# Supplementary material for: Taming the reference genome jungle: the refget sequence collection standard
Source: bioRxiv. 2025 Oct 6:2025.10.06.680641. Preprint. [Version 1] doi: 10.1101/2025.10.06.680641 (PMC12632599; doi:10.1101/2025.10.06.680641)
Supplement: Supplement 1 [file media-1.csv]

digest1	sample_name_1	digest2	sample_name_2	sample_name	jaccard_names	jaccard_lengths	jaccard_sequences	jaccard_name_len	opa_names	opb_names	opa_lengths	opb_lengths	opa_sequences	opb_sequences	opa_name_len	opb_name_len
h_kOcvPobU9it_QR1LjPqeNpM56xjEJQ	hg38-alt-rm-113-ensembl	0OgP0NkIM22lVYT5AMmkbb9knKDhk4I6	hg38-alt-113-ensembl	hg38-alt-rm-113-ensembl_vs_hg38-alt-113-ensembl	1	1	0	1	1	1	1	1	0	0	1	1
h_kOcvPobU9it_QR1LjPqeNpM56xjEJQ	hg38-alt-rm-113-ensembl	0OgP0NkIM22lVYT5AMmkbb9knKDhk4I6	hg38-alt-sm-113-ensembl	hg38-alt-rm-113-ensembl_vs_hg38-alt-sm-113-ensembl	1	1	0	1	1	1	1	1	0	0	1	1
h_kOcvPobU9it_QR1LjPqeNpM56xjEJQ	hg38-alt-rm-113-ensembl	EiFob05aCWgVU_B_Ae0cypnQut3cxUP1	GRCh38.p14-fasta-no-alt-analysis	hg38-alt-rm-113-ensembl_vs_GRCh38.p14-fasta-no-alt-analysis	0	0	0	0	0	0	0	0	0	0	0	0
h_kOcvPobU9it_QR1LjPqeNpM56xjEJQ	hg38-alt-rm-113-ensembl	DvAlkUMPq7CRnTYAfXGkQmAOfFqVMZHE	GRCh37.p13-fasta-no-alt-analysis	hg38-alt-rm-113-ensembl_vs_GRCh37.p13-fasta-no-alt-analysis	0	0	0	0	0	0	0	0	0	0	0	0
h_kOcvPobU9it_QR1LjPqeNpM56xjEJQ	hg38-alt-rm-113-ensembl	XJWKh8nsSqBFfcU0DIHMZohYyCWF-vcA	GRCh37.p13-fasta-genomic	hg38-alt-rm-113-ensembl_vs_GRCh37.p13-fasta-genomic	0	0.0815508021390374	0	0	0	0	0.119140625	0.205387205387205	0	0	0	0
h_kOcvPobU9it_QR1LjPqeNpM56xjEJQ	hg38-alt-rm-113-ensembl	MkXYxV2-83BEcPmzskEVGJsJ7Qkb--gX	GRCh38.p14-fasta-full-analysis-plus-hs38d1	hg38-alt-rm-113-ensembl_vs_GRCh38.p14-fasta-full-analysis-plus-hs38d1	0	0.0844113842173351	0	0	0	0	0.509765625	0.0918690601900739	0	0	0	0
h_kOcvPobU9it_QR1LjPqeNpM56xjEJQ	hg38-alt-rm-113-ensembl	kgTizBhIBf5BeEMTqBuyzRBi2AlwTRj6	GRCh37.p13-fasta-full-analysis	hg38-alt-rm-113-ensembl_vs_GRCh37.p13-fasta-full-analysis	0	0.0814419225634179	0	0	0	0	0.119140625	0.204697986577181	0	0	0	0
h_kOcvPobU9it_QR1LjPqeNpM56xjEJQ	hg38-alt-rm-113-ensembl	7hP7E8o-q6H8qcqMHBEIYdbAK49PoEUZ	GRCh38.p14-fasta-no-alt-plus-hs38d1	hg38-alt-rm-113-ensembl_vs_GRCh38.p14-fasta-no-alt-plus-hs38d1	0	0	0	0	0	0	0	0	0	0	0	0
h_kOcvPobU9it_QR1LjPqeNpM56xjEJQ	hg38-alt-rm-113-ensembl	u1HyLgIlq8M_XvEwy0oGqAvKGHJMGtxH	GRCh38.p14-fasta-genomic	hg38-alt-rm-113-ensembl_vs_GRCh38.p14-fasta-genomic	0	0.723796033994334	0	0	0	0	0.998046875	0.724822695035461	0	0	0	0
h_kOcvPobU9it_QR1LjPqeNpM56xjEJQ	hg38-alt-rm-113-ensembl	H3RA3Jez6oqMOW87LGuwtSgKQqTgWVxx	hg19-masked-ucsc	hg38-alt-rm-113-ensembl_vs_hg19-masked-ucsc	0	0	0	0	0	0	0	0	0	0	0	0
h_kOcvPobU9it_QR1LjPqeNpM56xjEJQ	hg38-alt-rm-113-ensembl	F9zeFn6M4EN4KGAJush7rZEU3GROoeNP	hg38-toplevel-rm-113-ensembl	hg38-alt-rm-113-ensembl_vs_hg38-toplevel-rm-113-ensembl	0.725212464589235	0.725212464589235	0.727272727272727	0.725212464589235	1	0.725212464589235	1	0.725212464589235	1	0.727272727272727	1	0.725212464589235
h_kOcvPobU9it_QR1LjPqeNpM56xjEJQ	hg38-alt-rm-113-ensembl	q5Gn6dl5HbkZe6sRs9CZVGwGd1-XwyAq	hg19-p13-plusMT-masked-ucsc	hg38-alt-rm-113-ensembl_vs_hg19-p13-plusMT-masked-ucsc	0	0.0814419225634179	0	0	0	0	0.119140625	0.204697986577181	0	0	0	0
h_kOcvPobU9it_QR1LjPqeNpM56xjEJQ	hg38-alt-rm-113-ensembl	svwHqvgassl0loigdqVIQJdjo7NWDIx3	hg19-p13-no-alt-analysis-ucsc	hg38-alt-rm-113-ensembl_vs_hg19-p13-no-alt-analysis-ucsc	0	0	0	0	0	0	0	0	0	0	0	0
h_kOcvPobU9it_QR1LjPqeNpM56xjEJQ	hg38-alt-rm-113-ensembl	oLfPx0NOBKKXMIngGeQ4YewtU4Ge_wKz	hg38-primary-113-ensembl	hg38-alt-rm-113-ensembl_vs_hg38-primary-113-ensembl	0	0	0	0	0	0	0	0	0	0	0	0
h_kOcvPobU9it_QR1LjPqeNpM56xjEJQ	hg38-alt-rm-113-ensembl	RGSkyOkQ4qnSLhjrR_e3AI51Ac-RohAL	hg38-primary-rm-113-ensembl	hg38-alt-rm-113-ensembl_vs_hg38-primary-rm-113-ensembl	0	0	0	0	0	0	0	0	0	0	0	0
h_kOcvPobU9it_QR1LjPqeNpM56xjEJQ	hg38-alt-rm-113-ensembl	-qU7PUmse_-pilikFDTJKyrt2_QJvUFy	hg19-p13-full-analysis-ucsc	hg38-alt-rm-113-ensembl_vs_hg19-p13-full-analysis-ucsc	0	0.0814419225634179	0	0	0	0	0.119140625	0.204697986577181	0	0	0	0
h_kOcvPobU9it_QR1LjPqeNpM56xjEJQ	hg38-alt-rm-113-ensembl	ThZcNYiLuWWL86NdJ8dvvJG15K9mW3Fo	hg19-initial-ucsc	hg38-alt-rm-113-ensembl_vs_hg19-initial-ucsc	0	0	0	0	0	0	0	0	0	0	0	0
h_kOcvPobU9it_QR1LjPqeNpM56xjEJQ	hg38-alt-rm-113-ensembl	NTeQ1GQMt2ocCFkS8Z3_qkvetZjabWSt	hg38-initial-ucsc	hg38-alt-rm-113-ensembl_vs_hg38-initial-ucsc	0	0.369688385269122	0	0	0	0	0.509765625	0.573626373626374	0	0	0	0
h_kOcvPobU9it_QR1LjPqeNpM56xjEJQ	hg38-alt-rm-113-ensembl	5ryrHdbJHIgyZuE29h5uzITRL4kinZWG	hg38-toplevel-113-ensembl	hg38-alt-rm-113-ensembl_vs_hg38-toplevel-113-ensembl	0.725212464589235	0.725212464589235	0	0.725212464589235	1	0.725212464589235	1	0.725212464589235	0	0	1	0.725212464589235
h_kOcvPobU9it_QR1LjPqeNpM56xjEJQ	hg38-alt-rm-113-ensembl	a_WL8OC7sFJfjux5m11M2bKl0dYepA1x	hg38-p14-ucsc	hg38-alt-rm-113-ensembl_vs_hg38-p14-ucsc	0	0.720112517580872	0	0	0	0	1	0.720112517580872	0	0	0	0
h_kOcvPobU9it_QR1LjPqeNpM56xjEJQ	hg38-alt-rm-113-ensembl	6pxZqxG0TYtyVb8yp14ONpaxZ8msQqKr	hg19-p13-plusMT-ucsc	hg38-alt-rm-113-ensembl_vs_hg19-p13-plusMT-ucsc	0	0.0814419225634179	0	0	0	0	0.119140625	0.204697986577181	0	0	0	0
h_kOcvPobU9it_QR1LjPqeNpM56xjEJQ	hg38-alt-rm-113-ensembl	oLfPx0NOBKKXMIngGeQ4YewtU4Ge_wKz	hg38-primary-sm-113-ensembl	hg38-alt-rm-113-ensembl_vs_hg38-primary-sm-113-ensembl	0	0	0	0	0	0	0	0	0	0	0	0
h_kOcvPobU9it_QR1LjPqeNpM56xjEJQ	hg38-alt-rm-113-ensembl	5ryrHdbJHIgyZuE29h5uzITRL4kinZWG	hg38-toplevel-sm-113-ensembl	hg38-alt-rm-113-ensembl_vs_hg38-toplevel-sm-113-ensembl	0.725212464589235	0.725212464589235	0	0.725212464589235	1	0.725212464589235	1	0.725212464589235	0	0	1	0.725212464589235
h_kOcvPobU9it_QR1LjPqeNpM56xjEJQ	hg38-alt-rm-113-ensembl	tkRdBlSp5hewK4OpEJC87J9pw-ac0vOa	GRCh38-p14-47-gencode	hg38-alt-rm-113-ensembl_vs_GRCh38-p14-47-gencode	0	0.725212464589235	0	0	0	0	1	0.725212464589235	0	0	0	0
h_kOcvPobU9it_QR1LjPqeNpM56xjEJQ	hg38-alt-rm-113-ensembl	k4mLJvbFzZiw3o6SL8hh63V2u7AjDMrE	GRCh37-primary-assembly-46-gencode	hg38-alt-rm-113-ensembl_vs_GRCh37-primary-assembly-46-gencode	0	0	0	0	0	0	0	0	0	0	0	0
h_kOcvPobU9it_QR1LjPqeNpM56xjEJQ	hg38-alt-rm-113-ensembl	k4mLJvbFzZiw3o6SL8hh63V2u7AjDMrE	GRCh37-primary-assembly-47-gencode	hg38-alt-rm-113-ensembl_vs_GRCh37-primary-assembly-47-gencode	0	0	0	0	0	0	0	0	0	0	0	0
h_kOcvPobU9it_QR1LjPqeNpM56xjEJQ	hg38-alt-rm-113-ensembl	tmnbiAyj2fke68d_TYjq2g487US8C15r	GRCh38-primary-assembly-47-gencode	hg38-alt-rm-113-ensembl_vs_GRCh38-primary-assembly-47-gencode	0	0	0	0	0	0	0	0	0	0	0	0
h_kOcvPobU9it_QR1LjPqeNpM56xjEJQ	hg38-alt-rm-113-ensembl	H9er8ocYfIN2TOfyf6zMyeXXm7trXGP7	hg18-ucsc	hg38-alt-rm-113-ensembl_vs_hg18-ucsc	0	0	0	0	0	0	0	0	0	0	0	0
h_kOcvPobU9it_QR1LjPqeNpM56xjEJQ	hg38-alt-rm-113-ensembl	tmnbiAyj2fke68d_TYjq2g487US8C15r	GRCh38-primary-assembly-46-gencode	hg38-alt-rm-113-ensembl_vs_GRCh38-primary-assembly-46-gencode	0	0	0	0	0	0	0	0	0	0	0	0
h_kOcvPobU9it_QR1LjPqeNpM56xjEJQ	hg38-alt-rm-113-ensembl	tkRdBlSp5hewK4OpEJC87J9pw-ac0vOa	GRCh38-p14-46-gencode	hg38-alt-rm-113-ensembl_vs_GRCh38-p14-46-gencode	0	0.725212464589235	0	0	0	0	1	0.725212464589235	0	0	0	0
h_kOcvPobU9it_QR1LjPqeNpM56xjEJQ	hg38-alt-rm-113-ensembl	EGlYk1stOsAjmTALWkqKDqtZOSkyA_YH	GRCh38.p14-fasta-full-analysis	hg38-alt-rm-113-ensembl_vs_GRCh38.p14-fasta-full-analysis	0	0.369165487977369	0	0	0	0	0.509765625	0.572368421052632	0	0	0	0
h_kOcvPobU9it_QR1LjPqeNpM56xjEJQ	hg38-alt-rm-113-ensembl	lXa-sGAmSafYXHN4iEwup0EsQh5F1krA	GRCh37-igenomes-ensembl	hg38-alt-rm-113-ensembl_vs_GRCh37-igenomes-ensembl	0	0	0	0	0	0	0	0	0	0	0	0
h_kOcvPobU9it_QR1LjPqeNpM56xjEJQ	hg38-alt-rm-113-ensembl	FnbS0xDAGOePD7lp6Xt0vnbcASzkk3gk	GRCh38-igenomes-decoy-ncbi	hg38-alt-rm-113-ensembl_vs_GRCh38-igenomes-decoy-ncbi	0	0	0	0	0	0	0	0	0	0	0	0
h_kOcvPobU9it_QR1LjPqeNpM56xjEJQ	hg38-alt-rm-113-ensembl	vRjC5qM1Tc-fFjJo0TGRw4CVjFhmLG0f	GRCh38-igenomes-build36-3-ncbi	hg38-alt-rm-113-ensembl_vs_GRCh38-igenomes-build36-3-ncbi	0	0	0	0	0	0	0	0	0	0	0	0
h_kOcvPobU9it_QR1LjPqeNpM56xjEJQ	hg38-alt-rm-113-ensembl	EiFob05aCWgVU_B_Ae0cypnQut3cxUP1	GRCh38-igenomes-ncbi	hg38-alt-rm-113-ensembl_vs_GRCh38-igenomes-ncbi	0	0	0	0	0	0	0	0	0	0	0	0
h_kOcvPobU9it_QR1LjPqeNpM56xjEJQ	hg38-alt-rm-113-ensembl	wdpZbFN0pd92H2VeKZBAp3riQN4nJXkK	GRCh38-igenomes-build37-1-ncbi	hg38-alt-rm-113-ensembl_vs_GRCh38-igenomes-build37-1-ncbi	0	0	0	0	0	0	0	0	0	0	0	0
h_kOcvPobU9it_QR1LjPqeNpM56xjEJQ	hg38-alt-rm-113-ensembl	GOIHeGSorDrbznRxihs5rIb6vTiTKaw7	hg19-igenomes-ucsc	hg38-alt-rm-113-ensembl_vs_hg19-igenomes-ucsc	0	0	0	0	0	0	0	0	0	0	0	0
h_kOcvPobU9it_QR1LjPqeNpM56xjEJQ	hg38-alt-rm-113-ensembl	Dx_M8skbJqROkfXhhQRtWejcCyewRbdL	GRCh38-igenomes-build37-2-ncbi	hg38-alt-rm-113-ensembl_vs_GRCh38-igenomes-build37-2-ncbi	0	0	0	0	0	0	0	0	0	0	0	0
h_kOcvPobU9it_QR1LjPqeNpM56xjEJQ	hg38-alt-rm-113-ensembl	ieWVCws5MC2QFRKgH9QcN3u5_Y_3hPG6	hg18-igenomes-ucsc	hg38-alt-rm-113-ensembl_vs_hg18-igenomes-ucsc	0	0	0	0	0	0	0	0	0	0	0	0
h_kOcvPobU9it_QR1LjPqeNpM56xjEJQ	hg38-alt-rm-113-ensembl	EiFob05aCWgVU_B_Ae0cypnQut3cxUP1	hg38-refgenie	hg38-alt-rm-113-ensembl_vs_hg38-refgenie	0	0	0	0	0	0	0	0	0	0	0	0
h_kOcvPobU9it_QR1LjPqeNpM56xjEJQ	hg38-alt-rm-113-ensembl	jFm0Uca8a7vK2cbuIQgBopjBilgCFheD	hg38-igenomes-ucsc	hg38-alt-rm-113-ensembl_vs_hg38-igenomes-ucsc	0	0	0	0	0	0	0	0	0	0	0	0
h_kOcvPobU9it_QR1LjPqeNpM56xjEJQ	hg38-alt-rm-113-ensembl	Ba88PY52_qeifhJrgUXyin6UITdXNsg3	hg38-primary-refgenie	hg38-alt-rm-113-ensembl_vs_hg38-primary-refgenie	0	0	0	0	0	0	0	0	0	0	0	0
h_kOcvPobU9it_QR1LjPqeNpM56xjEJQ	hg38-alt-rm-113-ensembl	YfZ0rklv8KY9DCtqG0iIX16zsgbuBgmM	hg18-refgenie	hg38-alt-rm-113-ensembl_vs_hg18-refgenie	0	0	0	0	0	0	0	0	0	0	0	0
h_kOcvPobU9it_QR1LjPqeNpM56xjEJQ	hg38-alt-rm-113-ensembl	ThZcNYiLuWWL86NdJ8dvvJG15K9mW3Fo	hg19-refgenie	hg38-alt-rm-113-ensembl_vs_hg19-refgenie	0	0	0	0	0	0	0	0	0	0	0	0
h_kOcvPobU9it_QR1LjPqeNpM56xjEJQ	hg38-alt-rm-113-ensembl	5SdkZCnuZL2YIptqjSBZfupo_O7HpD_B	hs37-1kg	hg38-alt-rm-113-ensembl_vs_hs37-1kg	0	0	0	0	0	0	0	0	0	0	0	0
h_kOcvPobU9it_QR1LjPqeNpM56xjEJQ	hg38-alt-rm-113-ensembl	Q3xii3AkJDCTXSO6Vg13kjbOutQu0KP9	hs37d5	hg38-alt-rm-113-ensembl_vs_hs37d5	0	0	0	0	0	0	0	0	0	0	0	0
h_kOcvPobU9it_QR1LjPqeNpM56xjEJQ	hg38-alt-rm-113-ensembl	gHcfbUVnFzHv3QSqz2sSqVHdUQbDO8N5	hs38DH	hg38-alt-rm-113-ensembl_vs_hs38DH	0	0.0721592479955765	0	0	0	0	0.509765625	0.0775401069518717	0	0	0	0
h_kOcvPobU9it_QR1LjPqeNpM56xjEJQ	hg38-alt-rm-113-ensembl	EiFob05aCWgVU_B_Ae0cypnQut3cxUP1	hs38	hg38-alt-rm-113-ensembl_vs_hs38	0	0	0	0	0	0	0	0	0	0	0	0
h_kOcvPobU9it_QR1LjPqeNpM56xjEJQ	hg38-alt-rm-113-ensembl	EiFob05aCWgVU_B_Ae0cypnQut3cxUP1	hg38-noALT-noHLA-noDecoy-broad	hg38-alt-rm-113-ensembl_vs_hg38-noALT-noHLA-noDecoy-broad	0	0	0	0	0	0	0	0	0	0	0	0
h_kOcvPobU9it_QR1LjPqeNpM56xjEJQ	hg38-alt-rm-113-ensembl	gHcfbUVnFzHv3QSqz2sSqVHdUQbDO8N5	hg38-broad	hg38-alt-rm-113-ensembl_vs_hg38-broad	0	0.0721592479955765	0	0	0	0	0.509765625	0.0775401069518717	0	0	0	0
h_kOcvPobU9it_QR1LjPqeNpM56xjEJQ	hg38-alt-rm-113-ensembl	eN7J_gZz_meakMCeXXBEvY_njignMPxl	b37-broad	hg38-alt-rm-113-ensembl_vs_b37-broad	0	0	0	0	0	0	0	0	0	0	0	0
h_kOcvPobU9it_QR1LjPqeNpM56xjEJQ	hg38-alt-rm-113-ensembl	NTeQ1GQMt2ocCFkS8Z3_qkvetZjabWSt	hg38-ddbj	hg38-alt-rm-113-ensembl_vs_hg38-ddbj	0	0.369688385269122	0	0	0	0	0.509765625	0.573626373626374	0	0	0	0
h_kOcvPobU9it_QR1LjPqeNpM56xjEJQ	hg38-alt-rm-113-ensembl	gHcfbUVnFzHv3QSqz2sSqVHdUQbDO8N5	homo-sapiens-assembly38-ddbj	hg38-alt-rm-113-ensembl_vs_homo-sapiens-assembly38-ddbj	0	0.0721592479955765	0	0	0	0	0.509765625	0.0775401069518717	0	0	0	0
h_kOcvPobU9it_QR1LjPqeNpM56xjEJQ	hg38-alt-rm-113-ensembl	gHcfbUVnFzHv3QSqz2sSqVHdUQbDO8N5	GRCh38-full-decoy-hla-ddbj	hg38-alt-rm-113-ensembl_vs_GRCh38-full-decoy-hla-ddbj	0	0.0721592479955765	0	0	0	0	0.509765625	0.0775401069518717	0	0	0	0
h_kOcvPobU9it_QR1LjPqeNpM56xjEJQ	hg38-alt-rm-113-ensembl	6chutju9QVJW0rdA-wgubHbtoTQ42o-6	GRCh38-ena-15	hg38-alt-rm-113-ensembl_vs_GRCh38-ena-15	0	0	0	0	0	0	0	0	0	0	0	0
h_kOcvPobU9it_QR1LjPqeNpM56xjEJQ	hg38-alt-rm-113-ensembl	lWRRNMNypacEjnJCy-AYiDNUPy1brQGC	GRCh38-ena-29	hg38-alt-rm-113-ensembl_vs_GRCh38-ena-29	0	0.00172711571675302	0	0	0	0	0.001953125	0.0147058823529412	0	0	0	0
h_kOcvPobU9it_QR1LjPqeNpM56xjEJQ	hg38-alt-rm-113-ensembl	Q3xii3AkJDCTXSO6Vg13kjbOutQu0KP9	hs37d5.fa	hg38-alt-rm-113-ensembl_vs_hs37d5.fa	0	0	0	0	0	0	0	0	0	0	0	0
h_kOcvPobU9it_QR1LjPqeNpM56xjEJQ	hg38-alt-rm-113-ensembl	xEg2q8K9gV4027DMTCiaUGLCcrqySglR	hg38-p14-masked-ucsc	hg38-alt-rm-113-ensembl_vs_hg38-p14-masked-ucsc	0	0.369688385269122	0	0	0	0	0.509765625	0.573626373626374	0	0	0	0
h_kOcvPobU9it_QR1LjPqeNpM56xjEJQ	hg38-alt-rm-113-ensembl	jFm0Uca8a7vK2cbuIQgBopjBilgCFheD	hg38-p14-analysisSet-ucsc	hg38-alt-rm-113-ensembl_vs_hg38-p14-analysisSet-ucsc	0	0	0	0	0	0	0	0	0	0	0	0
0OgP0NkIM22lVYT5AMmkbb9knKDhk4I6	hg38-alt-113-ensembl	0OgP0NkIM22lVYT5AMmkbb9knKDhk4I6	hg38-alt-sm-113-ensembl	hg38-alt-113-ensembl_vs_hg38-alt-sm-113-ensembl	1	1	1	1	1	1	1	1	1	1	1	1
0OgP0NkIM22lVYT5AMmkbb9knKDhk4I6	hg38-alt-113-ensembl	EiFob05aCWgVU_B_Ae0cypnQut3cxUP1	GRCh38.p14-fasta-no-alt-analysis	hg38-alt-113-ensembl_vs_GRCh38.p14-fasta-no-alt-analysis	0	0	0	0	0	0	0	0	0	0	0	0
0OgP0NkIM22lVYT5AMmkbb9knKDhk4I6	hg38-alt-113-ensembl	DvAlkUMPq7CRnTYAfXGkQmAOfFqVMZHE	GRCh37.p13-fasta-no-alt-analysis	hg38-alt-113-ensembl_vs_GRCh37.p13-fasta-no-alt-analysis	0	0	0	0	0	0	0	0	0	0	0	0
0OgP0NkIM22lVYT5AMmkbb9knKDhk4I6	hg38-alt-113-ensembl	XJWKh8nsSqBFfcU0DIHMZohYyCWF-vcA	GRCh37.p13-fasta-genomic	hg38-alt-113-ensembl_vs_GRCh37.p13-fasta-genomic	0	0.0815508021390374	0.0686922060766182	0	0	0	0.119140625	0.205387205387205	0.1015625	0.175084175084175	0	0
0OgP0NkIM22lVYT5AMmkbb9knKDhk4I6	hg38-alt-113-ensembl	MkXYxV2-83BEcPmzskEVGJsJ7Qkb--gX	GRCh38.p14-fasta-full-analysis-plus-hs38d1	hg38-alt-113-ensembl_vs_GRCh38.p14-fasta-full-analysis-plus-hs38d1	0	0.0844113842173351	0.0844113842173351	0	0	0	0.509765625	0.0918690601900739	0.509765625	0.0918690601900739	0	0
0OgP0NkIM22lVYT5AMmkbb9knKDhk4I6	hg38-alt-113-ensembl	kgTizBhIBf5BeEMTqBuyzRBi2AlwTRj6	GRCh37.p13-fasta-full-analysis	hg38-alt-113-ensembl_vs_GRCh37.p13-fasta-full-analysis	0	0.0814419225634179	0.0686015831134565	0	0	0	0.119140625	0.204697986577181	0.1015625	0.174496644295302	0	0
0OgP0NkIM22lVYT5AMmkbb9knKDhk4I6	hg38-alt-113-ensembl	7hP7E8o-q6H8qcqMHBEIYdbAK49PoEUZ	GRCh38.p14-fasta-no-alt-plus-hs38d1	hg38-alt-113-ensembl_vs_GRCh38.p14-fasta-no-alt-plus-hs38d1	0	0	0	0	0	0	0	0	0	0	0	0
0OgP0NkIM22lVYT5AMmkbb9knKDhk4I6	hg38-alt-113-ensembl	u1HyLgIlq8M_XvEwy0oGqAvKGHJMGtxH	GRCh38.p14-fasta-genomic	hg38-alt-113-ensembl_vs_GRCh38.p14-fasta-genomic	0	0.723796033994334	0.721357850070721	0	0	0	0.998046875	0.724822695035461	0.99609375	0.723404255319149	0	0
0OgP0NkIM22lVYT5AMmkbb9knKDhk4I6	hg38-alt-113-ensembl	H3RA3Jez6oqMOW87LGuwtSgKQqTgWVxx	hg19-masked-ucsc	hg38-alt-113-ensembl_vs_hg19-masked-ucsc	0	0	0	0	0	0	0	0	0	0	0	0
0OgP0NkIM22lVYT5AMmkbb9knKDhk4I6	hg38-alt-113-ensembl	F9zeFn6M4EN4KGAJush7rZEU3GROoeNP	hg38-toplevel-rm-113-ensembl	hg38-alt-113-ensembl_vs_hg38-toplevel-rm-113-ensembl	0.725212464589235	0.725212464589235	0	0.725212464589235	1	0.725212464589235	1	0.725212464589235	0	0	1	0.725212464589235
0OgP0NkIM22lVYT5AMmkbb9knKDhk4I6	hg38-alt-113-ensembl	q5Gn6dl5HbkZe6sRs9CZVGwGd1-XwyAq	hg19-p13-plusMT-masked-ucsc	hg38-alt-113-ensembl_vs_hg19-p13-plusMT-masked-ucsc	0	0.0814419225634179	0	0	0	0	0.119140625	0.204697986577181	0	0	0	0
0OgP0NkIM22lVYT5AMmkbb9knKDhk4I6	hg38-alt-113-ensembl	svwHqvgassl0loigdqVIQJdjo7NWDIx3	hg19-p13-no-alt-analysis-ucsc	hg38-alt-113-ensembl_vs_hg19-p13-no-alt-analysis-ucsc	0	0	0	0	0	0	0	0	0	0	0	0
0OgP0NkIM22lVYT5AMmkbb9knKDhk4I6	hg38-alt-113-ensembl	oLfPx0NOBKKXMIngGeQ4YewtU4Ge_wKz	hg38-primary-113-ensembl	hg38-alt-113-ensembl_vs_hg38-primary-113-ensembl	0	0	0	0	0	0	0	0	0	0	0	0
0OgP0NkIM22lVYT5AMmkbb9knKDhk4I6	hg38-alt-113-ensembl	RGSkyOkQ4qnSLhjrR_e3AI51Ac-RohAL	hg38-primary-rm-113-ensembl	hg38-alt-113-ensembl_vs_hg38-primary-rm-113-ensembl	0	0	0	0	0	0	0	0	0	0	0	0
0OgP0NkIM22lVYT5AMmkbb9knKDhk4I6	hg38-alt-113-ensembl	-qU7PUmse_-pilikFDTJKyrt2_QJvUFy	hg19-p13-full-analysis-ucsc	hg38-alt-113-ensembl_vs_hg19-p13-full-analysis-ucsc	0	0.0814419225634179	0.0686015831134565	0	0	0	0.119140625	0.204697986577181	0.1015625	0.174496644295302	0	0
0OgP0NkIM22lVYT5AMmkbb9knKDhk4I6	hg38-alt-113-ensembl	ThZcNYiLuWWL86NdJ8dvvJG15K9mW3Fo	hg19-initial-ucsc	hg38-alt-113-ensembl_vs_hg19-initial-ucsc	0	0	0	0	0	0	0	0	0	0	0	0
0OgP0NkIM22lVYT5AMmkbb9knKDhk4I6	hg38-alt-113-ensembl	NTeQ1GQMt2ocCFkS8Z3_qkvetZjabWSt	hg38-initial-ucsc	hg38-alt-113-ensembl_vs_hg38-initial-ucsc	0	0.369688385269122	0.369688385269122	0	0	0	0.509765625	0.573626373626374	0.509765625	0.573626373626374	0	0
0OgP0NkIM22lVYT5AMmkbb9knKDhk4I6	hg38-alt-113-ensembl	5ryrHdbJHIgyZuE29h5uzITRL4kinZWG	hg38-toplevel-113-ensembl	hg38-alt-113-ensembl_vs_hg38-toplevel-113-ensembl	0.725212464589235	0.725212464589235	0.725212464589235	0.725212464589235	1	0.725212464589235	1	0.725212464589235	1	0.725212464589235	1	0.725212464589235
0OgP0NkIM22lVYT5AMmkbb9knKDhk4I6	hg38-alt-113-ensembl	a_WL8OC7sFJfjux5m11M2bKl0dYepA1x	hg38-p14-ucsc	hg38-alt-113-ensembl_vs_hg38-p14-ucsc	0	0.720112517580872	0.720112517580872	0	0	0	1	0.720112517580872	1	0.720112517580872	0	0
0OgP0NkIM22lVYT5AMmkbb9knKDhk4I6	hg38-alt-113-ensembl	6pxZqxG0TYtyVb8yp14ONpaxZ8msQqKr	hg19-p13-plusMT-ucsc	hg38-alt-113-ensembl_vs_hg19-p13-plusMT-ucsc	0	0.0814419225634179	0.0686015831134565	0	0	0	0.119140625	0.204697986577181	0.1015625	0.174496644295302	0	0
0OgP0NkIM22lVYT5AMmkbb9knKDhk4I6	hg38-alt-113-ensembl	oLfPx0NOBKKXMIngGeQ4YewtU4Ge_wKz	hg38-primary-sm-113-ensembl	hg38-alt-113-ensembl_vs_hg38-primary-sm-113-ensembl	0	0	0	0	0	0	0	0	0	0	0	0
0OgP0NkIM22lVYT5AMmkbb9knKDhk4I6	hg38-alt-113-ensembl	5ryrHdbJHIgyZuE29h5uzITRL4kinZWG	hg38-toplevel-sm-113-ensembl	hg38-alt-113-ensembl_vs_hg38-toplevel-sm-113-ensembl	0.725212464589235	0.725212464589235	0.725212464589235	0.725212464589235	1	0.725212464589235	1	0.725212464589235	1	0.725212464589235	1	0.725212464589235
0OgP0NkIM22lVYT5AMmkbb9knKDhk4I6	hg38-alt-113-ensembl	tkRdBlSp5hewK4OpEJC87J9pw-ac0vOa	GRCh38-p14-47-gencode	hg38-alt-113-ensembl_vs_GRCh38-p14-47-gencode	0	0.725212464589235	0.725212464589235	0	0	0	1	0.725212464589235	1	0.725212464589235	0	0
0OgP0NkIM22lVYT5AMmkbb9knKDhk4I6	hg38-alt-113-ensembl	k4mLJvbFzZiw3o6SL8hh63V2u7AjDMrE	GRCh37-primary-assembly-46-gencode	hg38-alt-113-ensembl_vs_GRCh37-primary-assembly-46-gencode	0	0	0	0	0	0	0	0	0	0	0	0
0OgP0NkIM22lVYT5AMmkbb9knKDhk4I6	hg38-alt-113-ensembl	k4mLJvbFzZiw3o6SL8hh63V2u7AjDMrE	GRCh37-primary-assembly-47-gencode	hg38-alt-113-ensembl_vs_GRCh37-primary-assembly-47-gencode	0	0	0	0	0	0	0	0	0	0	0	0
0OgP0NkIM22lVYT5AMmkbb9knKDhk4I6	hg38-alt-113-ensembl	tmnbiAyj2fke68d_TYjq2g487US8C15r	GRCh38-primary-assembly-47-gencode	hg38-alt-113-ensembl_vs_GRCh38-primary-assembly-47-gencode	0	0	0	0	0	0	0	0	0	0	0	0
0OgP0NkIM22lVYT5AMmkbb9knKDhk4I6	hg38-alt-113-ensembl	H9er8ocYfIN2TOfyf6zMyeXXm7trXGP7	hg18-ucsc	hg38-alt-113-ensembl_vs_hg18-ucsc	0	0	0	0	0	0	0	0	0	0	0	0
0OgP0NkIM22lVYT5AMmkbb9knKDhk4I6	hg38-alt-113-ensembl	tmnbiAyj2fke68d_TYjq2g487US8C15r	GRCh38-primary-assembly-46-gencode	hg38-alt-113-ensembl_vs_GRCh38-primary-assembly-46-gencode	0	0	0	0	0	0	0	0	0	0	0	0
0OgP0NkIM22lVYT5AMmkbb9knKDhk4I6	hg38-alt-113-ensembl	tkRdBlSp5hewK4OpEJC87J9pw-ac0vOa	GRCh38-p14-46-gencode	hg38-alt-113-ensembl_vs_GRCh38-p14-46-gencode	0	0.725212464589235	0.725212464589235	0	0	0	1	0.725212464589235	1	0.725212464589235	0	0
0OgP0NkIM22lVYT5AMmkbb9knKDhk4I6	hg38-alt-113-ensembl	EGlYk1stOsAjmTALWkqKDqtZOSkyA_YH	GRCh38.p14-fasta-full-analysis	hg38-alt-113-ensembl_vs_GRCh38.p14-fasta-full-analysis	0	0.369165487977369	0.369165487977369	0	0	0	0.509765625	0.572368421052632	0.509765625	0.572368421052632	0	0
0OgP0NkIM22lVYT5AMmkbb9knKDhk4I6	hg38-alt-113-ensembl	lXa-sGAmSafYXHN4iEwup0EsQh5F1krA	GRCh37-igenomes-ensembl	hg38-alt-113-ensembl_vs_GRCh37-igenomes-ensembl	0	0	0	0	0	0	0	0	0	0	0	0
0OgP0NkIM22lVYT5AMmkbb9knKDhk4I6	hg38-alt-113-ensembl	FnbS0xDAGOePD7lp6Xt0vnbcASzkk3gk	GRCh38-igenomes-decoy-ncbi	hg38-alt-113-ensembl_vs_GRCh38-igenomes-decoy-ncbi	0	0	0	0	0	0	0	0	0	0	0	0
0OgP0NkIM22lVYT5AMmkbb9knKDhk4I6	hg38-alt-113-ensembl	vRjC5qM1Tc-fFjJo0TGRw4CVjFhmLG0f	GRCh38-igenomes-build36-3-ncbi	hg38-alt-113-ensembl_vs_GRCh38-igenomes-build36-3-ncbi	0	0	0	0	0	0	0	0	0	0	0	0
0OgP0NkIM22lVYT5AMmkbb9knKDhk4I6	hg38-alt-113-ensembl	EiFob05aCWgVU_B_Ae0cypnQut3cxUP1	GRCh38-igenomes-ncbi	hg38-alt-113-ensembl_vs_GRCh38-igenomes-ncbi	0	0	0	0	0	0	0	0	0	0	0	0
0OgP0NkIM22lVYT5AMmkbb9knKDhk4I6	hg38-alt-113-ensembl	wdpZbFN0pd92H2VeKZBAp3riQN4nJXkK	GRCh38-igenomes-build37-1-ncbi	hg38-alt-113-ensembl_vs_GRCh38-igenomes-build37-1-ncbi	0	0	0	0	0	0	0	0	0	0	0	0
0OgP0NkIM22lVYT5AMmkbb9knKDhk4I6	hg38-alt-113-ensembl	GOIHeGSorDrbznRxihs5rIb6vTiTKaw7	hg19-igenomes-ucsc	hg38-alt-113-ensembl_vs_hg19-igenomes-ucsc	0	0	0	0	0	0	0	0	0	0	0	0
0OgP0NkIM22lVYT5AMmkbb9knKDhk4I6	hg38-alt-113-ensembl	Dx_M8skbJqROkfXhhQRtWejcCyewRbdL	GRCh38-igenomes-build37-2-ncbi	hg38-alt-113-ensembl_vs_GRCh38-igenomes-build37-2-ncbi	0	0	0	0	0	0	0	0	0	0	0	0
0OgP0NkIM22lVYT5AMmkbb9knKDhk4I6	hg38-alt-113-ensembl	ieWVCws5MC2QFRKgH9QcN3u5_Y_3hPG6	hg18-igenomes-ucsc	hg38-alt-113-ensembl_vs_hg18-igenomes-ucsc	0	0	0	0	0	0	0	0	0	0	0	0
0OgP0NkIM22lVYT5AMmkbb9knKDhk4I6	hg38-alt-113-ensembl	EiFob05aCWgVU_B_Ae0cypnQut3cxUP1	hg38-refgenie	hg38-alt-113-ensembl_vs_hg38-refgenie	0	0	0	0	0	0	0	0	0	0	0	0
0OgP0NkIM22lVYT5AMmkbb9knKDhk4I6	hg38-alt-113-ensembl	jFm0Uca8a7vK2cbuIQgBopjBilgCFheD	hg38-igenomes-ucsc	hg38-alt-113-ensembl_vs_hg38-igenomes-ucsc	0	0	0	0	0	0	0	0	0	0	0	0
0OgP0NkIM22lVYT5AMmkbb9knKDhk4I6	hg38-alt-113-ensembl	Ba88PY52_qeifhJrgUXyin6UITdXNsg3	hg38-primary-refgenie	hg38-alt-113-ensembl_vs_hg38-primary-refgenie	0	0	0	0	0	0	0	0	0	0	0	0
0OgP0NkIM22lVYT5AMmkbb9knKDhk4I6	hg38-alt-113-ensembl	YfZ0rklv8KY9DCtqG0iIX16zsgbuBgmM	hg18-refgenie	hg38-alt-113-ensembl_vs_hg18-refgenie	0	0	0	0	0	0	0	0	0	0	0	0
0OgP0NkIM22lVYT5AMmkbb9knKDhk4I6	hg38-alt-113-ensembl	ThZcNYiLuWWL86NdJ8dvvJG15K9mW3Fo	hg19-refgenie	hg38-alt-113-ensembl_vs_hg19-refgenie	0	0	0	0	0	0	0	0	0	0	0	0
0OgP0NkIM22lVYT5AMmkbb9knKDhk4I6	hg38-alt-113-ensembl	5SdkZCnuZL2YIptqjSBZfupo_O7HpD_B	hs37-1kg	hg38-alt-113-ensembl_vs_hs37-1kg	0	0	0	0	0	0	0	0	0	0	0	0
0OgP0NkIM22lVYT5AMmkbb9knKDhk4I6	hg38-alt-113-ensembl	Q3xii3AkJDCTXSO6Vg13kjbOutQu0KP9	hs37d5	hg38-alt-113-ensembl_vs_hs37d5	0	0	0	0	0	0	0	0	0	0	0	0
0OgP0NkIM22lVYT5AMmkbb9knKDhk4I6	hg38-alt-113-ensembl	gHcfbUVnFzHv3QSqz2sSqVHdUQbDO8N5	hs38DH	hg38-alt-113-ensembl_vs_hs38DH	0	0.0721592479955765	0.0721592479955765	0	0	0	0.509765625	0.0775401069518717	0.509765625	0.0775401069518717	0	0
0OgP0NkIM22lVYT5AMmkbb9knKDhk4I6	hg38-alt-113-ensembl	EiFob05aCWgVU_B_Ae0cypnQut3cxUP1	hs38	hg38-alt-113-ensembl_vs_hs38	0	0	0	0	0	0	0	0	0	0	0	0
0OgP0NkIM22lVYT5AMmkbb9knKDhk4I6	hg38-alt-113-ensembl	EiFob05aCWgVU_B_Ae0cypnQut3cxUP1	hg38-noALT-noHLA-noDecoy-broad	hg38-alt-113-ensembl_vs_hg38-noALT-noHLA-noDecoy-broad	0	0	0	0	0	0	0	0	0	0	0	0
0OgP0NkIM22lVYT5AMmkbb9knKDhk4I6	hg38-alt-113-ensembl	gHcfbUVnFzHv3QSqz2sSqVHdUQbDO8N5	hg38-broad	hg38-alt-113-ensembl_vs_hg38-broad	0	0.0721592479955765	0.0721592479955765	0	0	0	0.509765625	0.0775401069518717	0.509765625	0.0775401069518717	0	0
0OgP0NkIM22lVYT5AMmkbb9knKDhk4I6	hg38-alt-113-ensembl	eN7J_gZz_meakMCeXXBEvY_njignMPxl	b37-broad	hg38-alt-113-ensembl_vs_b37-broad	0	0	0	0	0	0	0	0	0	0	0	0
0OgP0NkIM22lVYT5AMmkbb9knKDhk4I6	hg38-alt-113-ensembl	NTeQ1GQMt2ocCFkS8Z3_qkvetZjabWSt	hg38-ddbj	hg38-alt-113-ensembl_vs_hg38-ddbj	0	0.369688385269122	0.369688385269122	0	0	0	0.509765625	0.573626373626374	0.509765625	0.573626373626374	0	0
0OgP0NkIM22lVYT5AMmkbb9knKDhk4I6	hg38-alt-113-ensembl	gHcfbUVnFzHv3QSqz2sSqVHdUQbDO8N5	homo-sapiens-assembly38-ddbj	hg38-alt-113-ensembl_vs_homo-sapiens-assembly38-ddbj	0	0.0721592479955765	0.0721592479955765	0	0	0	0.509765625	0.0775401069518717	0.509765625	0.0775401069518717	0	0
0OgP0NkIM22lVYT5AMmkbb9knKDhk4I6	hg38-alt-113-ensembl	gHcfbUVnFzHv3QSqz2sSqVHdUQbDO8N5	GRCh38-full-decoy-hla-ddbj	hg38-alt-113-ensembl_vs_GRCh38-full-decoy-hla-ddbj	0	0.0721592479955765	0.0721592479955765	0	0	0	0.509765625	0.0775401069518717	0.509765625	0.0775401069518717	0	0
0OgP0NkIM22lVYT5AMmkbb9knKDhk4I6	hg38-alt-113-ensembl	6chutju9QVJW0rdA-wgubHbtoTQ42o-6	GRCh38-ena-15	hg38-alt-113-ensembl_vs_GRCh38-ena-15	0	0	0	0	0	0	0	0	0	0	0	0
0OgP0NkIM22lVYT5AMmkbb9knKDhk4I6	hg38-alt-113-ensembl	lWRRNMNypacEjnJCy-AYiDNUPy1brQGC	GRCh38-ena-29	hg38-alt-113-ensembl_vs_GRCh38-ena-29	0	0.00172711571675302	0.00172711571675302	0	0	0	0.001953125	0.0147058823529412	0.001953125	0.0147058823529412	0	0
0OgP0NkIM22lVYT5AMmkbb9knKDhk4I6	hg38-alt-113-ensembl	Q3xii3AkJDCTXSO6Vg13kjbOutQu0KP9	hs37d5.fa	hg38-alt-113-ensembl_vs_hs37d5.fa	0	0	0	0	0	0	0	0	0	0	0	0
0OgP0NkIM22lVYT5AMmkbb9knKDhk4I6	hg38-alt-113-ensembl	xEg2q8K9gV4027DMTCiaUGLCcrqySglR	hg38-p14-masked-ucsc	hg38-alt-113-ensembl_vs_hg38-p14-masked-ucsc	0	0.369688385269122	0	0	0	0	0.509765625	0.573626373626374	0	0	0	0
0OgP0NkIM22lVYT5AMmkbb9knKDhk4I6	hg38-alt-113-ensembl	jFm0Uca8a7vK2cbuIQgBopjBilgCFheD	hg38-p14-analysisSet-ucsc	hg38-alt-113-ensembl_vs_hg38-p14-analysisSet-ucsc	0	0	0	0	0	0	0	0	0	0	0	0
0OgP0NkIM22lVYT5AMmkbb9knKDhk4I6	hg38-alt-sm-113-ensembl	EiFob05aCWgVU_B_Ae0cypnQut3cxUP1	GRCh38.p14-fasta-no-alt-analysis	hg38-alt-sm-113-ensembl_vs_GRCh38.p14-fasta-no-alt-analysis	0	0	0	0	0	0	0	0	0	0	0	0
0OgP0NkIM22lVYT5AMmkbb9knKDhk4I6	hg38-alt-sm-113-ensembl	DvAlkUMPq7CRnTYAfXGkQmAOfFqVMZHE	GRCh37.p13-fasta-no-alt-analysis	hg38-alt-sm-113-ensembl_vs_GRCh37.p13-fasta-no-alt-analysis	0	0	0	0	0	0	0	0	0	0	0	0
0OgP0NkIM22lVYT5AMmkbb9knKDhk4I6	hg38-alt-sm-113-ensembl	XJWKh8nsSqBFfcU0DIHMZohYyCWF-vcA	GRCh37.p13-fasta-genomic	hg38-alt-sm-113-ensembl_vs_GRCh37.p13-fasta-genomic	0	0.0815508021390374	0.0686922060766182	0	0	0	0.119140625	0.205387205387205	0.1015625	0.175084175084175	0	0
0OgP0NkIM22lVYT5AMmkbb9knKDhk4I6	hg38-alt-sm-113-ensembl	MkXYxV2-83BEcPmzskEVGJsJ7Qkb--gX	GRCh38.p14-fasta-full-analysis-plus-hs38d1	hg38-alt-sm-113-ensembl_vs_GRCh38.p14-fasta-full-analysis-plus-hs38d1	0	0.0844113842173351	0.0844113842173351	0	0	0	0.509765625	0.0918690601900739	0.509765625	0.0918690601900739	0	0
0OgP0NkIM22lVYT5AMmkbb9knKDhk4I6	hg38-alt-sm-113-ensembl	kgTizBhIBf5BeEMTqBuyzRBi2AlwTRj6	GRCh37.p13-fasta-full-analysis	hg38-alt-sm-113-ensembl_vs_GRCh37.p13-fasta-full-analysis	0	0.0814419225634179	0.0686015831134565	0	0	0	0.119140625	0.204697986577181	0.1015625	0.174496644295302	0	0
0OgP0NkIM22lVYT5AMmkbb9knKDhk4I6	hg38-alt-sm-113-ensembl	7hP7E8o-q6H8qcqMHBEIYdbAK49PoEUZ	GRCh38.p14-fasta-no-alt-plus-hs38d1	hg38-alt-sm-113-ensembl_vs_GRCh38.p14-fasta-no-alt-plus-hs38d1	0	0	0	0	0	0	0	0	0	0	0	0
0OgP0NkIM22lVYT5AMmkbb9knKDhk4I6	hg38-alt-sm-113-ensembl	u1HyLgIlq8M_XvEwy0oGqAvKGHJMGtxH	GRCh38.p14-fasta-genomic	hg38-alt-sm-113-ensembl_vs_GRCh38.p14-fasta-genomic	0	0.723796033994334	0.721357850070721	0	0	0	0.998046875	0.724822695035461	0.99609375	0.723404255319149	0	0
0OgP0NkIM22lVYT5AMmkbb9knKDhk4I6	hg38-alt-sm-113-ensembl	H3RA3Jez6oqMOW87LGuwtSgKQqTgWVxx	hg19-masked-ucsc	hg38-alt-sm-113-ensembl_vs_hg19-masked-ucsc	0	0	0	0	0	0	0	0	0	0	0	0
0OgP0NkIM22lVYT5AMmkbb9knKDhk4I6	hg38-alt-sm-113-ensembl	F9zeFn6M4EN4KGAJush7rZEU3GROoeNP	hg38-toplevel-rm-113-ensembl	hg38-alt-sm-113-ensembl_vs_hg38-toplevel-rm-113-ensembl	0.725212464589235	0.725212464589235	0	0.725212464589235	1	0.725212464589235	1	0.725212464589235	0	0	1	0.725212464589235
0OgP0NkIM22lVYT5AMmkbb9knKDhk4I6	hg38-alt-sm-113-ensembl	q5Gn6dl5HbkZe6sRs9CZVGwGd1-XwyAq	hg19-p13-plusMT-masked-ucsc	hg38-alt-sm-113-ensembl_vs_hg19-p13-plusMT-masked-ucsc	0	0.0814419225634179	0	0	0	0	0.119140625	0.204697986577181	0	0	0	0
0OgP0NkIM22lVYT5AMmkbb9knKDhk4I6	hg38-alt-sm-113-ensembl	svwHqvgassl0loigdqVIQJdjo7NWDIx3	hg19-p13-no-alt-analysis-ucsc	hg38-alt-sm-113-ensembl_vs_hg19-p13-no-alt-analysis-ucsc	0	0	0	0	0	0	0	0	0	0	0	0
0OgP0NkIM22lVYT5AMmkbb9knKDhk4I6	hg38-alt-sm-113-ensembl	oLfPx0NOBKKXMIngGeQ4YewtU4Ge_wKz	hg38-primary-113-ensembl	hg38-alt-sm-113-ensembl_vs_hg38-primary-113-ensembl	0	0	0	0	0	0	0	0	0	0	0	0
0OgP0NkIM22lVYT5AMmkbb9knKDhk4I6	hg38-alt-sm-113-ensembl	RGSkyOkQ4qnSLhjrR_e3AI51Ac-RohAL	hg38-primary-rm-113-ensembl	hg38-alt-sm-113-ensembl_vs_hg38-primary-rm-113-ensembl	0	0	0	0	0	0	0	0	0	0	0	0
0OgP0NkIM22lVYT5AMmkbb9knKDhk4I6	hg38-alt-sm-113-ensembl	-qU7PUmse_-pilikFDTJKyrt2_QJvUFy	hg19-p13-full-analysis-ucsc	hg38-alt-sm-113-ensembl_vs_hg19-p13-full-analysis-ucsc	0	0.0814419225634179	0.0686015831134565	0	0	0	0.119140625	0.204697986577181	0.1015625	0.174496644295302	0	0
0OgP0NkIM22lVYT5AMmkbb9knKDhk4I6	hg38-alt-sm-113-ensembl	ThZcNYiLuWWL86NdJ8dvvJG15K9mW3Fo	hg19-initial-ucsc	hg38-alt-sm-113-ensembl_vs_hg19-initial-ucsc	0	0	0	0	0	0	0	0	0	0	0	0
0OgP0NkIM22lVYT5AMmkbb9knKDhk4I6	hg38-alt-sm-113-ensembl	NTeQ1GQMt2ocCFkS8Z3_qkvetZjabWSt	hg38-initial-ucsc	hg38-alt-sm-113-ensembl_vs_hg38-initial-ucsc	0	0.369688385269122	0.369688385269122	0	0	0	0.509765625	0.573626373626374	0.509765625	0.573626373626374	0	0
0OgP0NkIM22lVYT5AMmkbb9knKDhk4I6	hg38-alt-sm-113-ensembl	5ryrHdbJHIgyZuE29h5uzITRL4kinZWG	hg38-toplevel-113-ensembl	hg38-alt-sm-113-ensembl_vs_hg38-toplevel-113-ensembl	0.725212464589235	0.725212464589235	0.725212464589235	0.725212464589235	1	0.725212464589235	1	0.725212464589235	1	0.725212464589235	1	0.725212464589235
0OgP0NkIM22lVYT5AMmkbb9knKDhk4I6	hg38-alt-sm-113-ensembl	a_WL8OC7sFJfjux5m11M2bKl0dYepA1x	hg38-p14-ucsc	hg38-alt-sm-113-ensembl_vs_hg38-p14-ucsc	0	0.720112517580872	0.720112517580872	0	0	0	1	0.720112517580872	1	0.720112517580872	0	0
0OgP0NkIM22lVYT5AMmkbb9knKDhk4I6	hg38-alt-sm-113-ensembl	6pxZqxG0TYtyVb8yp14ONpaxZ8msQqKr	hg19-p13-plusMT-ucsc	hg38-alt-sm-113-ensembl_vs_hg19-p13-plusMT-ucsc	0	0.0814419225634179	0.0686015831134565	0	0	0	0.119140625	0.204697986577181	0.1015625	0.174496644295302	0	0
0OgP0NkIM22lVYT5AMmkbb9knKDhk4I6	hg38-alt-sm-113-ensembl	oLfPx0NOBKKXMIngGeQ4YewtU4Ge_wKz	hg38-primary-sm-113-ensembl	hg38-alt-sm-113-ensembl_vs_hg38-primary-sm-113-ensembl	0	0	0	0	0	0	0	0	0	0	0	0
0OgP0NkIM22lVYT5AMmkbb9knKDhk4I6	hg38-alt-sm-113-ensembl	5ryrHdbJHIgyZuE29h5uzITRL4kinZWG	hg38-toplevel-sm-113-ensembl	hg38-alt-sm-113-ensembl_vs_hg38-toplevel-sm-113-ensembl	0.725212464589235	0.725212464589235	0.725212464589235	0.725212464589235	1	0.725212464589235	1	0.725212464589235	1	0.725212464589235	1	0.725212464589235
0OgP0NkIM22lVYT5AMmkbb9knKDhk4I6	hg38-alt-sm-113-ensembl	tkRdBlSp5hewK4OpEJC87J9pw-ac0vOa	GRCh38-p14-47-gencode	hg38-alt-sm-113-ensembl_vs_GRCh38-p14-47-gencode	0	0.725212464589235	0.725212464589235	0	0	0	1	0.725212464589235	1	0.725212464589235	0	0
0OgP0NkIM22lVYT5AMmkbb9knKDhk4I6	hg38-alt-sm-113-ensembl	k4mLJvbFzZiw3o6SL8hh63V2u7AjDMrE	GRCh37-primary-assembly-46-gencode	hg38-alt-sm-113-ensembl_vs_GRCh37-primary-assembly-46-gencode	0	0	0	0	0	0	0	0	0	0	0	0
0OgP0NkIM22lVYT5AMmkbb9knKDhk4I6	hg38-alt-sm-113-ensembl	k4mLJvbFzZiw3o6SL8hh63V2u7AjDMrE	GRCh37-primary-assembly-47-gencode	hg38-alt-sm-113-ensembl_vs_GRCh37-primary-assembly-47-gencode	0	0	0	0	0	0	0	0	0	0	0	0
0OgP0NkIM22lVYT5AMmkbb9knKDhk4I6	hg38-alt-sm-113-ensembl	tmnbiAyj2fke68d_TYjq2g487US8C15r	GRCh38-primary-assembly-47-gencode	hg38-alt-sm-113-ensembl_vs_GRCh38-primary-assembly-47-gencode	0	0	0	0	0	0	0	0	0	0	0	0
0OgP0NkIM22lVYT5AMmkbb9knKDhk4I6	hg38-alt-sm-113-ensembl	H9er8ocYfIN2TOfyf6zMyeXXm7trXGP7	hg18-ucsc	hg38-alt-sm-113-ensembl_vs_hg18-ucsc	0	0	0	0	0	0	0	0	0	0	0	0
0OgP0NkIM22lVYT5AMmkbb9knKDhk4I6	hg38-alt-sm-113-ensembl	tmnbiAyj2fke68d_TYjq2g487US8C15r	GRCh38-primary-assembly-46-gencode	hg38-alt-sm-113-ensembl_vs_GRCh38-primary-assembly-46-gencode	0	0	0	0	0	0	0	0	0	0	0	0
0OgP0NkIM22lVYT5AMmkbb9knKDhk4I6	hg38-alt-sm-113-ensembl	tkRdBlSp5hewK4OpEJC87J9pw-ac0vOa	GRCh38-p14-46-gencode	hg38-alt-sm-113-ensembl_vs_GRCh38-p14-46-gencode	0	0.725212464589235	0.725212464589235	0	0	0	1	0.725212464589235	1	0.725212464589235	0	0
0OgP0NkIM22lVYT5AMmkbb9knKDhk4I6	hg38-alt-sm-113-ensembl	EGlYk1stOsAjmTALWkqKDqtZOSkyA_YH	GRCh38.p14-fasta-full-analysis	hg38-alt-sm-113-ensembl_vs_GRCh38.p14-fasta-full-analysis	0	0.369165487977369	0.369165487977369	0	0	0	0.509765625	0.572368421052632	0.509765625	0.572368421052632	0	0
0OgP0NkIM22lVYT5AMmkbb9knKDhk4I6	hg38-alt-sm-113-ensembl	lXa-sGAmSafYXHN4iEwup0EsQh5F1krA	GRCh37-igenomes-ensembl	hg38-alt-sm-113-ensembl_vs_GRCh37-igenomes-ensembl	0	0	0	0	0	0	0	0	0	0	0	0
0OgP0NkIM22lVYT5AMmkbb9knKDhk4I6	hg38-alt-sm-113-ensembl	FnbS0xDAGOePD7lp6Xt0vnbcASzkk3gk	GRCh38-igenomes-decoy-ncbi	hg38-alt-sm-113-ensembl_vs_GRCh38-igenomes-decoy-ncbi	0	0	0	0	0	0	0	0	0	0	0	0
0OgP0NkIM22lVYT5AMmkbb9knKDhk4I6	hg38-alt-sm-113-ensembl	vRjC5qM1Tc-fFjJo0TGRw4CVjFhmLG0f	GRCh38-igenomes-build36-3-ncbi	hg38-alt-sm-113-ensembl_vs_GRCh38-igenomes-build36-3-ncbi	0	0	0	0	0	0	0	0	0	0	0	0
0OgP0NkIM22lVYT5AMmkbb9knKDhk4I6	hg38-alt-sm-113-ensembl	EiFob05aCWgVU_B_Ae0cypnQut3cxUP1	GRCh38-igenomes-ncbi	hg38-alt-sm-113-ensembl_vs_GRCh38-igenomes-ncbi	0	0	0	0	0	0	0	0	0	0	0	0
0OgP0NkIM22lVYT5AMmkbb9knKDhk4I6	hg38-alt-sm-113-ensembl	wdpZbFN0pd92H2VeKZBAp3riQN4nJXkK	GRCh38-igenomes-build37-1-ncbi	hg38-alt-sm-113-ensembl_vs_GRCh38-igenomes-build37-1-ncbi	0	0	0	0	0	0	0	0	0	0	0	0
0OgP0NkIM22lVYT5AMmkbb9knKDhk4I6	hg38-alt-sm-113-ensembl	GOIHeGSorDrbznRxihs5rIb6vTiTKaw7	hg19-igenomes-ucsc	hg38-alt-sm-113-ensembl_vs_hg19-igenomes-ucsc	0	0	0	0	0	0	0	0	0	0	0	0
0OgP0NkIM22lVYT5AMmkbb9knKDhk4I6	hg38-alt-sm-113-ensembl	Dx_M8skbJqROkfXhhQRtWejcCyewRbdL	GRCh38-igenomes-build37-2-ncbi	hg38-alt-sm-113-ensembl_vs_GRCh38-igenomes-build37-2-ncbi	0	0	0	0	0	0	0	0	0	0	0	0
0OgP0NkIM22lVYT5AMmkbb9knKDhk4I6	hg38-alt-sm-113-ensembl	ieWVCws5MC2QFRKgH9QcN3u5_Y_3hPG6	hg18-igenomes-ucsc	hg38-alt-sm-113-ensembl_vs_hg18-igenomes-ucsc	0	0	0	0	0	0	0	0	0	0	0	0
0OgP0NkIM22lVYT5AMmkbb9knKDhk4I6	hg38-alt-sm-113-ensembl	EiFob05aCWgVU_B_Ae0cypnQut3cxUP1	hg38-refgenie	hg38-alt-sm-113-ensembl_vs_hg38-refgenie	0	0	0	0	0	0	0	0	0	0	0	0
0OgP0NkIM22lVYT5AMmkbb9knKDhk4I6	hg38-alt-sm-113-ensembl	jFm0Uca8a7vK2cbuIQgBopjBilgCFheD	hg38-igenomes-ucsc	hg38-alt-sm-113-ensembl_vs_hg38-igenomes-ucsc	0	0	0	0	0	0	0	0	0	0	0	0
0OgP0NkIM22lVYT5AMmkbb9knKDhk4I6	hg38-alt-sm-113-ensembl	Ba88PY52_qeifhJrgUXyin6UITdXNsg3	hg38-primary-refgenie	hg38-alt-sm-113-ensembl_vs_hg38-primary-refgenie	0	0	0	0	0	0	0	0	0	0	0	0
0OgP0NkIM22lVYT5AMmkbb9knKDhk4I6	hg38-alt-sm-113-ensembl	YfZ0rklv8KY9DCtqG0iIX16zsgbuBgmM	hg18-refgenie	hg38-alt-sm-113-ensembl_vs_hg18-refgenie	0	0	0	0	0	0	0	0	0	0	0	0
0OgP0NkIM22lVYT5AMmkbb9knKDhk4I6	hg38-alt-sm-113-ensembl	ThZcNYiLuWWL86NdJ8dvvJG15K9mW3Fo	hg19-refgenie	hg38-alt-sm-113-ensembl_vs_hg19-refgenie	0	0	0	0	0	0	0	0	0	0	0	0
0OgP0NkIM22lVYT5AMmkbb9knKDhk4I6	hg38-alt-sm-113-ensembl	5SdkZCnuZL2YIptqjSBZfupo_O7HpD_B	hs37-1kg	hg38-alt-sm-113-ensembl_vs_hs37-1kg	0	0	0	0	0	0	0	0	0	0	0	0
0OgP0NkIM22lVYT5AMmkbb9knKDhk4I6	hg38-alt-sm-113-ensembl	Q3xii3AkJDCTXSO6Vg13kjbOutQu0KP9	hs37d5	hg38-alt-sm-113-ensembl_vs_hs37d5	0	0	0	0	0	0	0	0	0	0	0	0
0OgP0NkIM22lVYT5AMmkbb9knKDhk4I6	hg38-alt-sm-113-ensembl	gHcfbUVnFzHv3QSqz2sSqVHdUQbDO8N5	hs38DH	hg38-alt-sm-113-ensembl_vs_hs38DH	0	0.0721592479955765	0.0721592479955765	0	0	0	0.509765625	0.0775401069518717	0.509765625	0.0775401069518717	0	0
0OgP0NkIM22lVYT5AMmkbb9knKDhk4I6	hg38-alt-sm-113-ensembl	EiFob05aCWgVU_B_Ae0cypnQut3cxUP1	hs38	hg38-alt-sm-113-ensembl_vs_hs38	0	0	0	0	0	0	0	0	0	0	0	0
0OgP0NkIM22lVYT5AMmkbb9knKDhk4I6	hg38-alt-sm-113-ensembl	EiFob05aCWgVU_B_Ae0cypnQut3cxUP1	hg38-noALT-noHLA-noDecoy-broad	hg38-alt-sm-113-ensembl_vs_hg38-noALT-noHLA-noDecoy-broad	0	0	0	0	0	0	0	0	0	0	0	0
0OgP0NkIM22lVYT5AMmkbb9knKDhk4I6	hg38-alt-sm-113-ensembl	gHcfbUVnFzHv3QSqz2sSqVHdUQbDO8N5	hg38-broad	hg38-alt-sm-113-ensembl_vs_hg38-broad	0	0.0721592479955765	0.0721592479955765	0	0	0	0.509765625	0.0775401069518717	0.509765625	0.0775401069518717	0	0
0OgP0NkIM22lVYT5AMmkbb9knKDhk4I6	hg38-alt-sm-113-ensembl	eN7J_gZz_meakMCeXXBEvY_njignMPxl	b37-broad	hg38-alt-sm-113-ensembl_vs_b37-broad	0	0	0	0	0	0	0	0	0	0	0	0
0OgP0NkIM22lVYT5AMmkbb9knKDhk4I6	hg38-alt-sm-113-ensembl	NTeQ1GQMt2ocCFkS8Z3_qkvetZjabWSt	hg38-ddbj	hg38-alt-sm-113-ensembl_vs_hg38-ddbj	0	0.369688385269122	0.369688385269122	0	0	0	0.509765625	0.573626373626374	0.509765625	0.573626373626374	0	0
0OgP0NkIM22lVYT5AMmkbb9knKDhk4I6	hg38-alt-sm-113-ensembl	gHcfbUVnFzHv3QSqz2sSqVHdUQbDO8N5	homo-sapiens-assembly38-ddbj	hg38-alt-sm-113-ensembl_vs_homo-sapiens-assembly38-ddbj	0	0.0721592479955765	0.0721592479955765	0	0	0	0.509765625	0.0775401069518717	0.509765625	0.0775401069518717	0	0
0OgP0NkIM22lVYT5AMmkbb9knKDhk4I6	hg38-alt-sm-113-ensembl	gHcfbUVnFzHv3QSqz2sSqVHdUQbDO8N5	GRCh38-full-decoy-hla-ddbj	hg38-alt-sm-113-ensembl_vs_GRCh38-full-decoy-hla-ddbj	0	0.0721592479955765	0.0721592479955765	0	0	0	0.509765625	0.0775401069518717	0.509765625	0.0775401069518717	0	0
0OgP0NkIM22lVYT5AMmkbb9knKDhk4I6	hg38-alt-sm-113-ensembl	6chutju9QVJW0rdA-wgubHbtoTQ42o-6	GRCh38-ena-15	hg38-alt-sm-113-ensembl_vs_GRCh38-ena-15	0	0	0	0	0	0	0	0	0	0	0	0
0OgP0NkIM22lVYT5AMmkbb9knKDhk4I6	hg38-alt-sm-113-ensembl	lWRRNMNypacEjnJCy-AYiDNUPy1brQGC	GRCh38-ena-29	hg38-alt-sm-113-ensembl_vs_GRCh38-ena-29	0	0.00172711571675302	0.00172711571675302	0	0	0	0.001953125	0.0147058823529412	0.001953125	0.0147058823529412	0	0
0OgP0NkIM22lVYT5AMmkbb9knKDhk4I6	hg38-alt-sm-113-ensembl	Q3xii3AkJDCTXSO6Vg13kjbOutQu0KP9	hs37d5.fa	hg38-alt-sm-113-ensembl_vs_hs37d5.fa	0	0	0	0	0	0	0	0	0	0	0	0
0OgP0NkIM22lVYT5AMmkbb9knKDhk4I6	hg38-alt-sm-113-ensembl	xEg2q8K9gV4027DMTCiaUGLCcrqySglR	hg38-p14-masked-ucsc	hg38-alt-sm-113-ensembl_vs_hg38-p14-masked-ucsc	0	0.369688385269122	0	0	0	0	0.509765625	0.573626373626374	0	0	0	0
0OgP0NkIM22lVYT5AMmkbb9knKDhk4I6	hg38-alt-sm-113-ensembl	jFm0Uca8a7vK2cbuIQgBopjBilgCFheD	hg38-p14-analysisSet-ucsc	hg38-alt-sm-113-ensembl_vs_hg38-p14-analysisSet-ucsc	0	0	0	0	0	0	0	0	0	0	0	0
EiFob05aCWgVU_B_Ae0cypnQut3cxUP1	GRCh38.p14-fasta-no-alt-analysis	DvAlkUMPq7CRnTYAfXGkQmAOfFqVMZHE	GRCh37.p13-fasta-no-alt-analysis	GRCh38.p14-fasta-no-alt-analysis_vs_GRCh37.p13-fasta-no-alt-analysis	0.102362204724409	0.0526315789473684	0.0526315789473684	0.00719424460431655	0.133333333333333	0.305882352941176	0.0717948717948718	0.164705882352941	0.0717948717948718	0.164705882352941	0.0102564102564103	0.0235294117647059
EiFob05aCWgVU_B_Ae0cypnQut3cxUP1	GRCh38.p14-fasta-no-alt-analysis	XJWKh8nsSqBFfcU0DIHMZohYyCWF-vcA	GRCh37.p13-fasta-genomic	GRCh38.p14-fasta-no-alt-analysis_vs_GRCh37.p13-fasta-genomic	0	0.0271398747390397	0.0271398747390397	0	0	0	0.0666666666666667	0.0437710437710438	0.0666666666666667	0.0437710437710438	0	0
EiFob05aCWgVU_B_Ae0cypnQut3cxUP1	GRCh38.p14-fasta-no-alt-analysis	MkXYxV2-83BEcPmzskEVGJsJ7Qkb--gX	GRCh38.p14-fasta-full-analysis-plus-hs38d1	GRCh38.p14-fasta-no-alt-analysis_vs_GRCh38.p14-fasta-full-analysis-plus-hs38d1	0.0686378035902851	0.0686378035902851	0.0686378035902851	0.0686378035902851	1	0.0686378035902851	1	0.0686378035902851	1	0.0686378035902851	1	0.0686378035902851
EiFob05aCWgVU_B_Ae0cypnQut3cxUP1	GRCh38.p14-fasta-no-alt-analysis	kgTizBhIBf5BeEMTqBuyzRBi2AlwTRj6	GRCh37.p13-fasta-full-analysis	GRCh38.p14-fasta-no-alt-analysis_vs_GRCh37.p13-fasta-full-analysis	0.0556745182012848	0.0292275574112735	0.0292275574112735	0.00407331975560081	0.133333333333333	0.087248322147651	0.0717948717948718	0.0469798657718121	0.0717948717948718	0.0469798657718121	0.0102564102564103	0.00671140939597315
EiFob05aCWgVU_B_Ae0cypnQut3cxUP1	GRCh38.p14-fasta-no-alt-analysis	7hP7E8o-q6H8qcqMHBEIYdbAK49PoEUZ	GRCh38.p14-fasta-no-alt-plus-hs38d1	GRCh38.p14-fasta-no-alt-analysis_vs_GRCh38.p14-fasta-no-alt-plus-hs38d1	0.0755813953488372	0.0755813953488372	0.0755813953488372	0.0755813953488372	1	0.0755813953488372	1	0.0755813953488372	1	0.0755813953488372	1	0.0755813953488372
EiFob05aCWgVU_B_Ae0cypnQut3cxUP1	GRCh38.p14-fasta-no-alt-analysis	u1HyLgIlq8M_XvEwy0oGqAvKGHJMGtxH	GRCh38.p14-fasta-genomic	GRCh38.p14-fasta-no-alt-analysis_vs_GRCh38.p14-fasta-genomic	0	0.269393511988717	0.258741258741259	0	0	0	0.979487179487179	0.270921985815603	0.948717948717949	0.26241134751773	0	0
EiFob05aCWgVU_B_Ae0cypnQut3cxUP1	GRCh38.p14-fasta-no-alt-analysis	H3RA3Jez6oqMOW87LGuwtSgKQqTgWVxx	hg19-masked-ucsc	GRCh38.p14-fasta-no-alt-analysis_vs_hg19-masked-ucsc	0.0950570342205323	0.0434782608695652	0	0	0.128205128205128	0.268817204301075	0.0615384615384615	0.129032258064516	0	0	0	0
EiFob05aCWgVU_B_Ae0cypnQut3cxUP1	GRCh38.p14-fasta-no-alt-analysis	F9zeFn6M4EN4KGAJush7rZEU3GROoeNP	hg38-toplevel-rm-113-ensembl	GRCh38.p14-fasta-no-alt-analysis_vs_hg38-toplevel-rm-113-ensembl	0	0.274398868458274	0	0	0	0	0.994871794871795	0.274787535410765	0	0	0	0
EiFob05aCWgVU_B_Ae0cypnQut3cxUP1	GRCh38.p14-fasta-no-alt-analysis	q5Gn6dl5HbkZe6sRs9CZVGwGd1-XwyAq	hg19-p13-plusMT-masked-ucsc	GRCh38.p14-fasta-no-alt-analysis_vs_hg19-p13-plusMT-masked-ucsc	0.0534188034188034	0.0270833333333333	0	0	0.128205128205128	0.0838926174496644	0.0666666666666667	0.0436241610738255	0	0	0	0
EiFob05aCWgVU_B_Ae0cypnQut3cxUP1	GRCh38.p14-fasta-no-alt-analysis	svwHqvgassl0loigdqVIQJdjo7NWDIx3	hg19-p13-no-alt-analysis-ucsc	GRCh38.p14-fasta-no-alt-analysis_vs_hg19-p13-no-alt-analysis-ucsc	0.0980392156862745	0.0526315789473684	0.0526315789473684	0.003584229390681	0.128205128205128	0.294117647058823	0.0717948717948718	0.164705882352941	0.0717948717948718	0.164705882352941	0.00512820512820513	0.0117647058823529
EiFob05aCWgVU_B_Ae0cypnQut3cxUP1	GRCh38.p14-fasta-no-alt-analysis	oLfPx0NOBKKXMIngGeQ4YewtU4Ge_wKz	hg38-primary-113-ensembl	GRCh38.p14-fasta-no-alt-analysis_vs_hg38-primary-113-ensembl	0	0.994871794871795	0.826291079812207	0	0	0	0.994871794871795	1	0.902564102564103	0.907216494845361	0	0
EiFob05aCWgVU_B_Ae0cypnQut3cxUP1	GRCh38.p14-fasta-no-alt-analysis	RGSkyOkQ4qnSLhjrR_e3AI51Ac-RohAL	hg38-primary-rm-113-ensembl	GRCh38.p14-fasta-no-alt-analysis_vs_hg38-primary-rm-113-ensembl	0	0.994871794871795	0	0	0	0	0.994871794871795	1	0	0	0	0
EiFob05aCWgVU_B_Ae0cypnQut3cxUP1	GRCh38.p14-fasta-no-alt-analysis	-qU7PUmse_-pilikFDTJKyrt2_QJvUFy	hg19-p13-full-analysis-ucsc	GRCh38.p14-fasta-no-alt-analysis_vs_hg19-p13-full-analysis-ucsc	0.0534188034188034	0.0292275574112735	0.0292275574112735	0.00203252032520325	0.128205128205128	0.0838926174496644	0.0717948717948718	0.0469798657718121	0.0717948717948718	0.0469798657718121	0.00512820512820513	0.00335570469798658
EiFob05aCWgVU_B_Ae0cypnQut3cxUP1	GRCh38.p14-fasta-no-alt-analysis	ThZcNYiLuWWL86NdJ8dvvJG15K9mW3Fo	hg19-initial-ucsc	GRCh38.p14-fasta-no-alt-analysis_vs_hg19-initial-ucsc	0.0950570342205323	0.0434782608695652	0.0434782608695652	0	0.128205128205128	0.268817204301075	0.0615384615384615	0.129032258064516	0.0615384615384615	0.129032258064516	0	0
EiFob05aCWgVU_B_Ae0cypnQut3cxUP1	GRCh38.p14-fasta-no-alt-analysis	NTeQ1GQMt2ocCFkS8Z3_qkvetZjabWSt	hg38-initial-ucsc	GRCh38.p14-fasta-no-alt-analysis_vs_hg38-initial-ucsc	0.425438596491228	0.425438596491228	0.371308016877637	0.425438596491228	0.994871794871795	0.426373626373626	0.994871794871795	0.426373626373626	0.902564102564103	0.386813186813187	0.994871794871795	0.426373626373626
EiFob05aCWgVU_B_Ae0cypnQut3cxUP1	GRCh38.p14-fasta-no-alt-analysis	5ryrHdbJHIgyZuE29h5uzITRL4kinZWG	hg38-toplevel-113-ensembl	GRCh38.p14-fasta-no-alt-analysis_vs_hg38-toplevel-113-ensembl	0	0.274398868458274	0.242758620689655	0	0	0	0.994871794871795	0.274787535410765	0.902564102564103	0.24929178470255	0	0
EiFob05aCWgVU_B_Ae0cypnQut3cxUP1	GRCh38.p14-fasta-no-alt-analysis	a_WL8OC7sFJfjux5m11M2bKl0dYepA1x	hg38-p14-ucsc	GRCh38.p14-fasta-no-alt-analysis_vs_hg38-p14-ucsc	0.27247191011236	0.27247191011236	0.241095890410959	0.27247191011236	0.994871794871795	0.272855133614627	0.994871794871795	0.272855133614627	0.902564102564103	0.247538677918425	0.994871794871795	0.272855133614627
EiFob05aCWgVU_B_Ae0cypnQut3cxUP1	GRCh38.p14-fasta-no-alt-analysis	6pxZqxG0TYtyVb8yp14ONpaxZ8msQqKr	hg19-p13-plusMT-ucsc	GRCh38.p14-fasta-no-alt-analysis_vs_hg19-p13-plusMT-ucsc	0.0534188034188034	0.0270833333333333	0.0270833333333333	0	0.128205128205128	0.0838926174496644	0.0666666666666667	0.0436241610738255	0.0666666666666667	0.0436241610738255	0	0
EiFob05aCWgVU_B_Ae0cypnQut3cxUP1	GRCh38.p14-fasta-no-alt-analysis	oLfPx0NOBKKXMIngGeQ4YewtU4Ge_wKz	hg38-primary-sm-113-ensembl	GRCh38.p14-fasta-no-alt-analysis_vs_hg38-primary-sm-113-ensembl	0	0.994871794871795	0.826291079812207	0	0	0	0.994871794871795	1	0.902564102564103	0.907216494845361	0	0
EiFob05aCWgVU_B_Ae0cypnQut3cxUP1	GRCh38.p14-fasta-no-alt-analysis	5ryrHdbJHIgyZuE29h5uzITRL4kinZWG	hg38-toplevel-sm-113-ensembl	GRCh38.p14-fasta-no-alt-analysis_vs_hg38-toplevel-sm-113-ensembl	0	0.274398868458274	0.242758620689655	0	0	0	0.994871794871795	0.274787535410765	0.902564102564103	0.24929178470255	0	0
EiFob05aCWgVU_B_Ae0cypnQut3cxUP1	GRCh38.p14-fasta-no-alt-analysis	tkRdBlSp5hewK4OpEJC87J9pw-ac0vOa	GRCh38-p14-47-gencode	GRCh38.p14-fasta-no-alt-analysis_vs_GRCh38-p14-47-gencode	0.0285388127853881	0.274398868458274	0.242758620689655	0.0285388127853881	0.128205128205128	0.0354107648725212	0.994871794871795	0.274787535410765	0.902564102564103	0.24929178470255	0.128205128205128	0.0354107648725212
EiFob05aCWgVU_B_Ae0cypnQut3cxUP1	GRCh38.p14-fasta-no-alt-analysis	k4mLJvbFzZiw3o6SL8hh63V2u7AjDMrE	GRCh37-primary-assembly-46-gencode	GRCh38.p14-fasta-no-alt-analysis_vs_GRCh37-primary-assembly-46-gencode	0.0984251968503937	0.0488721804511278	0.0488721804511278	0.00359712230215827	0.128205128205128	0.297619047619048	0.0666666666666667	0.154761904761905	0.0666666666666667	0.154761904761905	0.00512820512820513	0.0119047619047619
EiFob05aCWgVU_B_Ae0cypnQut3cxUP1	GRCh38.p14-fasta-no-alt-analysis	k4mLJvbFzZiw3o6SL8hh63V2u7AjDMrE	GRCh37-primary-assembly-47-gencode	GRCh38.p14-fasta-no-alt-analysis_vs_GRCh37-primary-assembly-47-gencode	0.0984251968503937	0.0488721804511278	0.0488721804511278	0.00359712230215827	0.128205128205128	0.297619047619048	0.0666666666666667	0.154761904761905	0.0666666666666667	0.154761904761905	0.00512820512820513	0.0119047619047619
EiFob05aCWgVU_B_Ae0cypnQut3cxUP1	GRCh38.p14-fasta-no-alt-analysis	tmnbiAyj2fke68d_TYjq2g487US8C15r	GRCh38-primary-assembly-47-gencode	GRCh38.p14-fasta-no-alt-analysis_vs_GRCh38-primary-assembly-47-gencode	0.0686813186813187	0.994871794871795	0.826291079812207	0.0686813186813187	0.128205128205128	0.128865979381443	0.994871794871795	1	0.902564102564103	0.907216494845361	0.128205128205128	0.128865979381443
EiFob05aCWgVU_B_Ae0cypnQut3cxUP1	GRCh38.p14-fasta-no-alt-analysis	H9er8ocYfIN2TOfyf6zMyeXXm7trXGP7	hg18-ucsc	GRCh38.p14-fasta-no-alt-analysis_vs_hg18-ucsc	0.114155251141553	0	0	0	0.128205128205128	0.510204081632653	0	0	0	0	0	0
EiFob05aCWgVU_B_Ae0cypnQut3cxUP1	GRCh38.p14-fasta-no-alt-analysis	tmnbiAyj2fke68d_TYjq2g487US8C15r	GRCh38-primary-assembly-46-gencode	GRCh38.p14-fasta-no-alt-analysis_vs_GRCh38-primary-assembly-46-gencode	0.0686813186813187	0.994871794871795	0.826291079812207	0.0686813186813187	0.128205128205128	0.128865979381443	0.994871794871795	1	0.902564102564103	0.907216494845361	0.128205128205128	0.128865979381443
EiFob05aCWgVU_B_Ae0cypnQut3cxUP1	GRCh38.p14-fasta-no-alt-analysis	tkRdBlSp5hewK4OpEJC87J9pw-ac0vOa	GRCh38-p14-46-gencode	GRCh38.p14-fasta-no-alt-analysis_vs_GRCh38-p14-46-gencode	0.0285388127853881	0.274398868458274	0.242758620689655	0.0285388127853881	0.128205128205128	0.0354107648725212	0.994871794871795	0.274787535410765	0.902564102564103	0.24929178470255	0.128205128205128	0.0354107648725212
EiFob05aCWgVU_B_Ae0cypnQut3cxUP1	GRCh38.p14-fasta-no-alt-analysis	EGlYk1stOsAjmTALWkqKDqtZOSkyA_YH	GRCh38.p14-fasta-full-analysis	GRCh38.p14-fasta-no-alt-analysis_vs_GRCh38.p14-fasta-full-analysis	0.427631578947368	0.427631578947368	0.427631578947368	0.427631578947368	1	0.427631578947368	1	0.427631578947368	1	0.427631578947368	1	0.427631578947368
EiFob05aCWgVU_B_Ae0cypnQut3cxUP1	GRCh38.p14-fasta-no-alt-analysis	lXa-sGAmSafYXHN4iEwup0EsQh5F1krA	GRCh37-igenomes-ensembl	GRCh38.p14-fasta-no-alt-analysis_vs_GRCh37-igenomes-ensembl	0	0.0045662100456621	0.0045662100456621	0	0	0	0.00512820512820513	0.04	0.00512820512820513	0.04	0	0
EiFob05aCWgVU_B_Ae0cypnQut3cxUP1	GRCh38.p14-fasta-no-alt-analysis	FnbS0xDAGOePD7lp6Xt0vnbcASzkk3gk	GRCh38-igenomes-decoy-ncbi	GRCh38.p14-fasta-no-alt-analysis_vs_GRCh38-igenomes-decoy-ncbi	0.0755813953488372	0.0755813953488372	0.0755813953488372	0.0755813953488372	1	0.0755813953488372	1	0.0755813953488372	1	0.0755813953488372	1	0.0755813953488372
EiFob05aCWgVU_B_Ae0cypnQut3cxUP1	GRCh38.p14-fasta-no-alt-analysis	vRjC5qM1Tc-fFjJo0TGRw4CVjFhmLG0f	GRCh38-igenomes-build36-3-ncbi	GRCh38.p14-fasta-no-alt-analysis_vs_GRCh38-igenomes-build36-3-ncbi	0	0	0	0	0	0	0	0	0	0	0	0
EiFob05aCWgVU_B_Ae0cypnQut3cxUP1	GRCh38.p14-fasta-no-alt-analysis	EiFob05aCWgVU_B_Ae0cypnQut3cxUP1	GRCh38-igenomes-ncbi	GRCh38.p14-fasta-no-alt-analysis_vs_GRCh38-igenomes-ncbi	1	1	1	1	1	1	1	1	1	1	1	1
EiFob05aCWgVU_B_Ae0cypnQut3cxUP1	GRCh38.p14-fasta-no-alt-analysis	wdpZbFN0pd92H2VeKZBAp3riQN4nJXkK	GRCh38-igenomes-build37-1-ncbi	GRCh38.p14-fasta-no-alt-analysis_vs_GRCh38-igenomes-build37-1-ncbi	0	0	0	0	0	0	0	0	0	0	0	0
EiFob05aCWgVU_B_Ae0cypnQut3cxUP1	GRCh38.p14-fasta-no-alt-analysis	GOIHeGSorDrbznRxihs5rIb6vTiTKaw7	hg19-igenomes-ucsc	GRCh38.p14-fasta-no-alt-analysis_vs_hg19-igenomes-ucsc	0.128205128205128	0	0	0	0.128205128205128	1	0	0	0	0	0	0
EiFob05aCWgVU_B_Ae0cypnQut3cxUP1	GRCh38.p14-fasta-no-alt-analysis	Dx_M8skbJqROkfXhhQRtWejcCyewRbdL	GRCh38-igenomes-build37-2-ncbi	GRCh38.p14-fasta-no-alt-analysis_vs_GRCh38-igenomes-build37-2-ncbi	0	0.0045662100456621	0.0045662100456621	0	0	0	0.00512820512820513	0.04	0.00512820512820513	0.04	0	0
EiFob05aCWgVU_B_Ae0cypnQut3cxUP1	GRCh38.p14-fasta-no-alt-analysis	ieWVCws5MC2QFRKgH9QcN3u5_Y_3hPG6	hg18-igenomes-ucsc	GRCh38.p14-fasta-no-alt-analysis_vs_hg18-igenomes-ucsc	0.128205128205128	0	0	0	0.128205128205128	1	0	0	0	0	0	0
EiFob05aCWgVU_B_Ae0cypnQut3cxUP1	GRCh38.p14-fasta-no-alt-analysis	EiFob05aCWgVU_B_Ae0cypnQut3cxUP1	hg38-refgenie	GRCh38.p14-fasta-no-alt-analysis_vs_hg38-refgenie	1	1	1	1	1	1	1	1	1	1	1	1
EiFob05aCWgVU_B_Ae0cypnQut3cxUP1	GRCh38.p14-fasta-no-alt-analysis	jFm0Uca8a7vK2cbuIQgBopjBilgCFheD	hg38-igenomes-ucsc	GRCh38.p14-fasta-no-alt-analysis_vs_hg38-igenomes-ucsc	1	1	0.866028708133971	1	1	1	1	1	0.928205128205128	0.928205128205128	1	1
EiFob05aCWgVU_B_Ae0cypnQut3cxUP1	GRCh38.p14-fasta-no-alt-analysis	Ba88PY52_qeifhJrgUXyin6UITdXNsg3	hg38-primary-refgenie	GRCh38.p14-fasta-no-alt-analysis_vs_hg38-primary-refgenie	0.128205128205128	0.128205128205128	0.0328638497652582	0.128205128205128	0.128205128205128	1	0.128205128205128	1	0.0358974358974359	0.28	0.128205128205128	1
EiFob05aCWgVU_B_Ae0cypnQut3cxUP1	GRCh38.p14-fasta-no-alt-analysis	YfZ0rklv8KY9DCtqG0iIX16zsgbuBgmM	hg18-refgenie	GRCh38.p14-fasta-no-alt-analysis_vs_hg18-refgenie	0.114155251141553	0	0	0	0.128205128205128	0.510204081632653	0	0	0	0	0	0
EiFob05aCWgVU_B_Ae0cypnQut3cxUP1	GRCh38.p14-fasta-no-alt-analysis	ThZcNYiLuWWL86NdJ8dvvJG15K9mW3Fo	hg19-refgenie	GRCh38.p14-fasta-no-alt-analysis_vs_hg19-refgenie	0.0950570342205323	0.0434782608695652	0.0434782608695652	0	0.128205128205128	0.268817204301075	0.0615384615384615	0.129032258064516	0.0615384615384615	0.129032258064516	0	0
EiFob05aCWgVU_B_Ae0cypnQut3cxUP1	GRCh38.p14-fasta-no-alt-analysis	5SdkZCnuZL2YIptqjSBZfupo_O7HpD_B	hs37-1kg	GRCh38.p14-fasta-no-alt-analysis_vs_hs37-1kg	0	0.0488721804511278	0.0488721804511278	0	0	0	0.0666666666666667	0.154761904761905	0.0666666666666667	0.154761904761905	0	0
EiFob05aCWgVU_B_Ae0cypnQut3cxUP1	GRCh38.p14-fasta-no-alt-analysis	Q3xii3AkJDCTXSO6Vg13kjbOutQu0KP9	hs37d5	GRCh38.p14-fasta-no-alt-analysis_vs_hs37d5	0	0.052434456928839	0.052434456928839	0	0	0	0.0717948717948718	0.162790697674419	0.0717948717948718	0.162790697674419	0	0
EiFob05aCWgVU_B_Ae0cypnQut3cxUP1	GRCh38.p14-fasta-no-alt-analysis	gHcfbUVnFzHv3QSqz2sSqVHdUQbDO8N5	hs38DH	GRCh38.p14-fasta-no-alt-analysis_vs_hs38DH	0.0579322638146168	0.0579322638146168	0.0579322638146168	0.0579322638146168	1	0.0579322638146168	1	0.0579322638146168	1	0.0579322638146168	1	0.0579322638146168
EiFob05aCWgVU_B_Ae0cypnQut3cxUP1	GRCh38.p14-fasta-no-alt-analysis	EiFob05aCWgVU_B_Ae0cypnQut3cxUP1	hs38	GRCh38.p14-fasta-no-alt-analysis_vs_hs38	1	1	1	1	1	1	1	1	1	1	1	1
EiFob05aCWgVU_B_Ae0cypnQut3cxUP1	GRCh38.p14-fasta-no-alt-analysis	EiFob05aCWgVU_B_Ae0cypnQut3cxUP1	hg38-noALT-noHLA-noDecoy-broad	GRCh38.p14-fasta-no-alt-analysis_vs_hg38-noALT-noHLA-noDecoy-broad	1	1	1	1	1	1	1	1	1	1	1	1
EiFob05aCWgVU_B_Ae0cypnQut3cxUP1	GRCh38.p14-fasta-no-alt-analysis	gHcfbUVnFzHv3QSqz2sSqVHdUQbDO8N5	hg38-broad	GRCh38.p14-fasta-no-alt-analysis_vs_hg38-broad	0.0579322638146168	0.0579322638146168	0.0579322638146168	0.0579322638146168	1	0.0579322638146168	1	0.0579322638146168	1	0.0579322638146168	1	0.0579322638146168
EiFob05aCWgVU_B_Ae0cypnQut3cxUP1	GRCh38.p14-fasta-no-alt-analysis	eN7J_gZz_meakMCeXXBEvY_njignMPxl	b37-broad	GRCh38.p14-fasta-no-alt-analysis_vs_b37-broad	0	0.0526315789473684	0.0526315789473684	0	0	0	0.0717948717948718	0.164705882352941	0.0717948717948718	0.164705882352941	0	0
EiFob05aCWgVU_B_Ae0cypnQut3cxUP1	GRCh38.p14-fasta-no-alt-analysis	NTeQ1GQMt2ocCFkS8Z3_qkvetZjabWSt	hg38-ddbj	GRCh38.p14-fasta-no-alt-analysis_vs_hg38-ddbj	0.425438596491228	0.425438596491228	0.371308016877637	0.425438596491228	0.994871794871795	0.426373626373626	0.994871794871795	0.426373626373626	0.902564102564103	0.386813186813187	0.994871794871795	0.426373626373626
EiFob05aCWgVU_B_Ae0cypnQut3cxUP1	GRCh38.p14-fasta-no-alt-analysis	gHcfbUVnFzHv3QSqz2sSqVHdUQbDO8N5	homo-sapiens-assembly38-ddbj	GRCh38.p14-fasta-no-alt-analysis_vs_homo-sapiens-assembly38-ddbj	0.0579322638146168	0.0579322638146168	0.0579322638146168	0.0579322638146168	1	0.0579322638146168	1	0.0579322638146168	1	0.0579322638146168	1	0.0579322638146168
EiFob05aCWgVU_B_Ae0cypnQut3cxUP1	GRCh38.p14-fasta-no-alt-analysis	gHcfbUVnFzHv3QSqz2sSqVHdUQbDO8N5	GRCh38-full-decoy-hla-ddbj	GRCh38.p14-fasta-no-alt-analysis_vs_GRCh38-full-decoy-hla-ddbj	0.0579322638146168	0.0579322638146168	0.0579322638146168	0.0579322638146168	1	0.0579322638146168	1	0.0579322638146168	1	0.0579322638146168	1	0.0579322638146168
EiFob05aCWgVU_B_Ae0cypnQut3cxUP1	GRCh38.p14-fasta-no-alt-analysis	6chutju9QVJW0rdA-wgubHbtoTQ42o-6	GRCh38-ena-15	GRCh38.p14-fasta-no-alt-analysis_vs_GRCh38-ena-15	0	0.343589743589744	0.303482587064677	0	0	0	0.343589743589744	1	0.312820512820513	0.91044776119403	0	0
EiFob05aCWgVU_B_Ae0cypnQut3cxUP1	GRCh38.p14-fasta-no-alt-analysis	lWRRNMNypacEjnJCy-AYiDNUPy1brQGC	GRCh38-ena-29	GRCh38.p14-fasta-no-alt-analysis_vs_GRCh38-ena-29	0	0.341836734693878	0.301980198019802	0	0	0	0.343589743589744	0.985294117647059	0.312820512820513	0.897058823529412	0	0
EiFob05aCWgVU_B_Ae0cypnQut3cxUP1	GRCh38.p14-fasta-no-alt-analysis	Q3xii3AkJDCTXSO6Vg13kjbOutQu0KP9	hs37d5.fa	GRCh38.p14-fasta-no-alt-analysis_vs_hs37d5.fa	0	0.052434456928839	0.052434456928839	0	0	0	0.0717948717948718	0.162790697674419	0.0717948717948718	0.162790697674419	0	0
EiFob05aCWgVU_B_Ae0cypnQut3cxUP1	GRCh38.p14-fasta-no-alt-analysis	xEg2q8K9gV4027DMTCiaUGLCcrqySglR	hg38-p14-masked-ucsc	GRCh38.p14-fasta-no-alt-analysis_vs_hg38-p14-masked-ucsc	0.425438596491228	0.425438596491228	0	0.425438596491228	0.994871794871795	0.426373626373626	0.994871794871795	0.426373626373626	0	0	0.994871794871795	0.426373626373626
EiFob05aCWgVU_B_Ae0cypnQut3cxUP1	GRCh38.p14-fasta-no-alt-analysis	jFm0Uca8a7vK2cbuIQgBopjBilgCFheD	hg38-p14-analysisSet-ucsc	GRCh38.p14-fasta-no-alt-analysis_vs_hg38-p14-analysisSet-ucsc	1	1	0.866028708133971	1	1	1	1	1	0.928205128205128	0.928205128205128	1	1
DvAlkUMPq7CRnTYAfXGkQmAOfFqVMZHE	GRCh37.p13-fasta-no-alt-analysis	XJWKh8nsSqBFfcU0DIHMZohYyCWF-vcA	GRCh37.p13-fasta-genomic	GRCh37.p13-fasta-no-alt-analysis_vs_GRCh37.p13-fasta-genomic	0	0.281879194630872	0.277591973244147	0	0	0	0.988235294117647	0.282828282828283	0.976470588235294	0.279461279461279	0	0
DvAlkUMPq7CRnTYAfXGkQmAOfFqVMZHE	GRCh37.p13-fasta-no-alt-analysis	MkXYxV2-83BEcPmzskEVGJsJ7Qkb--gX	GRCh38.p14-fasta-full-analysis-plus-hs38d1	GRCh37.p13-fasta-no-alt-analysis_vs_GRCh38.p14-fasta-full-analysis-plus-hs38d1	0.00896551724137931	0.00480769230769231	0.00480769230769231	0.000683994528043776	0.305882352941176	0.00915170714537135	0.164705882352941	0.00492784230904611	0.164705882352941	0.00492784230904611	0.0235294117647059	0.000703977472720873
DvAlkUMPq7CRnTYAfXGkQmAOfFqVMZHE	GRCh37.p13-fasta-no-alt-analysis	kgTizBhIBf5BeEMTqBuyzRBi2AlwTRj6	GRCh37.p13-fasta-full-analysis	GRCh37.p13-fasta-no-alt-analysis_vs_GRCh37.p13-fasta-full-analysis	0.285234899328859	0.285234899328859	0.285234899328859	0.285234899328859	1	0.285234899328859	1	0.285234899328859	1	0.285234899328859	1	0.285234899328859
DvAlkUMPq7CRnTYAfXGkQmAOfFqVMZHE	GRCh37.p13-fasta-no-alt-analysis	7hP7E8o-q6H8qcqMHBEIYdbAK49PoEUZ	GRCh38.p14-fasta-no-alt-plus-hs38d1	GRCh37.p13-fasta-no-alt-analysis_vs_GRCh38.p14-fasta-no-alt-plus-hs38d1	0.00985221674876847	0.00528102602791399	0.00528102602791399	0.000751032669921142	0.305882352941176	0.010077519379845	0.164705882352941	0.00542635658914729	0.164705882352941	0.00542635658914729	0.0235294117647059	0.000775193798449612
DvAlkUMPq7CRnTYAfXGkQmAOfFqVMZHE	GRCh37.p13-fasta-no-alt-analysis	u1HyLgIlq8M_XvEwy0oGqAvKGHJMGtxH	GRCh38.p14-fasta-genomic	GRCh37.p13-fasta-no-alt-analysis_vs_GRCh38.p14-fasta-genomic	0	0.0167310167310167	0.0167310167310167	0	0	0	0.152941176470588	0.0184397163120567	0.152941176470588	0.0184397163120567	0	0
DvAlkUMPq7CRnTYAfXGkQmAOfFqVMZHE	GRCh37.p13-fasta-no-alt-analysis	H3RA3Jez6oqMOW87LGuwtSgKQqTgWVxx	hg19-masked-ucsc	GRCh37.p13-fasta-no-alt-analysis_vs_hg19-masked-ucsc	0.163398692810458	0.873684210526316	0	0.155844155844156	0.294117647058823	0.268817204301075	0.976470588235294	0.89247311827957	0	0	0.282352941176471	0.258064516129032
DvAlkUMPq7CRnTYAfXGkQmAOfFqVMZHE	GRCh37.p13-fasta-no-alt-analysis	F9zeFn6M4EN4KGAJush7rZEU3GROoeNP	hg38-toplevel-rm-113-ensembl	GRCh37.p13-fasta-no-alt-analysis_vs_hg38-toplevel-rm-113-ensembl	0	0.0167095115681234	0	0	0	0	0.152941176470588	0.018413597733711	0	0	0	0
DvAlkUMPq7CRnTYAfXGkQmAOfFqVMZHE	GRCh37.p13-fasta-no-alt-analysis	q5Gn6dl5HbkZe6sRs9CZVGwGd1-XwyAq	hg19-p13-plusMT-masked-ucsc	GRCh37.p13-fasta-no-alt-analysis_vs_hg19-p13-plusMT-masked-ucsc	0.0698324022346369	0.280936454849498	0	0.0668523676880223	0.294117647058823	0.0838926174496644	0.988235294117647	0.281879194630872	0	0	0.282352941176471	0.0805369127516778
DvAlkUMPq7CRnTYAfXGkQmAOfFqVMZHE	GRCh37.p13-fasta-no-alt-analysis	svwHqvgassl0loigdqVIQJdjo7NWDIx3	hg19-p13-no-alt-analysis-ucsc	GRCh37.p13-fasta-no-alt-analysis_vs_hg19-p13-no-alt-analysis-ucsc	0.172413793103448	1	1	0.172413793103448	0.294117647058823	0.294117647058823	1	1	1	1	0.294117647058823	0.294117647058823
DvAlkUMPq7CRnTYAfXGkQmAOfFqVMZHE	GRCh37.p13-fasta-no-alt-analysis	oLfPx0NOBKKXMIngGeQ4YewtU4Ge_wKz	hg38-primary-113-ensembl	GRCh37.p13-fasta-no-alt-analysis_vs_hg38-primary-113-ensembl	0	0.0488721804511278	0.0488721804511278	0	0	0	0.152941176470588	0.0670103092783505	0.152941176470588	0.0670103092783505	0	0
DvAlkUMPq7CRnTYAfXGkQmAOfFqVMZHE	GRCh37.p13-fasta-no-alt-analysis	RGSkyOkQ4qnSLhjrR_e3AI51Ac-RohAL	hg38-primary-rm-113-ensembl	GRCh37.p13-fasta-no-alt-analysis_vs_hg38-primary-rm-113-ensembl	0	0.0488721804511278	0	0	0	0	0.152941176470588	0.0670103092783505	0	0	0	0
DvAlkUMPq7CRnTYAfXGkQmAOfFqVMZHE	GRCh37.p13-fasta-no-alt-analysis	-qU7PUmse_-pilikFDTJKyrt2_QJvUFy	hg19-p13-full-analysis-ucsc	GRCh37.p13-fasta-no-alt-analysis_vs_hg19-p13-full-analysis-ucsc	0.0698324022346369	0.285234899328859	0.285234899328859	0.0698324022346369	0.294117647058823	0.0838926174496644	1	0.285234899328859	1	0.285234899328859	0.294117647058823	0.0838926174496644
DvAlkUMPq7CRnTYAfXGkQmAOfFqVMZHE	GRCh37.p13-fasta-no-alt-analysis	ThZcNYiLuWWL86NdJ8dvvJG15K9mW3Fo	hg19-initial-ucsc	GRCh37.p13-fasta-no-alt-analysis_vs_hg19-initial-ucsc	0.163398692810458	0.873684210526316	0.835051546391753	0.155844155844156	0.294117647058823	0.268817204301075	0.976470588235294	0.89247311827957	0.952941176470588	0.870967741935484	0.282352941176471	0.258064516129032
DvAlkUMPq7CRnTYAfXGkQmAOfFqVMZHE	GRCh37.p13-fasta-no-alt-analysis	NTeQ1GQMt2ocCFkS8Z3_qkvetZjabWSt	hg38-initial-ucsc	GRCh37.p13-fasta-no-alt-analysis_vs_hg38-initial-ucsc	0.0485436893203883	0.0246679316888046	0.0246679316888046	0.00185528756957328	0.294117647058823	0.0549450549450549	0.152941176470588	0.0285714285714286	0.152941176470588	0.0285714285714286	0.0117647058823529	0.0021978021978022
DvAlkUMPq7CRnTYAfXGkQmAOfFqVMZHE	GRCh37.p13-fasta-no-alt-analysis	5ryrHdbJHIgyZuE29h5uzITRL4kinZWG	hg38-toplevel-113-ensembl	GRCh37.p13-fasta-no-alt-analysis_vs_hg38-toplevel-113-ensembl	0	0.0167095115681234	0.0167095115681234	0	0	0	0.152941176470588	0.018413597733711	0.152941176470588	0.018413597733711	0	0
DvAlkUMPq7CRnTYAfXGkQmAOfFqVMZHE	GRCh37.p13-fasta-no-alt-analysis	a_WL8OC7sFJfjux5m11M2bKl0dYepA1x	hg38-p14-ucsc	GRCh37.p13-fasta-no-alt-analysis_vs_hg38-p14-ucsc	0.0324254215304799	0.016602809706258	0.016602809706258	0.00125786163522013	0.294117647058823	0.0351617440225035	0.152941176470588	0.0182841068917018	0.152941176470588	0.0182841068917018	0.0117647058823529	0.00140646976090014
DvAlkUMPq7CRnTYAfXGkQmAOfFqVMZHE	GRCh37.p13-fasta-no-alt-analysis	6pxZqxG0TYtyVb8yp14ONpaxZ8msQqKr	hg19-p13-plusMT-ucsc	GRCh37.p13-fasta-no-alt-analysis_vs_hg19-p13-plusMT-ucsc	0.0698324022346369	0.280936454849498	0.272425249169435	0.0668523676880223	0.294117647058823	0.0838926174496644	0.988235294117647	0.281879194630872	0.964705882352941	0.275167785234899	0.282352941176471	0.0805369127516778
DvAlkUMPq7CRnTYAfXGkQmAOfFqVMZHE	GRCh37.p13-fasta-no-alt-analysis	oLfPx0NOBKKXMIngGeQ4YewtU4Ge_wKz	hg38-primary-sm-113-ensembl	GRCh37.p13-fasta-no-alt-analysis_vs_hg38-primary-sm-113-ensembl	0	0.0488721804511278	0.0488721804511278	0	0	0	0.152941176470588	0.0670103092783505	0.152941176470588	0.0670103092783505	0	0
DvAlkUMPq7CRnTYAfXGkQmAOfFqVMZHE	GRCh37.p13-fasta-no-alt-analysis	5ryrHdbJHIgyZuE29h5uzITRL4kinZWG	hg38-toplevel-sm-113-ensembl	GRCh37.p13-fasta-no-alt-analysis_vs_hg38-toplevel-sm-113-ensembl	0	0.0167095115681234	0.0167095115681234	0	0	0	0.152941176470588	0.018413597733711	0.152941176470588	0.018413597733711	0	0
DvAlkUMPq7CRnTYAfXGkQmAOfFqVMZHE	GRCh37.p13-fasta-no-alt-analysis	tkRdBlSp5hewK4OpEJC87J9pw-ac0vOa	GRCh38-p14-47-gencode	GRCh37.p13-fasta-no-alt-analysis_vs_GRCh38-p14-47-gencode	0.0326370757180157	0.0167095115681234	0.0167095115681234	0.00126582278481013	0.294117647058823	0.0354107648725212	0.152941176470588	0.018413597733711	0.152941176470588	0.018413597733711	0.0117647058823529	0.00141643059490085
DvAlkUMPq7CRnTYAfXGkQmAOfFqVMZHE	GRCh37.p13-fasta-no-alt-analysis	k4mLJvbFzZiw3o6SL8hh63V2u7AjDMrE	GRCh37-primary-assembly-46-gencode	GRCh37.p13-fasta-no-alt-analysis_vs_GRCh37-primary-assembly-46-gencode	0.173611111111111	0.988235294117647	0.965116279069767	0.173611111111111	0.294117647058823	0.297619047619048	0.988235294117647	1	0.976470588235294	0.988095238095238	0.294117647058823	0.297619047619048
DvAlkUMPq7CRnTYAfXGkQmAOfFqVMZHE	GRCh37.p13-fasta-no-alt-analysis	k4mLJvbFzZiw3o6SL8hh63V2u7AjDMrE	GRCh37-primary-assembly-47-gencode	GRCh37.p13-fasta-no-alt-analysis_vs_GRCh37-primary-assembly-47-gencode	0.173611111111111	0.988235294117647	0.965116279069767	0.173611111111111	0.294117647058823	0.297619047619048	0.988235294117647	1	0.976470588235294	0.988095238095238	0.294117647058823	0.297619047619048
DvAlkUMPq7CRnTYAfXGkQmAOfFqVMZHE	GRCh37.p13-fasta-no-alt-analysis	tmnbiAyj2fke68d_TYjq2g487US8C15r	GRCh38-primary-assembly-47-gencode	GRCh37.p13-fasta-no-alt-analysis_vs_GRCh38-primary-assembly-47-gencode	0.0984251968503937	0.0488721804511278	0.0488721804511278	0.00359712230215827	0.294117647058823	0.128865979381443	0.152941176470588	0.0670103092783505	0.152941176470588	0.0670103092783505	0.0117647058823529	0.00515463917525773
DvAlkUMPq7CRnTYAfXGkQmAOfFqVMZHE	GRCh37.p13-fasta-no-alt-analysis	H9er8ocYfIN2TOfyf6zMyeXXm7trXGP7	hg18-ucsc	GRCh37.p13-fasta-no-alt-analysis_vs_hg18-ucsc	0.229357798165138	0.0151515151515152	0.0151515151515152	0	0.294117647058823	0.510204081632653	0.0235294117647059	0.0408163265306122	0.0235294117647059	0.0408163265306122	0	0
DvAlkUMPq7CRnTYAfXGkQmAOfFqVMZHE	GRCh37.p13-fasta-no-alt-analysis	tmnbiAyj2fke68d_TYjq2g487US8C15r	GRCh38-primary-assembly-46-gencode	GRCh37.p13-fasta-no-alt-analysis_vs_GRCh38-primary-assembly-46-gencode	0.0984251968503937	0.0488721804511278	0.0488721804511278	0.00359712230215827	0.294117647058823	0.128865979381443	0.152941176470588	0.0670103092783505	0.152941176470588	0.0670103092783505	0.0117647058823529	0.00515463917525773
DvAlkUMPq7CRnTYAfXGkQmAOfFqVMZHE	GRCh37.p13-fasta-no-alt-analysis	tkRdBlSp5hewK4OpEJC87J9pw-ac0vOa	GRCh38-p14-46-gencode	GRCh37.p13-fasta-no-alt-analysis_vs_GRCh38-p14-46-gencode	0.0326370757180157	0.0167095115681234	0.0167095115681234	0.00126582278481013	0.294117647058823	0.0354107648725212	0.152941176470588	0.018413597733711	0.152941176470588	0.018413597733711	0.0117647058823529	0.00141643059490085
DvAlkUMPq7CRnTYAfXGkQmAOfFqVMZHE	GRCh37.p13-fasta-no-alt-analysis	EGlYk1stOsAjmTALWkqKDqtZOSkyA_YH	GRCh38.p14-fasta-full-analysis	GRCh37.p13-fasta-no-alt-analysis_vs_GRCh38.p14-fasta-full-analysis	0.0504854368932039	0.0265654648956357	0.0265654648956357	0.00371057513914657	0.305882352941176	0.0570175438596491	0.164705882352941	0.0307017543859649	0.164705882352941	0.0307017543859649	0.0235294117647059	0.0043859649122807
DvAlkUMPq7CRnTYAfXGkQmAOfFqVMZHE	GRCh37.p13-fasta-no-alt-analysis	lXa-sGAmSafYXHN4iEwup0EsQh5F1krA	GRCh37-igenomes-ensembl	GRCh37.p13-fasta-no-alt-analysis_vs_GRCh37-igenomes-ensembl	0	0.294117647058823	0.294117647058823	0	0	0	0.294117647058823	1	0.294117647058823	1	0	0
DvAlkUMPq7CRnTYAfXGkQmAOfFqVMZHE	GRCh37.p13-fasta-no-alt-analysis	FnbS0xDAGOePD7lp6Xt0vnbcASzkk3gk	GRCh38-igenomes-decoy-ncbi	GRCh37.p13-fasta-no-alt-analysis_vs_GRCh38-igenomes-decoy-ncbi	0.00985221674876847	0.00528102602791399	0.00528102602791399	0.000751032669921142	0.305882352941176	0.010077519379845	0.164705882352941	0.00542635658914729	0.164705882352941	0.00542635658914729	0.0235294117647059	0.000775193798449612
DvAlkUMPq7CRnTYAfXGkQmAOfFqVMZHE	GRCh37.p13-fasta-no-alt-analysis	vRjC5qM1Tc-fFjJo0TGRw4CVjFhmLG0f	GRCh38-igenomes-build36-3-ncbi	GRCh37.p13-fasta-no-alt-analysis_vs_GRCh38-igenomes-build36-3-ncbi	0	0	0	0	0	0	0	0	0	0	0	0
DvAlkUMPq7CRnTYAfXGkQmAOfFqVMZHE	GRCh37.p13-fasta-no-alt-analysis	EiFob05aCWgVU_B_Ae0cypnQut3cxUP1	GRCh38-igenomes-ncbi	GRCh37.p13-fasta-no-alt-analysis_vs_GRCh38-igenomes-ncbi	0.102362204724409	0.0526315789473684	0.0526315789473684	0.00719424460431655	0.305882352941176	0.133333333333333	0.164705882352941	0.0717948717948718	0.164705882352941	0.0717948717948718	0.0235294117647059	0.0102564102564103
DvAlkUMPq7CRnTYAfXGkQmAOfFqVMZHE	GRCh37.p13-fasta-no-alt-analysis	wdpZbFN0pd92H2VeKZBAp3riQN4nJXkK	GRCh38-igenomes-build37-1-ncbi	GRCh37.p13-fasta-no-alt-analysis_vs_GRCh38-igenomes-build37-1-ncbi	0	0.27906976744186	0.264367816091954	0	0	0	0.282352941176471	0.96	0.270588235294118	0.92	0	0
DvAlkUMPq7CRnTYAfXGkQmAOfFqVMZHE	GRCh37.p13-fasta-no-alt-analysis	GOIHeGSorDrbznRxihs5rIb6vTiTKaw7	hg19-igenomes-ucsc	GRCh37.p13-fasta-no-alt-analysis_vs_hg19-igenomes-ucsc	0.294117647058823	0.27906976744186	0.25	0.27906976744186	0.294117647058823	1	0.282352941176471	0.96	0.258823529411765	0.88	0.282352941176471	0.96
DvAlkUMPq7CRnTYAfXGkQmAOfFqVMZHE	GRCh37.p13-fasta-no-alt-analysis	Dx_M8skbJqROkfXhhQRtWejcCyewRbdL	GRCh38-igenomes-build37-2-ncbi	GRCh37.p13-fasta-no-alt-analysis_vs_GRCh38-igenomes-build37-2-ncbi	0	0.294117647058823	0.27906976744186	0	0	0	0.294117647058823	1	0.282352941176471	0.96	0	0
DvAlkUMPq7CRnTYAfXGkQmAOfFqVMZHE	GRCh37.p13-fasta-no-alt-analysis	ieWVCws5MC2QFRKgH9QcN3u5_Y_3hPG6	hg18-igenomes-ucsc	GRCh37.p13-fasta-no-alt-analysis_vs_hg18-igenomes-ucsc	0.294117647058823	0	0	0	0.294117647058823	1	0	0	0	0	0	0
DvAlkUMPq7CRnTYAfXGkQmAOfFqVMZHE	GRCh37.p13-fasta-no-alt-analysis	EiFob05aCWgVU_B_Ae0cypnQut3cxUP1	hg38-refgenie	GRCh37.p13-fasta-no-alt-analysis_vs_hg38-refgenie	0.102362204724409	0.0526315789473684	0.0526315789473684	0.00719424460431655	0.305882352941176	0.133333333333333	0.164705882352941	0.0717948717948718	0.164705882352941	0.0717948717948718	0.0235294117647059	0.0102564102564103
DvAlkUMPq7CRnTYAfXGkQmAOfFqVMZHE	GRCh37.p13-fasta-no-alt-analysis	jFm0Uca8a7vK2cbuIQgBopjBilgCFheD	hg38-igenomes-ucsc	GRCh37.p13-fasta-no-alt-analysis_vs_hg38-igenomes-ucsc	0.102362204724409	0.0526315789473684	0.0526315789473684	0.00719424460431655	0.305882352941176	0.133333333333333	0.164705882352941	0.0717948717948718	0.164705882352941	0.0717948717948718	0.0235294117647059	0.0102564102564103
DvAlkUMPq7CRnTYAfXGkQmAOfFqVMZHE	GRCh37.p13-fasta-no-alt-analysis	Ba88PY52_qeifhJrgUXyin6UITdXNsg3	hg38-primary-refgenie	GRCh37.p13-fasta-no-alt-analysis_vs_hg38-primary-refgenie	0.294117647058823	0.0091743119266055	0.0091743119266055	0.0091743119266055	0.294117647058823	1	0.0117647058823529	0.04	0.0117647058823529	0.04	0.0117647058823529	0.04
DvAlkUMPq7CRnTYAfXGkQmAOfFqVMZHE	GRCh37.p13-fasta-no-alt-analysis	YfZ0rklv8KY9DCtqG0iIX16zsgbuBgmM	hg18-refgenie	GRCh37.p13-fasta-no-alt-analysis_vs_hg18-refgenie	0.229357798165138	0.0151515151515152	0.0151515151515152	0	0.294117647058823	0.510204081632653	0.0235294117647059	0.0408163265306122	0.0235294117647059	0.0408163265306122	0	0
DvAlkUMPq7CRnTYAfXGkQmAOfFqVMZHE	GRCh37.p13-fasta-no-alt-analysis	ThZcNYiLuWWL86NdJ8dvvJG15K9mW3Fo	hg19-refgenie	GRCh37.p13-fasta-no-alt-analysis_vs_hg19-refgenie	0.163398692810458	0.873684210526316	0.835051546391753	0.155844155844156	0.294117647058823	0.268817204301075	0.976470588235294	0.89247311827957	0.952941176470588	0.870967741935484	0.282352941176471	0.258064516129032
DvAlkUMPq7CRnTYAfXGkQmAOfFqVMZHE	GRCh37.p13-fasta-no-alt-analysis	5SdkZCnuZL2YIptqjSBZfupo_O7HpD_B	hs37-1kg	GRCh37.p13-fasta-no-alt-analysis_vs_hs37-1kg	0	0.988235294117647	0.988235294117647	0	0	0	0.988235294117647	1	0.988235294117647	1	0	0
DvAlkUMPq7CRnTYAfXGkQmAOfFqVMZHE	GRCh37.p13-fasta-no-alt-analysis	Q3xii3AkJDCTXSO6Vg13kjbOutQu0KP9	hs37d5	GRCh37.p13-fasta-no-alt-analysis_vs_hs37d5	0	0.988372093023256	0.988372093023256	0	0	0	1	0.988372093023256	1	0.988372093023256	0	0
DvAlkUMPq7CRnTYAfXGkQmAOfFqVMZHE	GRCh37.p13-fasta-no-alt-analysis	gHcfbUVnFzHv3QSqz2sSqVHdUQbDO8N5	hs38DH	GRCh37.p13-fasta-no-alt-analysis_vs_hs38DH	0.00759124087591241	0.00407331975560081	0.00407331975560081	0.00057987822557263	0.305882352941176	0.0077243018419489	0.164705882352941	0.0041592394533571	0.164705882352941	0.0041592394533571	0.0235294117647059	0.0005941770647653
DvAlkUMPq7CRnTYAfXGkQmAOfFqVMZHE	GRCh37.p13-fasta-no-alt-analysis	EiFob05aCWgVU_B_Ae0cypnQut3cxUP1	hs38	GRCh37.p13-fasta-no-alt-analysis_vs_hs38	0.102362204724409	0.0526315789473684	0.0526315789473684	0.00719424460431655	0.305882352941176	0.133333333333333	0.164705882352941	0.0717948717948718	0.164705882352941	0.0717948717948718	0.0235294117647059	0.0102564102564103
DvAlkUMPq7CRnTYAfXGkQmAOfFqVMZHE	GRCh37.p13-fasta-no-alt-analysis	EiFob05aCWgVU_B_Ae0cypnQut3cxUP1	hg38-noALT-noHLA-noDecoy-broad	GRCh37.p13-fasta-no-alt-analysis_vs_hg38-noALT-noHLA-noDecoy-broad	0.102362204724409	0.0526315789473684	0.0526315789473684	0.00719424460431655	0.305882352941176	0.133333333333333	0.164705882352941	0.0717948717948718	0.164705882352941	0.0717948717948718	0.0235294117647059	0.0102564102564103
DvAlkUMPq7CRnTYAfXGkQmAOfFqVMZHE	GRCh37.p13-fasta-no-alt-analysis	gHcfbUVnFzHv3QSqz2sSqVHdUQbDO8N5	hg38-broad	GRCh37.p13-fasta-no-alt-analysis_vs_hg38-broad	0.00759124087591241	0.00407331975560081	0.00407331975560081	0.00057987822557263	0.305882352941176	0.0077243018419489	0.164705882352941	0.0041592394533571	0.164705882352941	0.0041592394533571	0.0235294117647059	0.0005941770647653
DvAlkUMPq7CRnTYAfXGkQmAOfFqVMZHE	GRCh37.p13-fasta-no-alt-analysis	eN7J_gZz_meakMCeXXBEvY_njignMPxl	b37-broad	GRCh37.p13-fasta-no-alt-analysis_vs_b37-broad	0	1	1	0	0	0	1	1	1	1	0	0
DvAlkUMPq7CRnTYAfXGkQmAOfFqVMZHE	GRCh37.p13-fasta-no-alt-analysis	NTeQ1GQMt2ocCFkS8Z3_qkvetZjabWSt	hg38-ddbj	GRCh37.p13-fasta-no-alt-analysis_vs_hg38-ddbj	0.0485436893203883	0.0246679316888046	0.0246679316888046	0.00185528756957328	0.294117647058823	0.0549450549450549	0.152941176470588	0.0285714285714286	0.152941176470588	0.0285714285714286	0.0117647058823529	0.0021978021978022
DvAlkUMPq7CRnTYAfXGkQmAOfFqVMZHE	GRCh37.p13-fasta-no-alt-analysis	gHcfbUVnFzHv3QSqz2sSqVHdUQbDO8N5	homo-sapiens-assembly38-ddbj	GRCh37.p13-fasta-no-alt-analysis_vs_homo-sapiens-assembly38-ddbj	0.00759124087591241	0.00407331975560081	0.00407331975560081	0.00057987822557263	0.305882352941176	0.0077243018419489	0.164705882352941	0.0041592394533571	0.164705882352941	0.0041592394533571	0.0235294117647059	0.0005941770647653
DvAlkUMPq7CRnTYAfXGkQmAOfFqVMZHE	GRCh37.p13-fasta-no-alt-analysis	gHcfbUVnFzHv3QSqz2sSqVHdUQbDO8N5	GRCh38-full-decoy-hla-ddbj	GRCh37.p13-fasta-no-alt-analysis_vs_GRCh38-full-decoy-hla-ddbj	0.00759124087591241	0.00407331975560081	0.00407331975560081	0.00057987822557263	0.305882352941176	0.0077243018419489	0.164705882352941	0.0041592394533571	0.164705882352941	0.0041592394533571	0.0235294117647059	0.0005941770647653
DvAlkUMPq7CRnTYAfXGkQmAOfFqVMZHE	GRCh37.p13-fasta-no-alt-analysis	6chutju9QVJW0rdA-wgubHbtoTQ42o-6	GRCh38-ena-15	GRCh37.p13-fasta-no-alt-analysis_vs_GRCh38-ena-15	0	0.0340136054421769	0.0340136054421769	0	0	0	0.0588235294117647	0.0746268656716418	0.0588235294117647	0.0746268656716418	0	0
DvAlkUMPq7CRnTYAfXGkQmAOfFqVMZHE	GRCh37.p13-fasta-no-alt-analysis	lWRRNMNypacEjnJCy-AYiDNUPy1brQGC	GRCh38-ena-29	GRCh37.p13-fasta-no-alt-analysis_vs_GRCh38-ena-29	0	0.0337837837837838	0.0337837837837838	0	0	0	0.0588235294117647	0.0735294117647059	0.0588235294117647	0.0735294117647059	0	0
DvAlkUMPq7CRnTYAfXGkQmAOfFqVMZHE	GRCh37.p13-fasta-no-alt-analysis	Q3xii3AkJDCTXSO6Vg13kjbOutQu0KP9	hs37d5.fa	GRCh37.p13-fasta-no-alt-analysis_vs_hs37d5.fa	0	0.988372093023256	0.988372093023256	0	0	0	1	0.988372093023256	1	0.988372093023256	0	0
DvAlkUMPq7CRnTYAfXGkQmAOfFqVMZHE	GRCh37.p13-fasta-no-alt-analysis	xEg2q8K9gV4027DMTCiaUGLCcrqySglR	hg38-p14-masked-ucsc	GRCh37.p13-fasta-no-alt-analysis_vs_hg38-p14-masked-ucsc	0.0485436893203883	0.0246679316888046	0	0.00185528756957328	0.294117647058823	0.0549450549450549	0.152941176470588	0.0285714285714286	0	0	0.0117647058823529	0.0021978021978022
DvAlkUMPq7CRnTYAfXGkQmAOfFqVMZHE	GRCh37.p13-fasta-no-alt-analysis	jFm0Uca8a7vK2cbuIQgBopjBilgCFheD	hg38-p14-analysisSet-ucsc	GRCh37.p13-fasta-no-alt-analysis_vs_hg38-p14-analysisSet-ucsc	0.102362204724409	0.0526315789473684	0.0526315789473684	0.00719424460431655	0.305882352941176	0.133333333333333	0.164705882352941	0.0717948717948718	0.164705882352941	0.0717948717948718	0.0235294117647059	0.0102564102564103
XJWKh8nsSqBFfcU0DIHMZohYyCWF-vcA	GRCh37.p13-fasta-genomic	MkXYxV2-83BEcPmzskEVGJsJ7Qkb--gX	GRCh38.p14-fasta-full-analysis-plus-hs38d1	GRCh37.p13-fasta-genomic_vs_GRCh38.p14-fasta-full-analysis-plus-hs38d1	0	0.0231496576459081	0.0211519687601692	0	0	0	0.239057239057239	0.024991200281591	0.218855218855219	0.0228792678634284	0	0
XJWKh8nsSqBFfcU0DIHMZohYyCWF-vcA	GRCh37.p13-fasta-genomic	kgTizBhIBf5BeEMTqBuyzRBi2AlwTRj6	GRCh37.p13-fasta-full-analysis	GRCh37.p13-fasta-genomic_vs_GRCh37.p13-fasta-full-analysis	0	0.996644295302013	0.989966555183946	0	0	0	1	0.996644295302013	0.996632996632997	0.993288590604027	0	0
XJWKh8nsSqBFfcU0DIHMZohYyCWF-vcA	GRCh37.p13-fasta-genomic	7hP7E8o-q6H8qcqMHBEIYdbAK49PoEUZ	GRCh38.p14-fasta-no-alt-plus-hs38d1	GRCh37.p13-fasta-genomic_vs_GRCh38.p14-fasta-no-alt-plus-hs38d1	0	0.0045391061452514	0.0045391061452514	0	0	0	0.0437710437710438	0.00503875968992248	0.0437710437710438	0.00503875968992248	0	0
XJWKh8nsSqBFfcU0DIHMZohYyCWF-vcA	GRCh37.p13-fasta-genomic	u1HyLgIlq8M_XvEwy0oGqAvKGHJMGtxH	GRCh38.p14-fasta-genomic	GRCh37.p13-fasta-genomic_vs_GRCh38.p14-fasta-genomic	0.0693703308431163	0.0797413793103448	0.0693703308431163	0.0693703308431163	0.218855218855219	0.0921985815602837	0.249158249158249	0.104964539007092	0.218855218855219	0.0921985815602837	0.218855218855219	0.0921985815602837
XJWKh8nsSqBFfcU0DIHMZohYyCWF-vcA	GRCh37.p13-fasta-genomic	H3RA3Jez6oqMOW87LGuwtSgKQqTgWVxx	hg19-masked-ucsc	GRCh37.p13-fasta-genomic_vs_hg19-masked-ucsc	0	0.308724832214765	0	0	0	0	0.30976430976431	0.989247311827957	0	0	0	0
XJWKh8nsSqBFfcU0DIHMZohYyCWF-vcA	GRCh37.p13-fasta-genomic	F9zeFn6M4EN4KGAJush7rZEU3GROoeNP	hg38-toplevel-rm-113-ensembl	GRCh37.p13-fasta-genomic_vs_hg38-toplevel-rm-113-ensembl	0	0.0796555435952637	0	0	0	0	0.249158249158249	0.104815864022663	0	0	0	0
XJWKh8nsSqBFfcU0DIHMZohYyCWF-vcA	GRCh37.p13-fasta-genomic	q5Gn6dl5HbkZe6sRs9CZVGwGd1-XwyAq	hg19-p13-plusMT-masked-ucsc	GRCh37.p13-fasta-genomic_vs_hg19-p13-plusMT-masked-ucsc	0	0.996644295302013	0	0	0	0	1	0.996644295302013	0	0	0	0
XJWKh8nsSqBFfcU0DIHMZohYyCWF-vcA	GRCh37.p13-fasta-genomic	svwHqvgassl0loigdqVIQJdjo7NWDIx3	hg19-p13-no-alt-analysis-ucsc	GRCh37.p13-fasta-genomic_vs_hg19-p13-no-alt-analysis-ucsc	0	0.281879194630872	0.277591973244147	0	0	0	0.282828282828283	0.988235294117647	0.279461279461279	0.976470588235294	0	0
XJWKh8nsSqBFfcU0DIHMZohYyCWF-vcA	GRCh37.p13-fasta-genomic	oLfPx0NOBKKXMIngGeQ4YewtU4Ge_wKz	hg38-primary-113-ensembl	GRCh37.p13-fasta-genomic_vs_hg38-primary-113-ensembl	0	0.0271966527196653	0.0271966527196653	0	0	0	0.0437710437710438	0.0670103092783505	0.0437710437710438	0.0670103092783505	0	0
XJWKh8nsSqBFfcU0DIHMZohYyCWF-vcA	GRCh37.p13-fasta-genomic	RGSkyOkQ4qnSLhjrR_e3AI51Ac-RohAL	hg38-primary-rm-113-ensembl	GRCh37.p13-fasta-genomic_vs_hg38-primary-rm-113-ensembl	0	0.0271966527196653	0	0	0	0	0.0437710437710438	0.0670103092783505	0	0	0	0
XJWKh8nsSqBFfcU0DIHMZohYyCWF-vcA	GRCh37.p13-fasta-genomic	-qU7PUmse_-pilikFDTJKyrt2_QJvUFy	hg19-p13-full-analysis-ucsc	GRCh37.p13-fasta-genomic_vs_hg19-p13-full-analysis-ucsc	0	0.996644295302013	0.989966555183946	0	0	0	1	0.996644295302013	0.996632996632997	0.993288590604027	0	0
XJWKh8nsSqBFfcU0DIHMZohYyCWF-vcA	GRCh37.p13-fasta-genomic	ThZcNYiLuWWL86NdJ8dvvJG15K9mW3Fo	hg19-initial-ucsc	GRCh37.p13-fasta-genomic_vs_hg19-initial-ucsc	0	0.308724832214765	0.304347826086957	0	0	0	0.30976430976431	0.989247311827957	0.306397306397306	0.978494623655914	0	0
XJWKh8nsSqBFfcU0DIHMZohYyCWF-vcA	GRCh37.p13-fasta-genomic	NTeQ1GQMt2ocCFkS8Z3_qkvetZjabWSt	hg38-initial-ucsc	GRCh37.p13-fasta-genomic_vs_hg38-initial-ucsc	0	0.104258443465492	0.0946142649199418	0	0	0	0.239057239057239	0.156043956043956	0.218855218855219	0.142857142857143	0	0
XJWKh8nsSqBFfcU0DIHMZohYyCWF-vcA	GRCh37.p13-fasta-genomic	5ryrHdbJHIgyZuE29h5uzITRL4kinZWG	hg38-toplevel-113-ensembl	GRCh37.p13-fasta-genomic_vs_hg38-toplevel-113-ensembl	0	0.0796555435952637	0.0692963752665245	0	0	0	0.249158249158249	0.104815864022663	0.218855218855219	0.0920679886685552	0	0
XJWKh8nsSqBFfcU0DIHMZohYyCWF-vcA	GRCh37.p13-fasta-genomic	a_WL8OC7sFJfjux5m11M2bKl0dYepA1x	hg38-p14-ucsc	GRCh37.p13-fasta-genomic_vs_hg38-p14-ucsc	0	0.0792291220556745	0.0689289501590668	0	0	0	0.249158249158249	0.10407876230661	0.218855218855219	0.0914205344585091	0	0
XJWKh8nsSqBFfcU0DIHMZohYyCWF-vcA	GRCh37.p13-fasta-genomic	6pxZqxG0TYtyVb8yp14ONpaxZ8msQqKr	hg19-p13-plusMT-ucsc	GRCh37.p13-fasta-genomic_vs_hg19-p13-plusMT-ucsc	0	0.996644295302013	0.989966555183946	0	0	0	1	0.996644295302013	0.996632996632997	0.993288590604027	0	0
XJWKh8nsSqBFfcU0DIHMZohYyCWF-vcA	GRCh37.p13-fasta-genomic	oLfPx0NOBKKXMIngGeQ4YewtU4Ge_wKz	hg38-primary-sm-113-ensembl	GRCh37.p13-fasta-genomic_vs_hg38-primary-sm-113-ensembl	0	0.0271966527196653	0.0271966527196653	0	0	0	0.0437710437710438	0.0670103092783505	0.0437710437710438	0.0670103092783505	0	0
XJWKh8nsSqBFfcU0DIHMZohYyCWF-vcA	GRCh37.p13-fasta-genomic	5ryrHdbJHIgyZuE29h5uzITRL4kinZWG	hg38-toplevel-sm-113-ensembl	GRCh37.p13-fasta-genomic_vs_hg38-toplevel-sm-113-ensembl	0	0.0796555435952637	0.0692963752665245	0	0	0	0.249158249158249	0.104815864022663	0.218855218855219	0.0920679886685552	0	0
XJWKh8nsSqBFfcU0DIHMZohYyCWF-vcA	GRCh37.p13-fasta-genomic	tkRdBlSp5hewK4OpEJC87J9pw-ac0vOa	GRCh38-p14-47-gencode	GRCh37.p13-fasta-genomic_vs_GRCh38-p14-47-gencode	0	0.0796555435952637	0.0692963752665245	0	0	0	0.249158249158249	0.104815864022663	0.218855218855219	0.0920679886685552	0	0
XJWKh8nsSqBFfcU0DIHMZohYyCWF-vcA	GRCh37.p13-fasta-genomic	k4mLJvbFzZiw3o6SL8hh63V2u7AjDMrE	GRCh37-primary-assembly-46-gencode	GRCh37.p13-fasta-genomic_vs_GRCh37-primary-assembly-46-gencode	0	0.282828282828283	0.274247491638796	0	0	0	0.282828282828283	1	0.276094276094276	0.976190476190476	0	0
XJWKh8nsSqBFfcU0DIHMZohYyCWF-vcA	GRCh37.p13-fasta-genomic	k4mLJvbFzZiw3o6SL8hh63V2u7AjDMrE	GRCh37-primary-assembly-47-gencode	GRCh37.p13-fasta-genomic_vs_GRCh37-primary-assembly-47-gencode	0	0.282828282828283	0.274247491638796	0	0	0	0.282828282828283	1	0.276094276094276	0.976190476190476	0	0
XJWKh8nsSqBFfcU0DIHMZohYyCWF-vcA	GRCh37.p13-fasta-genomic	tmnbiAyj2fke68d_TYjq2g487US8C15r	GRCh38-primary-assembly-47-gencode	GRCh37.p13-fasta-genomic_vs_GRCh38-primary-assembly-47-gencode	0	0.0271966527196653	0.0271966527196653	0	0	0	0.0437710437710438	0.0670103092783505	0.0437710437710438	0.0670103092783505	0	0
XJWKh8nsSqBFfcU0DIHMZohYyCWF-vcA	GRCh37.p13-fasta-genomic	H9er8ocYfIN2TOfyf6zMyeXXm7trXGP7	hg18-ucsc	GRCh37.p13-fasta-genomic_vs_hg18-ucsc	0	0.00581395348837209	0.00581395348837209	0	0	0	0.00673400673400673	0.0408163265306122	0.00673400673400673	0.0408163265306122	0	0
XJWKh8nsSqBFfcU0DIHMZohYyCWF-vcA	GRCh37.p13-fasta-genomic	tmnbiAyj2fke68d_TYjq2g487US8C15r	GRCh38-primary-assembly-46-gencode	GRCh37.p13-fasta-genomic_vs_GRCh38-primary-assembly-46-gencode	0	0.0271966527196653	0.0271966527196653	0	0	0	0.0437710437710438	0.0670103092783505	0.0437710437710438	0.0670103092783505	0	0
XJWKh8nsSqBFfcU0DIHMZohYyCWF-vcA	GRCh37.p13-fasta-genomic	tkRdBlSp5hewK4OpEJC87J9pw-ac0vOa	GRCh38-p14-46-gencode	GRCh37.p13-fasta-genomic_vs_GRCh38-p14-46-gencode	0	0.0796555435952637	0.0692963752665245	0	0	0	0.249158249158249	0.104815864022663	0.218855218855219	0.0920679886685552	0	0
XJWKh8nsSqBFfcU0DIHMZohYyCWF-vcA	GRCh37.p13-fasta-genomic	EGlYk1stOsAjmTALWkqKDqtZOSkyA_YH	GRCh38.p14-fasta-full-analysis	GRCh37.p13-fasta-genomic_vs_GRCh38.p14-fasta-full-analysis	0	0.104105571847507	0.0944767441860465	0	0	0	0.239057239057239	0.155701754385965	0.218855218855219	0.142543859649123	0	0
XJWKh8nsSqBFfcU0DIHMZohYyCWF-vcA	GRCh37.p13-fasta-genomic	lXa-sGAmSafYXHN4iEwup0EsQh5F1krA	GRCh37-igenomes-ensembl	GRCh37.p13-fasta-genomic_vs_GRCh37-igenomes-ensembl	0	0.0841750841750842	0.0805369127516778	0	0	0	0.0841750841750842	1	0.0808080808080808	0.96	0	0
XJWKh8nsSqBFfcU0DIHMZohYyCWF-vcA	GRCh37.p13-fasta-genomic	FnbS0xDAGOePD7lp6Xt0vnbcASzkk3gk	GRCh38-igenomes-decoy-ncbi	GRCh37.p13-fasta-genomic_vs_GRCh38-igenomes-decoy-ncbi	0	0.0045391061452514	0.0045391061452514	0	0	0	0.0437710437710438	0.00503875968992248	0.0437710437710438	0.00503875968992248	0	0
XJWKh8nsSqBFfcU0DIHMZohYyCWF-vcA	GRCh37.p13-fasta-genomic	vRjC5qM1Tc-fFjJo0TGRw4CVjFhmLG0f	GRCh38-igenomes-build36-3-ncbi	GRCh37.p13-fasta-genomic_vs_GRCh38-igenomes-build36-3-ncbi	0	0	0	0	0	0	0	0	0	0	0	0
XJWKh8nsSqBFfcU0DIHMZohYyCWF-vcA	GRCh37.p13-fasta-genomic	EiFob05aCWgVU_B_Ae0cypnQut3cxUP1	GRCh38-igenomes-ncbi	GRCh37.p13-fasta-genomic_vs_GRCh38-igenomes-ncbi	0	0.0271398747390397	0.0271398747390397	0	0	0	0.0437710437710438	0.0666666666666667	0.0437710437710438	0.0666666666666667	0	0
XJWKh8nsSqBFfcU0DIHMZohYyCWF-vcA	GRCh37.p13-fasta-genomic	wdpZbFN0pd92H2VeKZBAp3riQN4nJXkK	GRCh38-igenomes-build37-1-ncbi	GRCh37.p13-fasta-genomic_vs_GRCh38-igenomes-build37-1-ncbi	0	0.0805369127516778	0.0805369127516778	0	0	0	0.0808080808080808	0.96	0.0808080808080808	0.96	0	0
XJWKh8nsSqBFfcU0DIHMZohYyCWF-vcA	GRCh37.p13-fasta-genomic	GOIHeGSorDrbznRxihs5rIb6vTiTKaw7	hg19-igenomes-ucsc	GRCh37.p13-fasta-genomic_vs_hg19-igenomes-ucsc	0	0.0805369127516778	0.0769230769230769	0	0	0	0.0808080808080808	0.96	0.0774410774410774	0.92	0	0
XJWKh8nsSqBFfcU0DIHMZohYyCWF-vcA	GRCh37.p13-fasta-genomic	Dx_M8skbJqROkfXhhQRtWejcCyewRbdL	GRCh38-igenomes-build37-2-ncbi	GRCh37.p13-fasta-genomic_vs_GRCh38-igenomes-build37-2-ncbi	0	0.0841750841750842	0.0841750841750842	0	0	0	0.0841750841750842	1	0.0841750841750842	1	0	0
XJWKh8nsSqBFfcU0DIHMZohYyCWF-vcA	GRCh37.p13-fasta-genomic	ieWVCws5MC2QFRKgH9QcN3u5_Y_3hPG6	hg18-igenomes-ucsc	GRCh37.p13-fasta-genomic_vs_hg18-igenomes-ucsc	0	0	0	0	0	0	0	0	0	0	0	0
XJWKh8nsSqBFfcU0DIHMZohYyCWF-vcA	GRCh37.p13-fasta-genomic	EiFob05aCWgVU_B_Ae0cypnQut3cxUP1	hg38-refgenie	GRCh37.p13-fasta-genomic_vs_hg38-refgenie	0	0.0271398747390397	0.0271398747390397	0	0	0	0.0437710437710438	0.0666666666666667	0.0437710437710438	0.0666666666666667	0	0
XJWKh8nsSqBFfcU0DIHMZohYyCWF-vcA	GRCh37.p13-fasta-genomic	jFm0Uca8a7vK2cbuIQgBopjBilgCFheD	hg38-igenomes-ucsc	GRCh37.p13-fasta-genomic_vs_hg38-igenomes-ucsc	0	0.0271398747390397	0.0271398747390397	0	0	0	0.0437710437710438	0.0666666666666667	0.0437710437710438	0.0666666666666667	0	0
XJWKh8nsSqBFfcU0DIHMZohYyCWF-vcA	GRCh37.p13-fasta-genomic	Ba88PY52_qeifhJrgUXyin6UITdXNsg3	hg38-primary-refgenie	GRCh37.p13-fasta-genomic_vs_hg38-primary-refgenie	0	0.00311526479750779	0.00311526479750779	0	0	0	0.00336700336700337	0.04	0.00336700336700337	0.04	0	0
XJWKh8nsSqBFfcU0DIHMZohYyCWF-vcA	GRCh37.p13-fasta-genomic	YfZ0rklv8KY9DCtqG0iIX16zsgbuBgmM	hg18-refgenie	GRCh37.p13-fasta-genomic_vs_hg18-refgenie	0	0.00581395348837209	0.00581395348837209	0	0	0	0.00673400673400673	0.0408163265306122	0.00673400673400673	0.0408163265306122	0	0
XJWKh8nsSqBFfcU0DIHMZohYyCWF-vcA	GRCh37.p13-fasta-genomic	ThZcNYiLuWWL86NdJ8dvvJG15K9mW3Fo	hg19-refgenie	GRCh37.p13-fasta-genomic_vs_hg19-refgenie	0	0.308724832214765	0.304347826086957	0	0	0	0.30976430976431	0.989247311827957	0.306397306397306	0.978494623655914	0	0
XJWKh8nsSqBFfcU0DIHMZohYyCWF-vcA	GRCh37.p13-fasta-genomic	5SdkZCnuZL2YIptqjSBZfupo_O7HpD_B	hs37-1kg	GRCh37.p13-fasta-genomic_vs_hs37-1kg	0	0.282828282828283	0.278523489932886	0	0	0	0.282828282828283	1	0.279461279461279	0.988095238095238	0	0
XJWKh8nsSqBFfcU0DIHMZohYyCWF-vcA	GRCh37.p13-fasta-genomic	Q3xii3AkJDCTXSO6Vg13kjbOutQu0KP9	hs37d5	GRCh37.p13-fasta-genomic_vs_hs37d5	0	0.280936454849498	0.276666666666667	0	0	0	0.282828282828283	0.976744186046512	0.279461279461279	0.965116279069767	0	0
XJWKh8nsSqBFfcU0DIHMZohYyCWF-vcA	GRCh37.p13-fasta-genomic	gHcfbUVnFzHv3QSqz2sSqVHdUQbDO8N5	hs38DH	GRCh37.p13-fasta-genomic_vs_hs38DH	0	0.0197661469933185	0.0180655919955531	0	0	0	0.239057239057239	0.0210932857991681	0.218855218855219	0.0193107546048723	0	0
XJWKh8nsSqBFfcU0DIHMZohYyCWF-vcA	GRCh37.p13-fasta-genomic	EiFob05aCWgVU_B_Ae0cypnQut3cxUP1	hs38	GRCh37.p13-fasta-genomic_vs_hs38	0	0.0271398747390397	0.0271398747390397	0	0	0	0.0437710437710438	0.0666666666666667	0.0437710437710438	0.0666666666666667	0	0
XJWKh8nsSqBFfcU0DIHMZohYyCWF-vcA	GRCh37.p13-fasta-genomic	EiFob05aCWgVU_B_Ae0cypnQut3cxUP1	hg38-noALT-noHLA-noDecoy-broad	GRCh37.p13-fasta-genomic_vs_hg38-noALT-noHLA-noDecoy-broad	0	0.0271398747390397	0.0271398747390397	0	0	0	0.0437710437710438	0.0666666666666667	0.0437710437710438	0.0666666666666667	0	0
XJWKh8nsSqBFfcU0DIHMZohYyCWF-vcA	GRCh37.p13-fasta-genomic	gHcfbUVnFzHv3QSqz2sSqVHdUQbDO8N5	hg38-broad	GRCh37.p13-fasta-genomic_vs_hg38-broad	0	0.0197661469933185	0.0180655919955531	0	0	0	0.239057239057239	0.0210932857991681	0.218855218855219	0.0193107546048723	0	0
XJWKh8nsSqBFfcU0DIHMZohYyCWF-vcA	GRCh37.p13-fasta-genomic	eN7J_gZz_meakMCeXXBEvY_njignMPxl	b37-broad	GRCh37.p13-fasta-genomic_vs_b37-broad	0	0.281879194630872	0.277591973244147	0	0	0	0.282828282828283	0.988235294117647	0.279461279461279	0.976470588235294	0	0
XJWKh8nsSqBFfcU0DIHMZohYyCWF-vcA	GRCh37.p13-fasta-genomic	NTeQ1GQMt2ocCFkS8Z3_qkvetZjabWSt	hg38-ddbj	GRCh37.p13-fasta-genomic_vs_hg38-ddbj	0	0.104258443465492	0.0946142649199418	0	0	0	0.239057239057239	0.156043956043956	0.218855218855219	0.142857142857143	0	0
XJWKh8nsSqBFfcU0DIHMZohYyCWF-vcA	GRCh37.p13-fasta-genomic	gHcfbUVnFzHv3QSqz2sSqVHdUQbDO8N5	homo-sapiens-assembly38-ddbj	GRCh37.p13-fasta-genomic_vs_homo-sapiens-assembly38-ddbj	0	0.0197661469933185	0.0180655919955531	0	0	0	0.239057239057239	0.0210932857991681	0.218855218855219	0.0193107546048723	0	0
XJWKh8nsSqBFfcU0DIHMZohYyCWF-vcA	GRCh37.p13-fasta-genomic	gHcfbUVnFzHv3QSqz2sSqVHdUQbDO8N5	GRCh38-full-decoy-hla-ddbj	GRCh37.p13-fasta-genomic_vs_GRCh38-full-decoy-hla-ddbj	0	0.0197661469933185	0.0180655919955531	0	0	0	0.239057239057239	0.0210932857991681	0.218855218855219	0.0193107546048723	0	0
XJWKh8nsSqBFfcU0DIHMZohYyCWF-vcA	GRCh37.p13-fasta-genomic	6chutju9QVJW0rdA-wgubHbtoTQ42o-6	GRCh38-ena-15	GRCh37.p13-fasta-genomic_vs_GRCh38-ena-15	0	0.0139275766016713	0.0139275766016713	0	0	0	0.0168350168350168	0.0746268656716418	0.0168350168350168	0.0746268656716418	0	0
XJWKh8nsSqBFfcU0DIHMZohYyCWF-vcA	GRCh37.p13-fasta-genomic	lWRRNMNypacEjnJCy-AYiDNUPy1brQGC	GRCh38-ena-29	GRCh37.p13-fasta-genomic_vs_GRCh38-ena-29	0	0.0138888888888889	0.0138888888888889	0	0	0	0.0168350168350168	0.0735294117647059	0.0168350168350168	0.0735294117647059	0	0
XJWKh8nsSqBFfcU0DIHMZohYyCWF-vcA	GRCh37.p13-fasta-genomic	Q3xii3AkJDCTXSO6Vg13kjbOutQu0KP9	hs37d5.fa	GRCh37.p13-fasta-genomic_vs_hs37d5.fa	0	0.280936454849498	0.276666666666667	0	0	0	0.282828282828283	0.976744186046512	0.279461279461279	0.965116279069767	0	0
XJWKh8nsSqBFfcU0DIHMZohYyCWF-vcA	GRCh37.p13-fasta-genomic	xEg2q8K9gV4027DMTCiaUGLCcrqySglR	hg38-p14-masked-ucsc	GRCh37.p13-fasta-genomic_vs_hg38-p14-masked-ucsc	0	0.104258443465492	0	0	0	0	0.239057239057239	0.156043956043956	0	0	0	0
XJWKh8nsSqBFfcU0DIHMZohYyCWF-vcA	GRCh37.p13-fasta-genomic	jFm0Uca8a7vK2cbuIQgBopjBilgCFheD	hg38-p14-analysisSet-ucsc	GRCh37.p13-fasta-genomic_vs_hg38-p14-analysisSet-ucsc	0	0.0271398747390397	0.0271398747390397	0	0	0	0.0437710437710438	0.0666666666666667	0.0437710437710438	0.0666666666666667	0	0
MkXYxV2-83BEcPmzskEVGJsJ7Qkb--gX	GRCh38.p14-fasta-full-analysis-plus-hs38d1	kgTizBhIBf5BeEMTqBuyzRBi2AlwTRj6	GRCh37.p13-fasta-full-analysis	GRCh38.p14-fasta-full-analysis-plus-hs38d1_vs_GRCh37.p13-fasta-full-analysis	0.00835207195631224	0.0234757091620476	0.0214773836641718	0.000637551801083838	0.00915170714537135	0.087248322147651	0.0253431890179514	0.241610738255034	0.0232312565997888	0.221476510067114	0.000703977472720873	0.00671140939597315
MkXYxV2-83BEcPmzskEVGJsJ7Qkb--gX	GRCh38.p14-fasta-full-analysis-plus-hs38d1	7hP7E8o-q6H8qcqMHBEIYdbAK49PoEUZ	GRCh38.p14-fasta-no-alt-plus-hs38d1	GRCh38.p14-fasta-full-analysis-plus-hs38d1_vs_GRCh38.p14-fasta-no-alt-plus-hs38d1	0.908130939809926	0.908130939809926	0.908130939809926	0.908130939809926	0.908130939809926	1	0.908130939809926	1	0.908130939809926	1	0.908130939809926	1
MkXYxV2-83BEcPmzskEVGJsJ7Qkb--gX	GRCh38.p14-fasta-full-analysis-plus-hs38d1	u1HyLgIlq8M_XvEwy0oGqAvKGHJMGtxH	GRCh38.p14-fasta-genomic	GRCh38.p14-fasta-full-analysis-plus-hs38d1_vs_GRCh38.p14-fasta-genomic	0	0.145718901453958	0.143502096098033	0	0	0	0.158746920098557	0.639716312056738	0.156634987680394	0.631205673758865	0	0
MkXYxV2-83BEcPmzskEVGJsJ7Qkb--gX	GRCh38.p14-fasta-full-analysis-plus-hs38d1	H3RA3Jez6oqMOW87LGuwtSgKQqTgWVxx	hg19-masked-ucsc	GRCh38.p14-fasta-full-analysis-plus-hs38d1_vs_hg19-masked-ucsc	0.0085940185630801	0.00410677618069815	0	0	0.00879971840901091	0.268817204301075	0.00422386483632524	0.129032258064516	0	0	0	0
MkXYxV2-83BEcPmzskEVGJsJ7Qkb--gX	GRCh38.p14-fasta-full-analysis-plus-hs38d1	F9zeFn6M4EN4KGAJush7rZEU3GROoeNP	hg38-toplevel-rm-113-ensembl	GRCh38.p14-fasta-full-analysis-plus-hs38d1_vs_hg38-toplevel-rm-113-ensembl	0	0.147153945666235	0	0	0	0	0.160154875043999	0.644475920679887	0	0	0	0
MkXYxV2-83BEcPmzskEVGJsJ7Qkb--gX	GRCh38.p14-fasta-full-analysis-plus-hs38d1	q5Gn6dl5HbkZe6sRs9CZVGwGd1-XwyAq	hg19-p13-plusMT-masked-ucsc	GRCh38.p14-fasta-full-analysis-plus-hs38d1_vs_hg19-p13-plusMT-masked-ucsc	0.00802825947334618	0.023142112125163	0	0	0.00879971840901091	0.0838926174496644	0.024991200281591	0.238255033557047	0	0	0	0
MkXYxV2-83BEcPmzskEVGJsJ7Qkb--gX	GRCh38.p14-fasta-full-analysis-plus-hs38d1	svwHqvgassl0loigdqVIQJdjo7NWDIx3	hg19-p13-no-alt-analysis-ucsc	GRCh38.p14-fasta-full-analysis-plus-hs38d1_vs_hg19-p13-no-alt-analysis-ucsc	0.00861771802826612	0.00480769230769231	0.00480769230769231	0.000341880341880342	0.00879971840901091	0.294117647058823	0.00492784230904611	0.164705882352941	0.00492784230904611	0.164705882352941	0.000351988736360436	0.0117647058823529
MkXYxV2-83BEcPmzskEVGJsJ7Qkb--gX	GRCh38.p14-fasta-full-analysis-plus-hs38d1	oLfPx0NOBKKXMIngGeQ4YewtU4Ge_wKz	hg38-primary-113-ensembl	GRCh38.p14-fasta-full-analysis-plus-hs38d1_vs_hg38-primary-113-ensembl	0	0.0682858148539247	0.0615599860090941	0	0	0	0.0682858148539247	1	0.0619500175994368	0.907216494845361	0	0
MkXYxV2-83BEcPmzskEVGJsJ7Qkb--gX	GRCh38.p14-fasta-full-analysis-plus-hs38d1	RGSkyOkQ4qnSLhjrR_e3AI51Ac-RohAL	hg38-primary-rm-113-ensembl	GRCh38.p14-fasta-full-analysis-plus-hs38d1_vs_hg38-primary-rm-113-ensembl	0	0.0682858148539247	0	0	0	0	0.0682858148539247	1	0	0	0	0
MkXYxV2-83BEcPmzskEVGJsJ7Qkb--gX	GRCh38.p14-fasta-full-analysis-plus-hs38d1	-qU7PUmse_-pilikFDTJKyrt2_QJvUFy	hg19-p13-full-analysis-ucsc	GRCh38.p14-fasta-full-analysis-plus-hs38d1_vs_hg19-p13-full-analysis-ucsc	0.00802825947334618	0.0234757091620476	0.0214773836641718	0.000318674314850223	0.00879971840901091	0.0838926174496644	0.0253431890179514	0.241610738255034	0.0232312565997888	0.221476510067114	0.000351988736360436	0.00335570469798658
MkXYxV2-83BEcPmzskEVGJsJ7Qkb--gX	GRCh38.p14-fasta-full-analysis-plus-hs38d1	ThZcNYiLuWWL86NdJ8dvvJG15K9mW3Fo	hg19-initial-ucsc	GRCh38.p14-fasta-full-analysis-plus-hs38d1_vs_hg19-initial-ucsc	0.0085940185630801	0.00410677618069815	0.00410677618069815	0	0.00879971840901091	0.268817204301075	0.00422386483632524	0.129032258064516	0.00422386483632524	0.129032258064516	0	0
MkXYxV2-83BEcPmzskEVGJsJ7Qkb--gX	GRCh38.p14-fasta-full-analysis-plus-hs38d1	NTeQ1GQMt2ocCFkS8Z3_qkvetZjabWSt	hg38-initial-ucsc	GRCh38.p14-fasta-full-analysis-plus-hs38d1_vs_hg38-initial-ucsc	0.160154875043999	0.160154875043999	0.152850647079398	0.160154875043999	0.160154875043999	1	0.160154875043999	1	0.153819077789511	0.96043956043956	0.160154875043999	1
MkXYxV2-83BEcPmzskEVGJsJ7Qkb--gX	GRCh38.p14-fasta-full-analysis-plus-hs38d1	5ryrHdbJHIgyZuE29h5uzITRL4kinZWG	hg38-toplevel-113-ensembl	GRCh38.p14-fasta-full-analysis-plus-hs38d1_vs_hg38-toplevel-113-ensembl	0	0.147153945666235	0.140514469453376	0	0	0	0.160154875043999	0.644475920679887	0.153819077789511	0.618980169971671	0	0
MkXYxV2-83BEcPmzskEVGJsJ7Qkb--gX	GRCh38.p14-fasta-full-analysis-plus-hs38d1	a_WL8OC7sFJfjux5m11M2bKl0dYepA1x	hg38-p14-ucsc	GRCh38.p14-fasta-full-analysis-plus-hs38d1_vs_hg38-p14-ucsc	0.146916370681304	0.146916370681304	0.140288924558587	0.146916370681304	0.160154875043999	0.639943741209564	0.160154875043999	0.639943741209564	0.153819077789511	0.614627285513361	0.160154875043999	0.639943741209564
MkXYxV2-83BEcPmzskEVGJsJ7Qkb--gX	GRCh38.p14-fasta-full-analysis-plus-hs38d1	6pxZqxG0TYtyVb8yp14ONpaxZ8msQqKr	hg19-p13-plusMT-ucsc	GRCh38.p14-fasta-full-analysis-plus-hs38d1_vs_hg19-p13-plusMT-ucsc	0.00802825947334618	0.023142112125163	0.0211450878334418	0	0.00879971840901091	0.0838926174496644	0.024991200281591	0.238255033557047	0.0228792678634284	0.218120805369127	0	0
MkXYxV2-83BEcPmzskEVGJsJ7Qkb--gX	GRCh38.p14-fasta-full-analysis-plus-hs38d1	oLfPx0NOBKKXMIngGeQ4YewtU4Ge_wKz	hg38-primary-sm-113-ensembl	GRCh38.p14-fasta-full-analysis-plus-hs38d1_vs_hg38-primary-sm-113-ensembl	0	0.0682858148539247	0.0615599860090941	0	0	0	0.0682858148539247	1	0.0619500175994368	0.907216494845361	0	0
MkXYxV2-83BEcPmzskEVGJsJ7Qkb--gX	GRCh38.p14-fasta-full-analysis-plus-hs38d1	5ryrHdbJHIgyZuE29h5uzITRL4kinZWG	hg38-toplevel-sm-113-ensembl	GRCh38.p14-fasta-full-analysis-plus-hs38d1_vs_hg38-toplevel-sm-113-ensembl	0	0.147153945666235	0.140514469453376	0	0	0	0.160154875043999	0.644475920679887	0.153819077789511	0.618980169971671	0	0
MkXYxV2-83BEcPmzskEVGJsJ7Qkb--gX	GRCh38.p14-fasta-full-analysis-plus-hs38d1	tkRdBlSp5hewK4OpEJC87J9pw-ac0vOa	GRCh38-p14-47-gencode	GRCh38.p14-fasta-full-analysis-plus-hs38d1_vs_GRCh38-p14-47-gencode	0.00709823963657013	0.147153945666235	0.140514469453376	0.00709823963657013	0.00879971840901091	0.0354107648725212	0.160154875043999	0.644475920679887	0.153819077789511	0.618980169971671	0.00879971840901091	0.0354107648725212
MkXYxV2-83BEcPmzskEVGJsJ7Qkb--gX	GRCh38.p14-fasta-full-analysis-plus-hs38d1	k4mLJvbFzZiw3o6SL8hh63V2u7AjDMrE	GRCh37-primary-assembly-46-gencode	GRCh38.p14-fasta-full-analysis-plus-hs38d1_vs_GRCh37-primary-assembly-46-gencode	0.00862068965517241	0.00446428571428571	0.00446428571428571	0.000341997264021888	0.00879971840901091	0.297619047619048	0.00457585357268567	0.154761904761905	0.00457585357268567	0.154761904761905	0.000351988736360436	0.0119047619047619
MkXYxV2-83BEcPmzskEVGJsJ7Qkb--gX	GRCh38.p14-fasta-full-analysis-plus-hs38d1	k4mLJvbFzZiw3o6SL8hh63V2u7AjDMrE	GRCh37-primary-assembly-47-gencode	GRCh38.p14-fasta-full-analysis-plus-hs38d1_vs_GRCh37-primary-assembly-47-gencode	0.00862068965517241	0.00446428571428571	0.00446428571428571	0.000341997264021888	0.00879971840901091	0.297619047619048	0.00457585357268567	0.154761904761905	0.00457585357268567	0.154761904761905	0.000351988736360436	0.0119047619047619
MkXYxV2-83BEcPmzskEVGJsJ7Qkb--gX	GRCh38.p14-fasta-full-analysis-plus-hs38d1	tmnbiAyj2fke68d_TYjq2g487US8C15r	GRCh38-primary-assembly-47-gencode	GRCh38.p14-fasta-full-analysis-plus-hs38d1_vs_GRCh38-primary-assembly-47-gencode	0.00830564784053156	0.0682858148539247	0.0615599860090941	0.00830564784053156	0.00879971840901091	0.128865979381443	0.0682858148539247	1	0.0619500175994368	0.907216494845361	0.00879971840901091	0.128865979381443
MkXYxV2-83BEcPmzskEVGJsJ7Qkb--gX	GRCh38.p14-fasta-full-analysis-plus-hs38d1	H9er8ocYfIN2TOfyf6zMyeXXm7trXGP7	hg18-ucsc	GRCh38.p14-fasta-full-analysis-plus-hs38d1_vs_hg18-ucsc	0.0087260034904014	0	0	0	0.00879971840901091	0.510204081632653	0	0	0	0	0	0
MkXYxV2-83BEcPmzskEVGJsJ7Qkb--gX	GRCh38.p14-fasta-full-analysis-plus-hs38d1	tmnbiAyj2fke68d_TYjq2g487US8C15r	GRCh38-primary-assembly-46-gencode	GRCh38.p14-fasta-full-analysis-plus-hs38d1_vs_GRCh38-primary-assembly-46-gencode	0.00830564784053156	0.0682858148539247	0.0615599860090941	0.00830564784053156	0.00879971840901091	0.128865979381443	0.0682858148539247	1	0.0619500175994368	0.907216494845361	0.00879971840901091	0.128865979381443
MkXYxV2-83BEcPmzskEVGJsJ7Qkb--gX	GRCh38.p14-fasta-full-analysis-plus-hs38d1	tkRdBlSp5hewK4OpEJC87J9pw-ac0vOa	GRCh38-p14-46-gencode	GRCh38.p14-fasta-full-analysis-plus-hs38d1_vs_GRCh38-p14-46-gencode	0.00709823963657013	0.147153945666235	0.140514469453376	0.00709823963657013	0.00879971840901091	0.0354107648725212	0.160154875043999	0.644475920679887	0.153819077789511	0.618980169971671	0.00879971840901091	0.0354107648725212
MkXYxV2-83BEcPmzskEVGJsJ7Qkb--gX	GRCh38.p14-fasta-full-analysis-plus-hs38d1	EGlYk1stOsAjmTALWkqKDqtZOSkyA_YH	GRCh38.p14-fasta-full-analysis	GRCh38.p14-fasta-full-analysis-plus-hs38d1_vs_GRCh38.p14-fasta-full-analysis	0.160506863780359	0.160506863780359	0.160506863780359	0.160506863780359	0.160506863780359	1	0.160506863780359	1	0.160506863780359	1	0.160506863780359	1
MkXYxV2-83BEcPmzskEVGJsJ7Qkb--gX	GRCh38.p14-fasta-full-analysis-plus-hs38d1	lXa-sGAmSafYXHN4iEwup0EsQh5F1krA	GRCh37-igenomes-ensembl	GRCh38.p14-fasta-full-analysis-plus-hs38d1_vs_GRCh37-igenomes-ensembl	0	0.000349040139616056	0.000349040139616056	0	0	0	0.000351988736360436	0.04	0.000351988736360436	0.04	0	0
MkXYxV2-83BEcPmzskEVGJsJ7Qkb--gX	GRCh38.p14-fasta-full-analysis-plus-hs38d1	FnbS0xDAGOePD7lp6Xt0vnbcASzkk3gk	GRCh38-igenomes-decoy-ncbi	GRCh38.p14-fasta-full-analysis-plus-hs38d1_vs_GRCh38-igenomes-decoy-ncbi	0.0373134328358209	0.908130939809926	0.908130939809926	0.0373134328358209	0.0686378035902851	0.0755813953488372	0.908130939809926	1	0.908130939809926	1	0.0686378035902851	0.0755813953488372
MkXYxV2-83BEcPmzskEVGJsJ7Qkb--gX	GRCh38.p14-fasta-full-analysis-plus-hs38d1	vRjC5qM1Tc-fFjJo0TGRw4CVjFhmLG0f	GRCh38-igenomes-build36-3-ncbi	GRCh38.p14-fasta-full-analysis-plus-hs38d1_vs_GRCh38-igenomes-build36-3-ncbi	0	0	0	0	0	0	0	0	0	0	0	0
MkXYxV2-83BEcPmzskEVGJsJ7Qkb--gX	GRCh38.p14-fasta-full-analysis-plus-hs38d1	EiFob05aCWgVU_B_Ae0cypnQut3cxUP1	GRCh38-igenomes-ncbi	GRCh38.p14-fasta-full-analysis-plus-hs38d1_vs_GRCh38-igenomes-ncbi	0.0686378035902851	0.0686378035902851	0.0686378035902851	0.0686378035902851	0.0686378035902851	1	0.0686378035902851	1	0.0686378035902851	1	0.0686378035902851	1
MkXYxV2-83BEcPmzskEVGJsJ7Qkb--gX	GRCh38.p14-fasta-full-analysis-plus-hs38d1	wdpZbFN0pd92H2VeKZBAp3riQN4nJXkK	GRCh38-igenomes-build37-1-ncbi	GRCh38.p14-fasta-full-analysis-plus-hs38d1_vs_GRCh38-igenomes-build37-1-ncbi	0	0	0	0	0	0	0	0	0	0	0	0
MkXYxV2-83BEcPmzskEVGJsJ7Qkb--gX	GRCh38.p14-fasta-full-analysis-plus-hs38d1	GOIHeGSorDrbznRxihs5rIb6vTiTKaw7	hg19-igenomes-ucsc	GRCh38.p14-fasta-full-analysis-plus-hs38d1_vs_hg19-igenomes-ucsc	0.00879971840901091	0	0	0	0.00879971840901091	1	0	0	0	0	0	0
MkXYxV2-83BEcPmzskEVGJsJ7Qkb--gX	GRCh38.p14-fasta-full-analysis-plus-hs38d1	Dx_M8skbJqROkfXhhQRtWejcCyewRbdL	GRCh38-igenomes-build37-2-ncbi	GRCh38.p14-fasta-full-analysis-plus-hs38d1_vs_GRCh38-igenomes-build37-2-ncbi	0	0.000349040139616056	0.000349040139616056	0	0	0	0.000351988736360436	0.04	0.000351988736360436	0.04	0	0
MkXYxV2-83BEcPmzskEVGJsJ7Qkb--gX	GRCh38.p14-fasta-full-analysis-plus-hs38d1	ieWVCws5MC2QFRKgH9QcN3u5_Y_3hPG6	hg18-igenomes-ucsc	GRCh38.p14-fasta-full-analysis-plus-hs38d1_vs_hg18-igenomes-ucsc	0.00879971840901091	0	0	0	0.00879971840901091	1	0	0	0	0	0	0
MkXYxV2-83BEcPmzskEVGJsJ7Qkb--gX	GRCh38.p14-fasta-full-analysis-plus-hs38d1	EiFob05aCWgVU_B_Ae0cypnQut3cxUP1	hg38-refgenie	GRCh38.p14-fasta-full-analysis-plus-hs38d1_vs_hg38-refgenie	0.0686378035902851	0.0686378035902851	0.0686378035902851	0.0686378035902851	0.0686378035902851	1	0.0686378035902851	1	0.0686378035902851	1	0.0686378035902851	1
MkXYxV2-83BEcPmzskEVGJsJ7Qkb--gX	GRCh38.p14-fasta-full-analysis-plus-hs38d1	jFm0Uca8a7vK2cbuIQgBopjBilgCFheD	hg38-igenomes-ucsc	GRCh38.p14-fasta-full-analysis-plus-hs38d1_vs_hg38-igenomes-ucsc	0.0686378035902851	0.0686378035902851	0.0633975481611208	0.0686378035902851	0.0686378035902851	1	0.0686378035902851	1	0.063709961281239	0.928205128205128	0.0686378035902851	1
MkXYxV2-83BEcPmzskEVGJsJ7Qkb--gX	GRCh38.p14-fasta-full-analysis-plus-hs38d1	Ba88PY52_qeifhJrgUXyin6UITdXNsg3	hg38-primary-refgenie	GRCh38.p14-fasta-full-analysis-plus-hs38d1_vs_hg38-primary-refgenie	0.00879971840901091	0.00879971840901091	0.00244840853445261	0.00879971840901091	0.00879971840901091	1	0.00879971840901091	1	0.00246392115452306	0.28	0.00879971840901091	1
MkXYxV2-83BEcPmzskEVGJsJ7Qkb--gX	GRCh38.p14-fasta-full-analysis-plus-hs38d1	YfZ0rklv8KY9DCtqG0iIX16zsgbuBgmM	hg18-refgenie	GRCh38.p14-fasta-full-analysis-plus-hs38d1_vs_hg18-refgenie	0.0087260034904014	0	0	0	0.00879971840901091	0.510204081632653	0	0	0	0	0	0
MkXYxV2-83BEcPmzskEVGJsJ7Qkb--gX	GRCh38.p14-fasta-full-analysis-plus-hs38d1	ThZcNYiLuWWL86NdJ8dvvJG15K9mW3Fo	hg19-refgenie	GRCh38.p14-fasta-full-analysis-plus-hs38d1_vs_hg19-refgenie	0.0085940185630801	0.00410677618069815	0.00410677618069815	0	0.00879971840901091	0.268817204301075	0.00422386483632524	0.129032258064516	0.00422386483632524	0.129032258064516	0	0
MkXYxV2-83BEcPmzskEVGJsJ7Qkb--gX	GRCh38.p14-fasta-full-analysis-plus-hs38d1	5SdkZCnuZL2YIptqjSBZfupo_O7HpD_B	hs37-1kg	GRCh38.p14-fasta-full-analysis-plus-hs38d1_vs_hs37-1kg	0	0.00446428571428571	0.00446428571428571	0	0	0	0.00457585357268567	0.154761904761905	0.00457585357268567	0.154761904761905	0	0
MkXYxV2-83BEcPmzskEVGJsJ7Qkb--gX	GRCh38.p14-fasta-full-analysis-plus-hs38d1	Q3xii3AkJDCTXSO6Vg13kjbOutQu0KP9	hs37d5	GRCh38.p14-fasta-full-analysis-plus-hs38d1_vs_hs37d5	0	0.00480604188122211	0.00480604188122211	0	0	0	0.00492784230904611	0.162790697674419	0.00492784230904611	0.162790697674419	0	0
MkXYxV2-83BEcPmzskEVGJsJ7Qkb--gX	GRCh38.p14-fasta-full-analysis-plus-hs38d1	gHcfbUVnFzHv3QSqz2sSqVHdUQbDO8N5	hs38DH	GRCh38.p14-fasta-full-analysis-plus-hs38d1_vs_hs38DH	0.844028520499109	0.844028520499109	0.844028520499109	0.844028520499109	1	0.844028520499109	1	0.844028520499109	1	0.844028520499109	1	0.844028520499109
MkXYxV2-83BEcPmzskEVGJsJ7Qkb--gX	GRCh38.p14-fasta-full-analysis-plus-hs38d1	EiFob05aCWgVU_B_Ae0cypnQut3cxUP1	hs38	GRCh38.p14-fasta-full-analysis-plus-hs38d1_vs_hs38	0.0686378035902851	0.0686378035902851	0.0686378035902851	0.0686378035902851	0.0686378035902851	1	0.0686378035902851	1	0.0686378035902851	1	0.0686378035902851	1
MkXYxV2-83BEcPmzskEVGJsJ7Qkb--gX	GRCh38.p14-fasta-full-analysis-plus-hs38d1	EiFob05aCWgVU_B_Ae0cypnQut3cxUP1	hg38-noALT-noHLA-noDecoy-broad	GRCh38.p14-fasta-full-analysis-plus-hs38d1_vs_hg38-noALT-noHLA-noDecoy-broad	0.0686378035902851	0.0686378035902851	0.0686378035902851	0.0686378035902851	0.0686378035902851	1	0.0686378035902851	1	0.0686378035902851	1	0.0686378035902851	1
MkXYxV2-83BEcPmzskEVGJsJ7Qkb--gX	GRCh38.p14-fasta-full-analysis-plus-hs38d1	gHcfbUVnFzHv3QSqz2sSqVHdUQbDO8N5	hg38-broad	GRCh38.p14-fasta-full-analysis-plus-hs38d1_vs_hg38-broad	0.844028520499109	0.844028520499109	0.844028520499109	0.844028520499109	1	0.844028520499109	1	0.844028520499109	1	0.844028520499109	1	0.844028520499109
MkXYxV2-83BEcPmzskEVGJsJ7Qkb--gX	GRCh38.p14-fasta-full-analysis-plus-hs38d1	eN7J_gZz_meakMCeXXBEvY_njignMPxl	b37-broad	GRCh38.p14-fasta-full-analysis-plus-hs38d1_vs_b37-broad	0	0.00480769230769231	0.00480769230769231	0	0	0	0.00492784230904611	0.164705882352941	0.00492784230904611	0.164705882352941	0	0
MkXYxV2-83BEcPmzskEVGJsJ7Qkb--gX	GRCh38.p14-fasta-full-analysis-plus-hs38d1	NTeQ1GQMt2ocCFkS8Z3_qkvetZjabWSt	hg38-ddbj	GRCh38.p14-fasta-full-analysis-plus-hs38d1_vs_hg38-ddbj	0.160154875043999	0.160154875043999	0.152850647079398	0.160154875043999	0.160154875043999	1	0.160154875043999	1	0.153819077789511	0.96043956043956	0.160154875043999	1
MkXYxV2-83BEcPmzskEVGJsJ7Qkb--gX	GRCh38.p14-fasta-full-analysis-plus-hs38d1	gHcfbUVnFzHv3QSqz2sSqVHdUQbDO8N5	homo-sapiens-assembly38-ddbj	GRCh38.p14-fasta-full-analysis-plus-hs38d1_vs_homo-sapiens-assembly38-ddbj	0.844028520499109	0.844028520499109	0.844028520499109	0.844028520499109	1	0.844028520499109	1	0.844028520499109	1	0.844028520499109	1	0.844028520499109
MkXYxV2-83BEcPmzskEVGJsJ7Qkb--gX	GRCh38.p14-fasta-full-analysis-plus-hs38d1	gHcfbUVnFzHv3QSqz2sSqVHdUQbDO8N5	GRCh38-full-decoy-hla-ddbj	GRCh38.p14-fasta-full-analysis-plus-hs38d1_vs_GRCh38-full-decoy-hla-ddbj	0.844028520499109	0.844028520499109	0.844028520499109	0.844028520499109	1	0.844028520499109	1	0.844028520499109	1	0.844028520499109	1	0.844028520499109
MkXYxV2-83BEcPmzskEVGJsJ7Qkb--gX	GRCh38.p14-fasta-full-analysis-plus-hs38d1	6chutju9QVJW0rdA-wgubHbtoTQ42o-6	GRCh38-ena-15	GRCh38.p14-fasta-full-analysis-plus-hs38d1_vs_GRCh38-ena-15	0	0.0235832453361492	0.0214260625219529	0	0	0	0.0235832453361492	1	0.0214713129179866	0.91044776119403	0	0
MkXYxV2-83BEcPmzskEVGJsJ7Qkb--gX	GRCh38.p14-fasta-full-analysis-plus-hs38d1	lWRRNMNypacEjnJCy-AYiDNUPy1brQGC	GRCh38-ena-29	GRCh38.p14-fasta-full-analysis-plus-hs38d1_vs_GRCh38-ena-29	0	0.0239352340725097	0.0217773094485423	0	0	0	0.0239352340725097	1	0.0218233016543471	0.911764705882353	0	0
MkXYxV2-83BEcPmzskEVGJsJ7Qkb--gX	GRCh38.p14-fasta-full-analysis-plus-hs38d1	Q3xii3AkJDCTXSO6Vg13kjbOutQu0KP9	hs37d5.fa	GRCh38.p14-fasta-full-analysis-plus-hs38d1_vs_hs37d5.fa	0	0.00480604188122211	0.00480604188122211	0	0	0	0.00492784230904611	0.162790697674419	0.00492784230904611	0.162790697674419	0	0
MkXYxV2-83BEcPmzskEVGJsJ7Qkb--gX	GRCh38.p14-fasta-full-analysis-plus-hs38d1	xEg2q8K9gV4027DMTCiaUGLCcrqySglR	hg38-p14-masked-ucsc	GRCh38.p14-fasta-full-analysis-plus-hs38d1_vs_hg38-p14-masked-ucsc	0.160154875043999	0.160154875043999	0	0.160154875043999	0.160154875043999	1	0.160154875043999	1	0	0	0.160154875043999	1
MkXYxV2-83BEcPmzskEVGJsJ7Qkb--gX	GRCh38.p14-fasta-full-analysis-plus-hs38d1	jFm0Uca8a7vK2cbuIQgBopjBilgCFheD	hg38-p14-analysisSet-ucsc	GRCh38.p14-fasta-full-analysis-plus-hs38d1_vs_hg38-p14-analysisSet-ucsc	0.0686378035902851	0.0686378035902851	0.0633975481611208	0.0686378035902851	0.0686378035902851	1	0.0686378035902851	1	0.063709961281239	0.928205128205128	0.0686378035902851	1
kgTizBhIBf5BeEMTqBuyzRBi2AlwTRj6	GRCh37.p13-fasta-full-analysis	7hP7E8o-q6H8qcqMHBEIYdbAK49PoEUZ	GRCh38.p14-fasta-no-alt-plus-hs38d1	GRCh37.p13-fasta-full-analysis_vs_GRCh38.p14-fasta-no-alt-plus-hs38d1	0.0091164095371669	0.00488826815642458	0.00488826815642458	0.000695410292072323	0.087248322147651	0.010077519379845	0.0469798657718121	0.00542635658914729	0.0469798657718121	0.00542635658914729	0.00671140939597315	0.000775193798449612
kgTizBhIBf5BeEMTqBuyzRBi2AlwTRj6	GRCh37.p13-fasta-full-analysis	u1HyLgIlq8M_XvEwy0oGqAvKGHJMGtxH	GRCh38.p14-fasta-genomic	GRCh37.p13-fasta-full-analysis_vs_GRCh38.p14-fasta-genomic	0	0.0796555435952637	0.0692963752665245	0	0	0	0.248322147651007	0.104964539007092	0.218120805369127	0.0921985815602837	0	0
kgTizBhIBf5BeEMTqBuyzRBi2AlwTRj6	GRCh37.p13-fasta-full-analysis	H3RA3Jez6oqMOW87LGuwtSgKQqTgWVxx	hg19-masked-ucsc	GRCh37.p13-fasta-full-analysis_vs_hg19-masked-ucsc	0.0683060109289618	0.307692307692308	0	0.0653950953678474	0.0838926174496644	0.268817204301075	0.308724832214765	0.989247311827957	0	0	0.0805369127516778	0.258064516129032
kgTizBhIBf5BeEMTqBuyzRBi2AlwTRj6	GRCh37.p13-fasta-full-analysis	F9zeFn6M4EN4KGAJush7rZEU3GROoeNP	hg38-toplevel-rm-113-ensembl	GRCh37.p13-fasta-full-analysis_vs_hg38-toplevel-rm-113-ensembl	0	0.0795698924731183	0	0	0	0	0.248322147651007	0.104815864022663	0	0	0	0
kgTizBhIBf5BeEMTqBuyzRBi2AlwTRj6	GRCh37.p13-fasta-full-analysis	q5Gn6dl5HbkZe6sRs9CZVGwGd1-XwyAq	hg19-p13-plusMT-masked-ucsc	GRCh37.p13-fasta-full-analysis_vs_hg19-p13-plusMT-masked-ucsc	0.0437828371278459	0.993311036789298	0	0.041958041958042	0.0838926174496644	0.0838926174496644	0.996644295302013	0.996644295302013	0	0	0.0805369127516778	0.0805369127516778
kgTizBhIBf5BeEMTqBuyzRBi2AlwTRj6	GRCh37.p13-fasta-full-analysis	svwHqvgassl0loigdqVIQJdjo7NWDIx3	hg19-p13-no-alt-analysis-ucsc	GRCh37.p13-fasta-full-analysis_vs_hg19-p13-no-alt-analysis-ucsc	0.0698324022346369	0.285234899328859	0.285234899328859	0.0698324022346369	0.0838926174496644	0.294117647058823	0.285234899328859	1	0.285234899328859	1	0.0838926174496644	0.294117647058823
kgTizBhIBf5BeEMTqBuyzRBi2AlwTRj6	GRCh37.p13-fasta-full-analysis	oLfPx0NOBKKXMIngGeQ4YewtU4Ge_wKz	hg38-primary-113-ensembl	GRCh37.p13-fasta-full-analysis_vs_hg38-primary-113-ensembl	0	0.0271398747390397	0.0271398747390397	0	0	0	0.0436241610738255	0.0670103092783505	0.0436241610738255	0.0670103092783505	0	0
kgTizBhIBf5BeEMTqBuyzRBi2AlwTRj6	GRCh37.p13-fasta-full-analysis	RGSkyOkQ4qnSLhjrR_e3AI51Ac-RohAL	hg38-primary-rm-113-ensembl	GRCh37.p13-fasta-full-analysis_vs_hg38-primary-rm-113-ensembl	0	0.0271398747390397	0	0	0	0	0.0436241610738255	0.0670103092783505	0	0	0	0
kgTizBhIBf5BeEMTqBuyzRBi2AlwTRj6	GRCh37.p13-fasta-full-analysis	-qU7PUmse_-pilikFDTJKyrt2_QJvUFy	hg19-p13-full-analysis-ucsc	GRCh37.p13-fasta-full-analysis_vs_hg19-p13-full-analysis-ucsc	0.0437828371278459	1	1	0.0437828371278459	0.0838926174496644	0.0838926174496644	1	1	1	1	0.0838926174496644	0.0838926174496644
kgTizBhIBf5BeEMTqBuyzRBi2AlwTRj6	GRCh37.p13-fasta-full-analysis	ThZcNYiLuWWL86NdJ8dvvJG15K9mW3Fo	hg19-initial-ucsc	GRCh37.p13-fasta-full-analysis_vs_hg19-initial-ucsc	0.0683060109289618	0.307692307692308	0.299003322259136	0.0653950953678474	0.0838926174496644	0.268817204301075	0.308724832214765	0.989247311827957	0.302013422818792	0.967741935483871	0.0805369127516778	0.258064516129032
kgTizBhIBf5BeEMTqBuyzRBi2AlwTRj6	GRCh37.p13-fasta-full-analysis	NTeQ1GQMt2ocCFkS8Z3_qkvetZjabWSt	hg38-initial-ucsc	GRCh37.p13-fasta-full-analysis_vs_hg38-initial-ucsc	0.0343406593406593	0.104105571847507	0.0944767441860465	0.00132978723404255	0.0838926174496644	0.0549450549450549	0.238255033557047	0.156043956043956	0.218120805369127	0.142857142857143	0.00335570469798658	0.0021978021978022
kgTizBhIBf5BeEMTqBuyzRBi2AlwTRj6	GRCh37.p13-fasta-full-analysis	5ryrHdbJHIgyZuE29h5uzITRL4kinZWG	hg38-toplevel-113-ensembl	GRCh37.p13-fasta-full-analysis_vs_hg38-toplevel-113-ensembl	0	0.0795698924731183	0.0692225772097977	0	0	0	0.248322147651007	0.104815864022663	0.218120805369127	0.0920679886685552	0	0
kgTizBhIBf5BeEMTqBuyzRBi2AlwTRj6	GRCh37.p13-fasta-full-analysis	a_WL8OC7sFJfjux5m11M2bKl0dYepA1x	hg38-p14-ucsc	GRCh37.p13-fasta-full-analysis_vs_hg38-p14-ucsc	0.0254065040650406	0.079144385026738	0.0688559322033898	0.000992063492063492	0.0838926174496644	0.0351617440225035	0.248322147651007	0.10407876230661	0.218120805369127	0.0914205344585091	0.00335570469798658	0.00140646976090014
kgTizBhIBf5BeEMTqBuyzRBi2AlwTRj6	GRCh37.p13-fasta-full-analysis	6pxZqxG0TYtyVb8yp14ONpaxZ8msQqKr	hg19-p13-plusMT-ucsc	GRCh37.p13-fasta-full-analysis_vs_hg19-p13-plusMT-ucsc	0.0437828371278459	0.993311036789298	0.980066445182724	0.041958041958042	0.0838926174496644	0.0838926174496644	0.996644295302013	0.996644295302013	0.98993288590604	0.98993288590604	0.0805369127516778	0.0805369127516778
kgTizBhIBf5BeEMTqBuyzRBi2AlwTRj6	GRCh37.p13-fasta-full-analysis	oLfPx0NOBKKXMIngGeQ4YewtU4Ge_wKz	hg38-primary-sm-113-ensembl	GRCh37.p13-fasta-full-analysis_vs_hg38-primary-sm-113-ensembl	0	0.0271398747390397	0.0271398747390397	0	0	0	0.0436241610738255	0.0670103092783505	0.0436241610738255	0.0670103092783505	0	0
kgTizBhIBf5BeEMTqBuyzRBi2AlwTRj6	GRCh37.p13-fasta-full-analysis	5ryrHdbJHIgyZuE29h5uzITRL4kinZWG	hg38-toplevel-sm-113-ensembl	GRCh37.p13-fasta-full-analysis_vs_hg38-toplevel-sm-113-ensembl	0	0.0795698924731183	0.0692225772097977	0	0	0	0.248322147651007	0.104815864022663	0.218120805369127	0.0920679886685552	0	0
kgTizBhIBf5BeEMTqBuyzRBi2AlwTRj6	GRCh37.p13-fasta-full-analysis	tkRdBlSp5hewK4OpEJC87J9pw-ac0vOa	GRCh38-p14-47-gencode	GRCh37.p13-fasta-full-analysis_vs_GRCh38-p14-47-gencode	0.0255362614913177	0.0795698924731183	0.0692225772097977	0.000997008973080758	0.0838926174496644	0.0354107648725212	0.248322147651007	0.104815864022663	0.218120805369127	0.0920679886685552	0.00335570469798658	0.00141643059490085
kgTizBhIBf5BeEMTqBuyzRBi2AlwTRj6	GRCh37.p13-fasta-full-analysis	k4mLJvbFzZiw3o6SL8hh63V2u7AjDMrE	GRCh37-primary-assembly-46-gencode	GRCh37.p13-fasta-full-analysis_vs_GRCh37-primary-assembly-46-gencode	0.0700280112044818	0.281879194630872	0.277591973244147	0.0700280112044818	0.0838926174496644	0.297619047619048	0.281879194630872	1	0.278523489932886	0.988095238095238	0.0838926174496644	0.297619047619048
kgTizBhIBf5BeEMTqBuyzRBi2AlwTRj6	GRCh37.p13-fasta-full-analysis	k4mLJvbFzZiw3o6SL8hh63V2u7AjDMrE	GRCh37-primary-assembly-47-gencode	GRCh37.p13-fasta-full-analysis_vs_GRCh37-primary-assembly-47-gencode	0.0700280112044818	0.281879194630872	0.277591973244147	0.0700280112044818	0.0838926174496644	0.297619047619048	0.281879194630872	1	0.278523489932886	0.988095238095238	0.0838926174496644	0.297619047619048
kgTizBhIBf5BeEMTqBuyzRBi2AlwTRj6	GRCh37.p13-fasta-full-analysis	tmnbiAyj2fke68d_TYjq2g487US8C15r	GRCh38-primary-assembly-47-gencode	GRCh37.p13-fasta-full-analysis_vs_GRCh38-primary-assembly-47-gencode	0.0535331905781585	0.0271398747390397	0.0271398747390397	0.00203665987780041	0.0838926174496644	0.128865979381443	0.0436241610738255	0.0670103092783505	0.0436241610738255	0.0670103092783505	0.00335570469798658	0.00515463917525773
kgTizBhIBf5BeEMTqBuyzRBi2AlwTRj6	GRCh37.p13-fasta-full-analysis	H9er8ocYfIN2TOfyf6zMyeXXm7trXGP7	hg18-ucsc	GRCh37.p13-fasta-full-analysis_vs_hg18-ucsc	0.077639751552795	0.00579710144927536	0.00579710144927536	0	0.0838926174496644	0.510204081632653	0.00671140939597315	0.0408163265306122	0.00671140939597315	0.0408163265306122	0	0
kgTizBhIBf5BeEMTqBuyzRBi2AlwTRj6	GRCh37.p13-fasta-full-analysis	tmnbiAyj2fke68d_TYjq2g487US8C15r	GRCh38-primary-assembly-46-gencode	GRCh37.p13-fasta-full-analysis_vs_GRCh38-primary-assembly-46-gencode	0.0535331905781585	0.0271398747390397	0.0271398747390397	0.00203665987780041	0.0838926174496644	0.128865979381443	0.0436241610738255	0.0670103092783505	0.0436241610738255	0.0670103092783505	0.00335570469798658	0.00515463917525773
kgTizBhIBf5BeEMTqBuyzRBi2AlwTRj6	GRCh37.p13-fasta-full-analysis	tkRdBlSp5hewK4OpEJC87J9pw-ac0vOa	GRCh38-p14-46-gencode	GRCh37.p13-fasta-full-analysis_vs_GRCh38-p14-46-gencode	0.0255362614913177	0.0795698924731183	0.0692225772097977	0.000997008973080758	0.0838926174496644	0.0354107648725212	0.248322147651007	0.104815864022663	0.218120805369127	0.0920679886685552	0.00335570469798658	0.00141643059490085
kgTizBhIBf5BeEMTqBuyzRBi2AlwTRj6	GRCh37.p13-fasta-full-analysis	EGlYk1stOsAjmTALWkqKDqtZOSkyA_YH	GRCh38.p14-fasta-full-analysis	GRCh37.p13-fasta-full-analysis_vs_GRCh38.p14-fasta-full-analysis	0.0357142857142857	0.105571847507331	0.0959302325581395	0.00265957446808511	0.087248322147651	0.0570175438596491	0.241610738255034	0.157894736842105	0.221476510067114	0.144736842105263	0.00671140939597315	0.0043859649122807
kgTizBhIBf5BeEMTqBuyzRBi2AlwTRj6	GRCh37.p13-fasta-full-analysis	lXa-sGAmSafYXHN4iEwup0EsQh5F1krA	GRCh37-igenomes-ensembl	GRCh37.p13-fasta-full-analysis_vs_GRCh37-igenomes-ensembl	0	0.0838926174496644	0.0838926174496644	0	0	0	0.0838926174496644	1	0.0838926174496644	1	0	0
kgTizBhIBf5BeEMTqBuyzRBi2AlwTRj6	GRCh37.p13-fasta-full-analysis	FnbS0xDAGOePD7lp6Xt0vnbcASzkk3gk	GRCh38-igenomes-decoy-ncbi	GRCh37.p13-fasta-full-analysis_vs_GRCh38-igenomes-decoy-ncbi	0.0091164095371669	0.00488826815642458	0.00488826815642458	0.000695410292072323	0.087248322147651	0.010077519379845	0.0469798657718121	0.00542635658914729	0.0469798657718121	0.00542635658914729	0.00671140939597315	0.000775193798449612
kgTizBhIBf5BeEMTqBuyzRBi2AlwTRj6	GRCh37.p13-fasta-full-analysis	vRjC5qM1Tc-fFjJo0TGRw4CVjFhmLG0f	GRCh38-igenomes-build36-3-ncbi	GRCh37.p13-fasta-full-analysis_vs_GRCh38-igenomes-build36-3-ncbi	0	0	0	0	0	0	0	0	0	0	0	0
kgTizBhIBf5BeEMTqBuyzRBi2AlwTRj6	GRCh37.p13-fasta-full-analysis	EiFob05aCWgVU_B_Ae0cypnQut3cxUP1	GRCh38-igenomes-ncbi	GRCh37.p13-fasta-full-analysis_vs_GRCh38-igenomes-ncbi	0.0556745182012848	0.0292275574112735	0.0292275574112735	0.00407331975560081	0.087248322147651	0.133333333333333	0.0469798657718121	0.0717948717948718	0.0469798657718121	0.0717948717948718	0.00671140939597315	0.0102564102564103
kgTizBhIBf5BeEMTqBuyzRBi2AlwTRj6	GRCh37.p13-fasta-full-analysis	wdpZbFN0pd92H2VeKZBAp3riQN4nJXkK	GRCh38-igenomes-build37-1-ncbi	GRCh37.p13-fasta-full-analysis_vs_GRCh38-igenomes-build37-1-ncbi	0	0.0802675585284281	0.0766666666666667	0	0	0	0.0805369127516778	0.96	0.0771812080536913	0.92	0	0
kgTizBhIBf5BeEMTqBuyzRBi2AlwTRj6	GRCh37.p13-fasta-full-analysis	GOIHeGSorDrbznRxihs5rIb6vTiTKaw7	hg19-igenomes-ucsc	GRCh37.p13-fasta-full-analysis_vs_hg19-igenomes-ucsc	0.0838926174496644	0.0802675585284281	0.0730897009966778	0.0802675585284281	0.0838926174496644	1	0.0805369127516778	0.96	0.0738255033557047	0.88	0.0805369127516778	0.96
kgTizBhIBf5BeEMTqBuyzRBi2AlwTRj6	GRCh37.p13-fasta-full-analysis	Dx_M8skbJqROkfXhhQRtWejcCyewRbdL	GRCh38-igenomes-build37-2-ncbi	GRCh37.p13-fasta-full-analysis_vs_GRCh38-igenomes-build37-2-ncbi	0	0.0838926174496644	0.0802675585284281	0	0	0	0.0838926174496644	1	0.0805369127516778	0.96	0	0
kgTizBhIBf5BeEMTqBuyzRBi2AlwTRj6	GRCh37.p13-fasta-full-analysis	ieWVCws5MC2QFRKgH9QcN3u5_Y_3hPG6	hg18-igenomes-ucsc	GRCh37.p13-fasta-full-analysis_vs_hg18-igenomes-ucsc	0.0838926174496644	0	0	0	0.0838926174496644	1	0	0	0	0	0	0
kgTizBhIBf5BeEMTqBuyzRBi2AlwTRj6	GRCh37.p13-fasta-full-analysis	EiFob05aCWgVU_B_Ae0cypnQut3cxUP1	hg38-refgenie	GRCh37.p13-fasta-full-analysis_vs_hg38-refgenie	0.0556745182012848	0.0292275574112735	0.0292275574112735	0.00407331975560081	0.087248322147651	0.133333333333333	0.0469798657718121	0.0717948717948718	0.0469798657718121	0.0717948717948718	0.00671140939597315	0.0102564102564103
kgTizBhIBf5BeEMTqBuyzRBi2AlwTRj6	GRCh37.p13-fasta-full-analysis	jFm0Uca8a7vK2cbuIQgBopjBilgCFheD	hg38-igenomes-ucsc	GRCh37.p13-fasta-full-analysis_vs_hg38-igenomes-ucsc	0.0556745182012848	0.0292275574112735	0.0292275574112735	0.00407331975560081	0.087248322147651	0.133333333333333	0.0469798657718121	0.0717948717948718	0.0469798657718121	0.0717948717948718	0.00671140939597315	0.0102564102564103
kgTizBhIBf5BeEMTqBuyzRBi2AlwTRj6	GRCh37.p13-fasta-full-analysis	Ba88PY52_qeifhJrgUXyin6UITdXNsg3	hg38-primary-refgenie	GRCh37.p13-fasta-full-analysis_vs_hg38-primary-refgenie	0.0838926174496644	0.0031055900621118	0.0031055900621118	0.0031055900621118	0.0838926174496644	1	0.00335570469798658	0.04	0.00335570469798658	0.04	0.00335570469798658	0.04
kgTizBhIBf5BeEMTqBuyzRBi2AlwTRj6	GRCh37.p13-fasta-full-analysis	YfZ0rklv8KY9DCtqG0iIX16zsgbuBgmM	hg18-refgenie	GRCh37.p13-fasta-full-analysis_vs_hg18-refgenie	0.077639751552795	0.00579710144927536	0.00579710144927536	0	0.0838926174496644	0.510204081632653	0.00671140939597315	0.0408163265306122	0.00671140939597315	0.0408163265306122	0	0
kgTizBhIBf5BeEMTqBuyzRBi2AlwTRj6	GRCh37.p13-fasta-full-analysis	ThZcNYiLuWWL86NdJ8dvvJG15K9mW3Fo	hg19-refgenie	GRCh37.p13-fasta-full-analysis_vs_hg19-refgenie	0.0683060109289618	0.307692307692308	0.299003322259136	0.0653950953678474	0.0838926174496644	0.268817204301075	0.308724832214765	0.989247311827957	0.302013422818792	0.967741935483871	0.0805369127516778	0.258064516129032
kgTizBhIBf5BeEMTqBuyzRBi2AlwTRj6	GRCh37.p13-fasta-full-analysis	5SdkZCnuZL2YIptqjSBZfupo_O7HpD_B	hs37-1kg	GRCh37.p13-fasta-full-analysis_vs_hs37-1kg	0	0.281879194630872	0.281879194630872	0	0	0	0.281879194630872	1	0.281879194630872	1	0	0
kgTizBhIBf5BeEMTqBuyzRBi2AlwTRj6	GRCh37.p13-fasta-full-analysis	Q3xii3AkJDCTXSO6Vg13kjbOutQu0KP9	hs37d5	GRCh37.p13-fasta-full-analysis_vs_hs37d5	0	0.284280936454849	0.284280936454849	0	0	0	0.285234899328859	0.988372093023256	0.285234899328859	0.988372093023256	0	0
kgTizBhIBf5BeEMTqBuyzRBi2AlwTRj6	GRCh37.p13-fasta-full-analysis	gHcfbUVnFzHv3QSqz2sSqVHdUQbDO8N5	hs38DH	GRCh37.p13-fasta-full-analysis_vs_hs38DH	0.00714678394722375	0.0200445434298441	0.0183435241801001	0.000546149645002731	0.087248322147651	0.0077243018419489	0.241610738255034	0.0213903743315508	0.221476510067114	0.0196078431372549	0.00671140939597315	0.0005941770647653
kgTizBhIBf5BeEMTqBuyzRBi2AlwTRj6	GRCh37.p13-fasta-full-analysis	EiFob05aCWgVU_B_Ae0cypnQut3cxUP1	hs38	GRCh37.p13-fasta-full-analysis_vs_hs38	0.0556745182012848	0.0292275574112735	0.0292275574112735	0.00407331975560081	0.087248322147651	0.133333333333333	0.0469798657718121	0.0717948717948718	0.0469798657718121	0.0717948717948718	0.00671140939597315	0.0102564102564103
kgTizBhIBf5BeEMTqBuyzRBi2AlwTRj6	GRCh37.p13-fasta-full-analysis	EiFob05aCWgVU_B_Ae0cypnQut3cxUP1	hg38-noALT-noHLA-noDecoy-broad	GRCh37.p13-fasta-full-analysis_vs_hg38-noALT-noHLA-noDecoy-broad	0.0556745182012848	0.0292275574112735	0.0292275574112735	0.00407331975560081	0.087248322147651	0.133333333333333	0.0469798657718121	0.0717948717948718	0.0469798657718121	0.0717948717948718	0.00671140939597315	0.0102564102564103
kgTizBhIBf5BeEMTqBuyzRBi2AlwTRj6	GRCh37.p13-fasta-full-analysis	gHcfbUVnFzHv3QSqz2sSqVHdUQbDO8N5	hg38-broad	GRCh37.p13-fasta-full-analysis_vs_hg38-broad	0.00714678394722375	0.0200445434298441	0.0183435241801001	0.000546149645002731	0.087248322147651	0.0077243018419489	0.241610738255034	0.0213903743315508	0.221476510067114	0.0196078431372549	0.00671140939597315	0.0005941770647653
kgTizBhIBf5BeEMTqBuyzRBi2AlwTRj6	GRCh37.p13-fasta-full-analysis	eN7J_gZz_meakMCeXXBEvY_njignMPxl	b37-broad	GRCh37.p13-fasta-full-analysis_vs_b37-broad	0	0.285234899328859	0.285234899328859	0	0	0	0.285234899328859	1	0.285234899328859	1	0	0
kgTizBhIBf5BeEMTqBuyzRBi2AlwTRj6	GRCh37.p13-fasta-full-analysis	NTeQ1GQMt2ocCFkS8Z3_qkvetZjabWSt	hg38-ddbj	GRCh37.p13-fasta-full-analysis_vs_hg38-ddbj	0.0343406593406593	0.104105571847507	0.0944767441860465	0.00132978723404255	0.0838926174496644	0.0549450549450549	0.238255033557047	0.156043956043956	0.218120805369127	0.142857142857143	0.00335570469798658	0.0021978021978022
kgTizBhIBf5BeEMTqBuyzRBi2AlwTRj6	GRCh37.p13-fasta-full-analysis	gHcfbUVnFzHv3QSqz2sSqVHdUQbDO8N5	homo-sapiens-assembly38-ddbj	GRCh37.p13-fasta-full-analysis_vs_homo-sapiens-assembly38-ddbj	0.00714678394722375	0.0200445434298441	0.0183435241801001	0.000546149645002731	0.087248322147651	0.0077243018419489	0.241610738255034	0.0213903743315508	0.221476510067114	0.0196078431372549	0.00671140939597315	0.0005941770647653
kgTizBhIBf5BeEMTqBuyzRBi2AlwTRj6	GRCh37.p13-fasta-full-analysis	gHcfbUVnFzHv3QSqz2sSqVHdUQbDO8N5	GRCh38-full-decoy-hla-ddbj	GRCh37.p13-fasta-full-analysis_vs_GRCh38-full-decoy-hla-ddbj	0.00714678394722375	0.0200445434298441	0.0183435241801001	0.000546149645002731	0.087248322147651	0.0077243018419489	0.241610738255034	0.0213903743315508	0.221476510067114	0.0196078431372549	0.00671140939597315	0.0005941770647653
kgTizBhIBf5BeEMTqBuyzRBi2AlwTRj6	GRCh37.p13-fasta-full-analysis	6chutju9QVJW0rdA-wgubHbtoTQ42o-6	GRCh38-ena-15	GRCh37.p13-fasta-full-analysis_vs_GRCh38-ena-15	0	0.0138888888888889	0.0138888888888889	0	0	0	0.0167785234899329	0.0746268656716418	0.0167785234899329	0.0746268656716418	0	0
kgTizBhIBf5BeEMTqBuyzRBi2AlwTRj6	GRCh37.p13-fasta-full-analysis	lWRRNMNypacEjnJCy-AYiDNUPy1brQGC	GRCh38-ena-29	GRCh37.p13-fasta-full-analysis_vs_GRCh38-ena-29	0	0.0138504155124654	0.0138504155124654	0	0	0	0.0167785234899329	0.0735294117647059	0.0167785234899329	0.0735294117647059	0	0
kgTizBhIBf5BeEMTqBuyzRBi2AlwTRj6	GRCh37.p13-fasta-full-analysis	Q3xii3AkJDCTXSO6Vg13kjbOutQu0KP9	hs37d5.fa	GRCh37.p13-fasta-full-analysis_vs_hs37d5.fa	0	0.284280936454849	0.284280936454849	0	0	0	0.285234899328859	0.988372093023256	0.285234899328859	0.988372093023256	0	0
kgTizBhIBf5BeEMTqBuyzRBi2AlwTRj6	GRCh37.p13-fasta-full-analysis	xEg2q8K9gV4027DMTCiaUGLCcrqySglR	hg38-p14-masked-ucsc	GRCh37.p13-fasta-full-analysis_vs_hg38-p14-masked-ucsc	0.0343406593406593	0.104105571847507	0	0.00132978723404255	0.0838926174496644	0.0549450549450549	0.238255033557047	0.156043956043956	0	0	0.00335570469798658	0.0021978021978022
kgTizBhIBf5BeEMTqBuyzRBi2AlwTRj6	GRCh37.p13-fasta-full-analysis	jFm0Uca8a7vK2cbuIQgBopjBilgCFheD	hg38-p14-analysisSet-ucsc	GRCh37.p13-fasta-full-analysis_vs_hg38-p14-analysisSet-ucsc	0.0556745182012848	0.0292275574112735	0.0292275574112735	0.00407331975560081	0.087248322147651	0.133333333333333	0.0469798657718121	0.0717948717948718	0.0469798657718121	0.0717948717948718	0.00671140939597315	0.0102564102564103
7hP7E8o-q6H8qcqMHBEIYdbAK49PoEUZ	GRCh38.p14-fasta-no-alt-plus-hs38d1	u1HyLgIlq8M_XvEwy0oGqAvKGHJMGtxH	GRCh38.p14-fasta-genomic	GRCh38.p14-fasta-no-alt-plus-hs38d1_vs_GRCh38.p14-fasta-genomic	0	0.061732385261797	0.0596774193548387	0	0	0	0.074031007751938	0.270921985815603	0.0717054263565892	0.26241134751773	0	0
7hP7E8o-q6H8qcqMHBEIYdbAK49PoEUZ	GRCh38.p14-fasta-no-alt-plus-hs38d1	H3RA3Jez6oqMOW87LGuwtSgKQqTgWVxx	hg19-masked-ucsc	GRCh38.p14-fasta-no-alt-plus-hs38d1_vs_hg19-masked-ucsc	0.00944108761329305	0.00450958286358512	0	0	0.00968992248062015	0.268817204301075	0.00465116279069768	0.129032258064516	0	0	0	0
7hP7E8o-q6H8qcqMHBEIYdbAK49PoEUZ	GRCh38.p14-fasta-no-alt-plus-hs38d1	F9zeFn6M4EN4KGAJush7rZEU3GROoeNP	hg38-toplevel-rm-113-ensembl	GRCh38.p14-fasta-no-alt-plus-hs38d1_vs_hg38-toplevel-rm-113-ensembl	0	0.0627425614489004	0	0	0	0	0.0751937984496124	0.274787535410765	0	0	0	0
7hP7E8o-q6H8qcqMHBEIYdbAK49PoEUZ	GRCh38.p14-fasta-no-alt-plus-hs38d1	q5Gn6dl5HbkZe6sRs9CZVGwGd1-XwyAq	hg19-p13-plusMT-masked-ucsc	GRCh38.p14-fasta-no-alt-plus-hs38d1_vs_hg19-p13-plusMT-masked-ucsc	0.0087627059235892	0.00453752181500873	0	0	0.00968992248062015	0.0838926174496644	0.00503875968992248	0.0436241610738255	0	0	0	0
7hP7E8o-q6H8qcqMHBEIYdbAK49PoEUZ	GRCh38.p14-fasta-no-alt-plus-hs38d1	svwHqvgassl0loigdqVIQJdjo7NWDIx3	hg19-p13-no-alt-analysis-ucsc	GRCh38.p14-fasta-no-alt-plus-hs38d1_vs_hg19-p13-no-alt-analysis-ucsc	0.00946969696969697	0.00528102602791399	0.00528102602791399	0.000375375375375375	0.00968992248062015	0.294117647058823	0.00542635658914729	0.164705882352941	0.00542635658914729	0.164705882352941	0.000387596899224806	0.0117647058823529
7hP7E8o-q6H8qcqMHBEIYdbAK49PoEUZ	GRCh38.p14-fasta-no-alt-plus-hs38d1	oLfPx0NOBKKXMIngGeQ4YewtU4Ge_wKz	hg38-primary-113-ensembl	GRCh38.p14-fasta-no-alt-plus-hs38d1_vs_hg38-primary-113-ensembl	0	0.0751937984496124	0.0677444187836797	0	0	0	0.0751937984496124	1	0.0682170542635659	0.907216494845361	0	0
7hP7E8o-q6H8qcqMHBEIYdbAK49PoEUZ	GRCh38.p14-fasta-no-alt-plus-hs38d1	RGSkyOkQ4qnSLhjrR_e3AI51Ac-RohAL	hg38-primary-rm-113-ensembl	GRCh38.p14-fasta-no-alt-plus-hs38d1_vs_hg38-primary-rm-113-ensembl	0	0.0751937984496124	0	0	0	0	0.0751937984496124	1	0	0	0	0
7hP7E8o-q6H8qcqMHBEIYdbAK49PoEUZ	GRCh38.p14-fasta-no-alt-plus-hs38d1	-qU7PUmse_-pilikFDTJKyrt2_QJvUFy	hg19-p13-full-analysis-ucsc	GRCh38.p14-fasta-no-alt-plus-hs38d1_vs_hg19-p13-full-analysis-ucsc	0.0087627059235892	0.00488826815642458	0.00488826815642458	0.000347584289190129	0.00968992248062015	0.0838926174496644	0.00542635658914729	0.0469798657718121	0.00542635658914729	0.0469798657718121	0.000387596899224806	0.00335570469798658
7hP7E8o-q6H8qcqMHBEIYdbAK49PoEUZ	GRCh38.p14-fasta-no-alt-plus-hs38d1	ThZcNYiLuWWL86NdJ8dvvJG15K9mW3Fo	hg19-initial-ucsc	GRCh38.p14-fasta-no-alt-plus-hs38d1_vs_hg19-initial-ucsc	0.00944108761329305	0.00450958286358512	0.00450958286358512	0	0.00968992248062015	0.268817204301075	0.00465116279069768	0.129032258064516	0.00465116279069768	0.129032258064516	0	0
7hP7E8o-q6H8qcqMHBEIYdbAK49PoEUZ	GRCh38.p14-fasta-no-alt-plus-hs38d1	NTeQ1GQMt2ocCFkS8Z3_qkvetZjabWSt	hg38-initial-ucsc	GRCh38.p14-fasta-no-alt-plus-hs38d1_vs_hg38-initial-ucsc	0.0682858148539247	0.0682858148539247	0.0615599860090941	0.0682858148539247	0.0751937984496124	0.426373626373626	0.0751937984496124	0.426373626373626	0.0682170542635659	0.386813186813187	0.0751937984496124	0.426373626373626
7hP7E8o-q6H8qcqMHBEIYdbAK49PoEUZ	GRCh38.p14-fasta-no-alt-plus-hs38d1	5ryrHdbJHIgyZuE29h5uzITRL4kinZWG	hg38-toplevel-113-ensembl	GRCh38.p14-fasta-no-alt-plus-hs38d1_vs_hg38-toplevel-113-ensembl	0	0.0627425614489004	0.0565916398713826	0	0	0	0.0751937984496124	0.274787535410765	0.0682170542635659	0.24929178470255	0	0
7hP7E8o-q6H8qcqMHBEIYdbAK49PoEUZ	GRCh38.p14-fasta-no-alt-plus-hs38d1	a_WL8OC7sFJfjux5m11M2bKl0dYepA1x	hg38-p14-ucsc	GRCh38.p14-fasta-no-alt-plus-hs38d1_vs_hg38-p14-ucsc	0.0626412657410397	0.0626412657410397	0.0565008025682183	0.0626412657410397	0.0751937984496124	0.272855133614627	0.0751937984496124	0.272855133614627	0.0682170542635659	0.247538677918425	0.0751937984496124	0.272855133614627
7hP7E8o-q6H8qcqMHBEIYdbAK49PoEUZ	GRCh38.p14-fasta-no-alt-plus-hs38d1	6pxZqxG0TYtyVb8yp14ONpaxZ8msQqKr	hg19-p13-plusMT-ucsc	GRCh38.p14-fasta-no-alt-plus-hs38d1_vs_hg19-p13-plusMT-ucsc	0.0087627059235892	0.00453752181500873	0.00453752181500873	0	0.00968992248062015	0.0838926174496644	0.00503875968992248	0.0436241610738255	0.00503875968992248	0.0436241610738255	0	0
7hP7E8o-q6H8qcqMHBEIYdbAK49PoEUZ	GRCh38.p14-fasta-no-alt-plus-hs38d1	oLfPx0NOBKKXMIngGeQ4YewtU4Ge_wKz	hg38-primary-sm-113-ensembl	GRCh38.p14-fasta-no-alt-plus-hs38d1_vs_hg38-primary-sm-113-ensembl	0	0.0751937984496124	0.0677444187836797	0	0	0	0.0751937984496124	1	0.0682170542635659	0.907216494845361	0	0
7hP7E8o-q6H8qcqMHBEIYdbAK49PoEUZ	GRCh38.p14-fasta-no-alt-plus-hs38d1	5ryrHdbJHIgyZuE29h5uzITRL4kinZWG	hg38-toplevel-sm-113-ensembl	GRCh38.p14-fasta-no-alt-plus-hs38d1_vs_hg38-toplevel-sm-113-ensembl	0	0.0627425614489004	0.0565916398713826	0	0	0	0.0751937984496124	0.274787535410765	0.0682170542635659	0.24929178470255	0	0
7hP7E8o-q6H8qcqMHBEIYdbAK49PoEUZ	GRCh38.p14-fasta-no-alt-plus-hs38d1	tkRdBlSp5hewK4OpEJC87J9pw-ac0vOa	GRCh38-p14-47-gencode	GRCh38.p14-fasta-no-alt-plus-hs38d1_vs_GRCh38-p14-47-gencode	0.00766636001226618	0.0627425614489004	0.0565916398713826	0.00766636001226618	0.00968992248062015	0.0354107648725212	0.0751937984496124	0.274787535410765	0.0682170542635659	0.24929178470255	0.00968992248062015	0.0354107648725212
7hP7E8o-q6H8qcqMHBEIYdbAK49PoEUZ	GRCh38.p14-fasta-no-alt-plus-hs38d1	k4mLJvbFzZiw3o6SL8hh63V2u7AjDMrE	GRCh37-primary-assembly-46-gencode	GRCh38.p14-fasta-no-alt-plus-hs38d1_vs_GRCh37-primary-assembly-46-gencode	0.0094732853353543	0.004903809883063	0.004903809883063	0.000375516334960571	0.00968992248062015	0.297619047619048	0.00503875968992248	0.154761904761905	0.00503875968992248	0.154761904761905	0.000387596899224806	0.0119047619047619
7hP7E8o-q6H8qcqMHBEIYdbAK49PoEUZ	GRCh38.p14-fasta-no-alt-plus-hs38d1	k4mLJvbFzZiw3o6SL8hh63V2u7AjDMrE	GRCh37-primary-assembly-47-gencode	GRCh38.p14-fasta-no-alt-plus-hs38d1_vs_GRCh37-primary-assembly-47-gencode	0.0094732853353543	0.004903809883063	0.004903809883063	0.000375516334960571	0.00968992248062015	0.297619047619048	0.00503875968992248	0.154761904761905	0.00503875968992248	0.154761904761905	0.000387596899224806	0.0119047619047619
7hP7E8o-q6H8qcqMHBEIYdbAK49PoEUZ	GRCh38.p14-fasta-no-alt-plus-hs38d1	tmnbiAyj2fke68d_TYjq2g487US8C15r	GRCh38-primary-assembly-47-gencode	GRCh38.p14-fasta-no-alt-plus-hs38d1_vs_GRCh38-primary-assembly-47-gencode	0.00909421607857403	0.0751937984496124	0.0677444187836797	0.00909421607857403	0.00968992248062015	0.128865979381443	0.0751937984496124	1	0.0682170542635659	0.907216494845361	0.00968992248062015	0.128865979381443
7hP7E8o-q6H8qcqMHBEIYdbAK49PoEUZ	GRCh38.p14-fasta-no-alt-plus-hs38d1	H9er8ocYfIN2TOfyf6zMyeXXm7trXGP7	hg18-ucsc	GRCh38.p14-fasta-no-alt-plus-hs38d1_vs_hg18-ucsc	0.00960061443932412	0	0	0	0.00968992248062015	0.510204081632653	0	0	0	0	0	0
7hP7E8o-q6H8qcqMHBEIYdbAK49PoEUZ	GRCh38.p14-fasta-no-alt-plus-hs38d1	tmnbiAyj2fke68d_TYjq2g487US8C15r	GRCh38-primary-assembly-46-gencode	GRCh38.p14-fasta-no-alt-plus-hs38d1_vs_GRCh38-primary-assembly-46-gencode	0.00909421607857403	0.0751937984496124	0.0677444187836797	0.00909421607857403	0.00968992248062015	0.128865979381443	0.0751937984496124	1	0.0682170542635659	0.907216494845361	0.00968992248062015	0.128865979381443
7hP7E8o-q6H8qcqMHBEIYdbAK49PoEUZ	GRCh38.p14-fasta-no-alt-plus-hs38d1	tkRdBlSp5hewK4OpEJC87J9pw-ac0vOa	GRCh38-p14-46-gencode	GRCh38.p14-fasta-no-alt-plus-hs38d1_vs_GRCh38-p14-46-gencode	0.00766636001226618	0.0627425614489004	0.0565916398713826	0.00766636001226618	0.00968992248062015	0.0354107648725212	0.0751937984496124	0.274787535410765	0.0682170542635659	0.24929178470255	0.00968992248062015	0.0354107648725212
7hP7E8o-q6H8qcqMHBEIYdbAK49PoEUZ	GRCh38.p14-fasta-no-alt-plus-hs38d1	EGlYk1stOsAjmTALWkqKDqtZOSkyA_YH	GRCh38.p14-fasta-full-analysis	GRCh38.p14-fasta-no-alt-plus-hs38d1_vs_GRCh38.p14-fasta-full-analysis	0.0686378035902851	0.0686378035902851	0.0686378035902851	0.0686378035902851	0.0755813953488372	0.427631578947368	0.0755813953488372	0.427631578947368	0.0755813953488372	0.427631578947368	0.0755813953488372	0.427631578947368
7hP7E8o-q6H8qcqMHBEIYdbAK49PoEUZ	GRCh38.p14-fasta-no-alt-plus-hs38d1	lXa-sGAmSafYXHN4iEwup0EsQh5F1krA	GRCh37-igenomes-ensembl	GRCh38.p14-fasta-no-alt-plus-hs38d1_vs_GRCh37-igenomes-ensembl	0	0.000384024577572965	0.000384024577572965	0	0	0	0.000387596899224806	0.04	0.000387596899224806	0.04	0	0
7hP7E8o-q6H8qcqMHBEIYdbAK49PoEUZ	GRCh38.p14-fasta-no-alt-plus-hs38d1	FnbS0xDAGOePD7lp6Xt0vnbcASzkk3gk	GRCh38-igenomes-decoy-ncbi	GRCh38.p14-fasta-no-alt-plus-hs38d1_vs_GRCh38-igenomes-decoy-ncbi	0.0392749244712991	1	1	0.0392749244712991	0.0755813953488372	0.0755813953488372	1	1	1	1	0.0755813953488372	0.0755813953488372
7hP7E8o-q6H8qcqMHBEIYdbAK49PoEUZ	GRCh38.p14-fasta-no-alt-plus-hs38d1	vRjC5qM1Tc-fFjJo0TGRw4CVjFhmLG0f	GRCh38-igenomes-build36-3-ncbi	GRCh38.p14-fasta-no-alt-plus-hs38d1_vs_GRCh38-igenomes-build36-3-ncbi	0	0	0	0	0	0	0	0	0	0	0	0
7hP7E8o-q6H8qcqMHBEIYdbAK49PoEUZ	GRCh38.p14-fasta-no-alt-plus-hs38d1	EiFob05aCWgVU_B_Ae0cypnQut3cxUP1	GRCh38-igenomes-ncbi	GRCh38.p14-fasta-no-alt-plus-hs38d1_vs_GRCh38-igenomes-ncbi	0.0755813953488372	0.0755813953488372	0.0755813953488372	0.0755813953488372	0.0755813953488372	1	0.0755813953488372	1	0.0755813953488372	1	0.0755813953488372	1
7hP7E8o-q6H8qcqMHBEIYdbAK49PoEUZ	GRCh38.p14-fasta-no-alt-plus-hs38d1	wdpZbFN0pd92H2VeKZBAp3riQN4nJXkK	GRCh38-igenomes-build37-1-ncbi	GRCh38.p14-fasta-no-alt-plus-hs38d1_vs_GRCh38-igenomes-build37-1-ncbi	0	0	0	0	0	0	0	0	0	0	0	0
7hP7E8o-q6H8qcqMHBEIYdbAK49PoEUZ	GRCh38.p14-fasta-no-alt-plus-hs38d1	GOIHeGSorDrbznRxihs5rIb6vTiTKaw7	hg19-igenomes-ucsc	GRCh38.p14-fasta-no-alt-plus-hs38d1_vs_hg19-igenomes-ucsc	0.00968992248062015	0	0	0	0.00968992248062015	1	0	0	0	0	0	0
7hP7E8o-q6H8qcqMHBEIYdbAK49PoEUZ	GRCh38.p14-fasta-no-alt-plus-hs38d1	Dx_M8skbJqROkfXhhQRtWejcCyewRbdL	GRCh38-igenomes-build37-2-ncbi	GRCh38.p14-fasta-no-alt-plus-hs38d1_vs_GRCh38-igenomes-build37-2-ncbi	0	0.000384024577572965	0.000384024577572965	0	0	0	0.000387596899224806	0.04	0.000387596899224806	0.04	0	0
7hP7E8o-q6H8qcqMHBEIYdbAK49PoEUZ	GRCh38.p14-fasta-no-alt-plus-hs38d1	ieWVCws5MC2QFRKgH9QcN3u5_Y_3hPG6	hg18-igenomes-ucsc	GRCh38.p14-fasta-no-alt-plus-hs38d1_vs_hg18-igenomes-ucsc	0.00968992248062015	0	0	0	0.00968992248062015	1	0	0	0	0	0	0
7hP7E8o-q6H8qcqMHBEIYdbAK49PoEUZ	GRCh38.p14-fasta-no-alt-plus-hs38d1	EiFob05aCWgVU_B_Ae0cypnQut3cxUP1	hg38-refgenie	GRCh38.p14-fasta-no-alt-plus-hs38d1_vs_hg38-refgenie	0.0755813953488372	0.0755813953488372	0.0755813953488372	0.0755813953488372	0.0755813953488372	1	0.0755813953488372	1	0.0755813953488372	1	0.0755813953488372	1
7hP7E8o-q6H8qcqMHBEIYdbAK49PoEUZ	GRCh38.p14-fasta-no-alt-plus-hs38d1	jFm0Uca8a7vK2cbuIQgBopjBilgCFheD	hg38-igenomes-ucsc	GRCh38.p14-fasta-no-alt-plus-hs38d1_vs_hg38-igenomes-ucsc	0.0755813953488372	0.0755813953488372	0.0697764070932922	0.0755813953488372	0.0755813953488372	1	0.0755813953488372	1	0.0701550387596899	0.928205128205128	0.0755813953488372	1
7hP7E8o-q6H8qcqMHBEIYdbAK49PoEUZ	GRCh38.p14-fasta-no-alt-plus-hs38d1	Ba88PY52_qeifhJrgUXyin6UITdXNsg3	hg38-primary-refgenie	GRCh38.p14-fasta-no-alt-plus-hs38d1_vs_hg38-primary-refgenie	0.00968992248062015	0.00968992248062015	0.00269438029253272	0.00968992248062015	0.00968992248062015	1	0.00968992248062015	1	0.00271317829457364	0.28	0.00968992248062015	1
7hP7E8o-q6H8qcqMHBEIYdbAK49PoEUZ	GRCh38.p14-fasta-no-alt-plus-hs38d1	YfZ0rklv8KY9DCtqG0iIX16zsgbuBgmM	hg18-refgenie	GRCh38.p14-fasta-no-alt-plus-hs38d1_vs_hg18-refgenie	0.00960061443932412	0	0	0	0.00968992248062015	0.510204081632653	0	0	0	0	0	0
7hP7E8o-q6H8qcqMHBEIYdbAK49PoEUZ	GRCh38.p14-fasta-no-alt-plus-hs38d1	ThZcNYiLuWWL86NdJ8dvvJG15K9mW3Fo	hg19-refgenie	GRCh38.p14-fasta-no-alt-plus-hs38d1_vs_hg19-refgenie	0.00944108761329305	0.00450958286358512	0.00450958286358512	0	0.00968992248062015	0.268817204301075	0.00465116279069768	0.129032258064516	0.00465116279069768	0.129032258064516	0	0
7hP7E8o-q6H8qcqMHBEIYdbAK49PoEUZ	GRCh38.p14-fasta-no-alt-plus-hs38d1	5SdkZCnuZL2YIptqjSBZfupo_O7HpD_B	hs37-1kg	GRCh38.p14-fasta-no-alt-plus-hs38d1_vs_hs37-1kg	0	0.004903809883063	0.004903809883063	0	0	0	0.00503875968992248	0.154761904761905	0.00503875968992248	0.154761904761905	0	0
7hP7E8o-q6H8qcqMHBEIYdbAK49PoEUZ	GRCh38.p14-fasta-no-alt-plus-hs38d1	Q3xii3AkJDCTXSO6Vg13kjbOutQu0KP9	hs37d5	GRCh38.p14-fasta-no-alt-plus-hs38d1_vs_hs37d5	0	0.0052790346907994	0.0052790346907994	0	0	0	0.00542635658914729	0.162790697674419	0.00542635658914729	0.162790697674419	0	0
7hP7E8o-q6H8qcqMHBEIYdbAK49PoEUZ	GRCh38.p14-fasta-no-alt-plus-hs38d1	gHcfbUVnFzHv3QSqz2sSqVHdUQbDO8N5	hs38DH	GRCh38.p14-fasta-no-alt-plus-hs38d1_vs_hs38DH	0.766488413547237	0.766488413547237	0.766488413547237	0.766488413547237	1	0.766488413547237	1	0.766488413547237	1	0.766488413547237	1	0.766488413547237
7hP7E8o-q6H8qcqMHBEIYdbAK49PoEUZ	GRCh38.p14-fasta-no-alt-plus-hs38d1	EiFob05aCWgVU_B_Ae0cypnQut3cxUP1	hs38	GRCh38.p14-fasta-no-alt-plus-hs38d1_vs_hs38	0.0755813953488372	0.0755813953488372	0.0755813953488372	0.0755813953488372	0.0755813953488372	1	0.0755813953488372	1	0.0755813953488372	1	0.0755813953488372	1
7hP7E8o-q6H8qcqMHBEIYdbAK49PoEUZ	GRCh38.p14-fasta-no-alt-plus-hs38d1	EiFob05aCWgVU_B_Ae0cypnQut3cxUP1	hg38-noALT-noHLA-noDecoy-broad	GRCh38.p14-fasta-no-alt-plus-hs38d1_vs_hg38-noALT-noHLA-noDecoy-broad	0.0755813953488372	0.0755813953488372	0.0755813953488372	0.0755813953488372	0.0755813953488372	1	0.0755813953488372	1	0.0755813953488372	1	0.0755813953488372	1
7hP7E8o-q6H8qcqMHBEIYdbAK49PoEUZ	GRCh38.p14-fasta-no-alt-plus-hs38d1	gHcfbUVnFzHv3QSqz2sSqVHdUQbDO8N5	hg38-broad	GRCh38.p14-fasta-no-alt-plus-hs38d1_vs_hg38-broad	0.766488413547237	0.766488413547237	0.766488413547237	0.766488413547237	1	0.766488413547237	1	0.766488413547237	1	0.766488413547237	1	0.766488413547237
7hP7E8o-q6H8qcqMHBEIYdbAK49PoEUZ	GRCh38.p14-fasta-no-alt-plus-hs38d1	eN7J_gZz_meakMCeXXBEvY_njignMPxl	b37-broad	GRCh38.p14-fasta-no-alt-plus-hs38d1_vs_b37-broad	0	0.00528102602791399	0.00528102602791399	0	0	0	0.00542635658914729	0.164705882352941	0.00542635658914729	0.164705882352941	0	0
7hP7E8o-q6H8qcqMHBEIYdbAK49PoEUZ	GRCh38.p14-fasta-no-alt-plus-hs38d1	NTeQ1GQMt2ocCFkS8Z3_qkvetZjabWSt	hg38-ddbj	GRCh38.p14-fasta-no-alt-plus-hs38d1_vs_hg38-ddbj	0.0682858148539247	0.0682858148539247	0.0615599860090941	0.0682858148539247	0.0751937984496124	0.426373626373626	0.0751937984496124	0.426373626373626	0.0682170542635659	0.386813186813187	0.0751937984496124	0.426373626373626
7hP7E8o-q6H8qcqMHBEIYdbAK49PoEUZ	GRCh38.p14-fasta-no-alt-plus-hs38d1	gHcfbUVnFzHv3QSqz2sSqVHdUQbDO8N5	homo-sapiens-assembly38-ddbj	GRCh38.p14-fasta-no-alt-plus-hs38d1_vs_homo-sapiens-assembly38-ddbj	0.766488413547237	0.766488413547237	0.766488413547237	0.766488413547237	1	0.766488413547237	1	0.766488413547237	1	0.766488413547237	1	0.766488413547237
7hP7E8o-q6H8qcqMHBEIYdbAK49PoEUZ	GRCh38.p14-fasta-no-alt-plus-hs38d1	gHcfbUVnFzHv3QSqz2sSqVHdUQbDO8N5	GRCh38-full-decoy-hla-ddbj	GRCh38.p14-fasta-no-alt-plus-hs38d1_vs_GRCh38-full-decoy-hla-ddbj	0.766488413547237	0.766488413547237	0.766488413547237	0.766488413547237	1	0.766488413547237	1	0.766488413547237	1	0.766488413547237	1	0.766488413547237
7hP7E8o-q6H8qcqMHBEIYdbAK49PoEUZ	GRCh38.p14-fasta-no-alt-plus-hs38d1	6chutju9QVJW0rdA-wgubHbtoTQ42o-6	GRCh38-ena-15	GRCh38.p14-fasta-no-alt-plus-hs38d1_vs_GRCh38-ena-15	0	0.025968992248062	0.0235885537509667	0	0	0	0.025968992248062	1	0.0236434108527132	0.91044776119403	0	0
7hP7E8o-q6H8qcqMHBEIYdbAK49PoEUZ	GRCh38.p14-fasta-no-alt-plus-hs38d1	lWRRNMNypacEjnJCy-AYiDNUPy1brQGC	GRCh38-ena-29	GRCh38.p14-fasta-no-alt-plus-hs38d1_vs_GRCh38-ena-29	0	0.025958930647036	0.0235794356397371	0	0	0	0.025968992248062	0.985294117647059	0.0236434108527132	0.897058823529412	0	0
7hP7E8o-q6H8qcqMHBEIYdbAK49PoEUZ	GRCh38.p14-fasta-no-alt-plus-hs38d1	Q3xii3AkJDCTXSO6Vg13kjbOutQu0KP9	hs37d5.fa	GRCh38.p14-fasta-no-alt-plus-hs38d1_vs_hs37d5.fa	0	0.0052790346907994	0.0052790346907994	0	0	0	0.00542635658914729	0.162790697674419	0.00542635658914729	0.162790697674419	0	0
7hP7E8o-q6H8qcqMHBEIYdbAK49PoEUZ	GRCh38.p14-fasta-no-alt-plus-hs38d1	xEg2q8K9gV4027DMTCiaUGLCcrqySglR	hg38-p14-masked-ucsc	GRCh38.p14-fasta-no-alt-plus-hs38d1_vs_hg38-p14-masked-ucsc	0.0682858148539247	0.0682858148539247	0	0.0682858148539247	0.0751937984496124	0.426373626373626	0.0751937984496124	0.426373626373626	0	0	0.0751937984496124	0.426373626373626
7hP7E8o-q6H8qcqMHBEIYdbAK49PoEUZ	GRCh38.p14-fasta-no-alt-plus-hs38d1	jFm0Uca8a7vK2cbuIQgBopjBilgCFheD	hg38-p14-analysisSet-ucsc	GRCh38.p14-fasta-no-alt-plus-hs38d1_vs_hg38-p14-analysisSet-ucsc	0.0755813953488372	0.0755813953488372	0.0697764070932922	0.0755813953488372	0.0755813953488372	1	0.0755813953488372	1	0.0701550387596899	0.928205128205128	0.0755813953488372	1
u1HyLgIlq8M_XvEwy0oGqAvKGHJMGtxH	GRCh38.p14-fasta-genomic	H3RA3Jez6oqMOW87LGuwtSgKQqTgWVxx	hg19-masked-ucsc	GRCh38.p14-fasta-genomic_vs_hg19-masked-ucsc	0	0.0152671755725191	0	0	0	0	0.0170212765957447	0.129032258064516	0	0	0	0
u1HyLgIlq8M_XvEwy0oGqAvKGHJMGtxH	GRCh38.p14-fasta-genomic	F9zeFn6M4EN4KGAJush7rZEU3GROoeNP	hg38-toplevel-rm-113-ensembl	GRCh38.p14-fasta-genomic_vs_hg38-toplevel-rm-113-ensembl	0	0.990126939351199	0	0	0	0	0.995744680851064	0.994334277620397	0	0	0	0
u1HyLgIlq8M_XvEwy0oGqAvKGHJMGtxH	GRCh38.p14-fasta-genomic	q5Gn6dl5HbkZe6sRs9CZVGwGd1-XwyAq	hg19-p13-plusMT-masked-ucsc	GRCh38.p14-fasta-genomic_vs_hg19-p13-plusMT-masked-ucsc	0	0.0796555435952637	0	0	0	0	0.104964539007092	0.248322147651007	0	0	0	0
u1HyLgIlq8M_XvEwy0oGqAvKGHJMGtxH	GRCh38.p14-fasta-genomic	svwHqvgassl0loigdqVIQJdjo7NWDIx3	hg19-p13-no-alt-analysis-ucsc	GRCh38.p14-fasta-genomic_vs_hg19-p13-no-alt-analysis-ucsc	0	0.0167310167310167	0.0167310167310167	0	0	0	0.0184397163120567	0.152941176470588	0.0184397163120567	0.152941176470588	0	0
u1HyLgIlq8M_XvEwy0oGqAvKGHJMGtxH	GRCh38.p14-fasta-genomic	oLfPx0NOBKKXMIngGeQ4YewtU4Ge_wKz	hg38-primary-113-ensembl	GRCh38.p14-fasta-genomic_vs_hg38-primary-113-ensembl	0	0.269774011299435	0.243430152143845	0	0	0	0.270921985815603	0.984536082474227	0.249645390070922	0.907216494845361	0	0
u1HyLgIlq8M_XvEwy0oGqAvKGHJMGtxH	GRCh38.p14-fasta-genomic	RGSkyOkQ4qnSLhjrR_e3AI51Ac-RohAL	hg38-primary-rm-113-ensembl	GRCh38.p14-fasta-genomic_vs_hg38-primary-rm-113-ensembl	0	0.269774011299435	0	0	0	0	0.270921985815603	0.984536082474227	0	0	0	0
u1HyLgIlq8M_XvEwy0oGqAvKGHJMGtxH	GRCh38.p14-fasta-genomic	-qU7PUmse_-pilikFDTJKyrt2_QJvUFy	hg19-p13-full-analysis-ucsc	GRCh38.p14-fasta-genomic_vs_hg19-p13-full-analysis-ucsc	0	0.0796555435952637	0.0692963752665245	0	0	0	0.104964539007092	0.248322147651007	0.0921985815602837	0.218120805369127	0	0
u1HyLgIlq8M_XvEwy0oGqAvKGHJMGtxH	GRCh38.p14-fasta-genomic	ThZcNYiLuWWL86NdJ8dvvJG15K9mW3Fo	hg19-initial-ucsc	GRCh38.p14-fasta-genomic_vs_hg19-initial-ucsc	0	0.0152671755725191	0.0152671755725191	0	0	0	0.0170212765957447	0.129032258064516	0.0170212765957447	0.129032258064516	0	0
u1HyLgIlq8M_XvEwy0oGqAvKGHJMGtxH	GRCh38.p14-fasta-genomic	NTeQ1GQMt2ocCFkS8Z3_qkvetZjabWSt	hg38-initial-ucsc	GRCh38.p14-fasta-genomic_vs_hg38-initial-ucsc	0	0.636107193229901	0.602209944751381	0	0	0	0.639716312056738	0.991208791208791	0.618439716312057	0.958241758241758	0	0
u1HyLgIlq8M_XvEwy0oGqAvKGHJMGtxH	GRCh38.p14-fasta-genomic	5ryrHdbJHIgyZuE29h5uzITRL4kinZWG	hg38-toplevel-113-ensembl	GRCh38.p14-fasta-genomic_vs_hg38-toplevel-113-ensembl	0	0.990126939351199	0.946206896551724	0	0	0	0.995744680851064	0.994334277620397	0.973049645390071	0.971671388101983	0	0
u1HyLgIlq8M_XvEwy0oGqAvKGHJMGtxH	GRCh38.p14-fasta-genomic	a_WL8OC7sFJfjux5m11M2bKl0dYepA1x	hg38-p14-ucsc	GRCh38.p14-fasta-genomic_vs_hg38-p14-ucsc	0	0.991561181434599	0.947730398899587	0	0	0	1	0.991561181434599	0.977304964539007	0.969057665260197	0	0
u1HyLgIlq8M_XvEwy0oGqAvKGHJMGtxH	GRCh38.p14-fasta-genomic	6pxZqxG0TYtyVb8yp14ONpaxZ8msQqKr	hg19-p13-plusMT-ucsc	GRCh38.p14-fasta-genomic_vs_hg19-p13-plusMT-ucsc	0	0.0796555435952637	0.0692963752665245	0	0	0	0.104964539007092	0.248322147651007	0.0921985815602837	0.218120805369127	0	0
u1HyLgIlq8M_XvEwy0oGqAvKGHJMGtxH	GRCh38.p14-fasta-genomic	oLfPx0NOBKKXMIngGeQ4YewtU4Ge_wKz	hg38-primary-sm-113-ensembl	GRCh38.p14-fasta-genomic_vs_hg38-primary-sm-113-ensembl	0	0.269774011299435	0.243430152143845	0	0	0	0.270921985815603	0.984536082474227	0.249645390070922	0.907216494845361	0	0
u1HyLgIlq8M_XvEwy0oGqAvKGHJMGtxH	GRCh38.p14-fasta-genomic	5ryrHdbJHIgyZuE29h5uzITRL4kinZWG	hg38-toplevel-sm-113-ensembl	GRCh38.p14-fasta-genomic_vs_hg38-toplevel-sm-113-ensembl	0	0.990126939351199	0.946206896551724	0	0	0	0.995744680851064	0.994334277620397	0.973049645390071	0.971671388101983	0	0
u1HyLgIlq8M_XvEwy0oGqAvKGHJMGtxH	GRCh38.p14-fasta-genomic	tkRdBlSp5hewK4OpEJC87J9pw-ac0vOa	GRCh38-p14-47-gencode	GRCh38.p14-fasta-genomic_vs_GRCh38-p14-47-gencode	0	0.990126939351199	0.946206896551724	0	0	0	0.995744680851064	0.994334277620397	0.973049645390071	0.971671388101983	0	0
u1HyLgIlq8M_XvEwy0oGqAvKGHJMGtxH	GRCh38.p14-fasta-genomic	k4mLJvbFzZiw3o6SL8hh63V2u7AjDMrE	GRCh37-primary-assembly-46-gencode	GRCh38.p14-fasta-genomic_vs_GRCh37-primary-assembly-46-gencode	0	0.0167525773195876	0.0167525773195876	0	0	0	0.0184397163120567	0.154761904761905	0.0184397163120567	0.154761904761905	0	0
u1HyLgIlq8M_XvEwy0oGqAvKGHJMGtxH	GRCh38.p14-fasta-genomic	k4mLJvbFzZiw3o6SL8hh63V2u7AjDMrE	GRCh37-primary-assembly-47-gencode	GRCh38.p14-fasta-genomic_vs_GRCh37-primary-assembly-47-gencode	0	0.0167525773195876	0.0167525773195876	0	0	0	0.0184397163120567	0.154761904761905	0.0184397163120567	0.154761904761905	0	0
u1HyLgIlq8M_XvEwy0oGqAvKGHJMGtxH	GRCh38.p14-fasta-genomic	tmnbiAyj2fke68d_TYjq2g487US8C15r	GRCh38-primary-assembly-47-gencode	GRCh38.p14-fasta-genomic_vs_GRCh38-primary-assembly-47-gencode	0	0.269774011299435	0.243430152143845	0	0	0	0.270921985815603	0.984536082474227	0.249645390070922	0.907216494845361	0	0
u1HyLgIlq8M_XvEwy0oGqAvKGHJMGtxH	GRCh38.p14-fasta-genomic	H9er8ocYfIN2TOfyf6zMyeXXm7trXGP7	hg18-ucsc	GRCh38.p14-fasta-genomic_vs_hg18-ucsc	0	0	0	0	0	0	0	0	0	0	0	0
u1HyLgIlq8M_XvEwy0oGqAvKGHJMGtxH	GRCh38.p14-fasta-genomic	tmnbiAyj2fke68d_TYjq2g487US8C15r	GRCh38-primary-assembly-46-gencode	GRCh38.p14-fasta-genomic_vs_GRCh38-primary-assembly-46-gencode	0	0.269774011299435	0.243430152143845	0	0	0	0.270921985815603	0.984536082474227	0.249645390070922	0.907216494845361	0	0
u1HyLgIlq8M_XvEwy0oGqAvKGHJMGtxH	GRCh38.p14-fasta-genomic	tkRdBlSp5hewK4OpEJC87J9pw-ac0vOa	GRCh38-p14-46-gencode	GRCh38.p14-fasta-genomic_vs_GRCh38-p14-46-gencode	0	0.990126939351199	0.946206896551724	0	0	0	0.995744680851064	0.994334277620397	0.973049645390071	0.971671388101983	0	0
u1HyLgIlq8M_XvEwy0oGqAvKGHJMGtxH	GRCh38.p14-fasta-genomic	EGlYk1stOsAjmTALWkqKDqtZOSkyA_YH	GRCh38.p14-fasta-full-analysis	GRCh38.p14-fasta-genomic_vs_GRCh38.p14-fasta-full-analysis	0	0.635211267605634	0.621508379888268	0	0	0	0.639716312056738	0.989035087719298	0.631205673758865	0.975877192982456	0	0
u1HyLgIlq8M_XvEwy0oGqAvKGHJMGtxH	GRCh38.p14-fasta-genomic	lXa-sGAmSafYXHN4iEwup0EsQh5F1krA	GRCh37-igenomes-ensembl	GRCh38.p14-fasta-genomic_vs_GRCh37-igenomes-ensembl	0	0.00137174211248285	0.00137174211248285	0	0	0	0.00141843971631206	0.04	0.00141843971631206	0.04	0	0
u1HyLgIlq8M_XvEwy0oGqAvKGHJMGtxH	GRCh38.p14-fasta-genomic	FnbS0xDAGOePD7lp6Xt0vnbcASzkk3gk	GRCh38-igenomes-decoy-ncbi	GRCh38.p14-fasta-genomic_vs_GRCh38-igenomes-decoy-ncbi	0	0.061732385261797	0.0596774193548387	0	0	0	0.270921985815603	0.074031007751938	0.26241134751773	0.0717054263565892	0	0
u1HyLgIlq8M_XvEwy0oGqAvKGHJMGtxH	GRCh38.p14-fasta-genomic	vRjC5qM1Tc-fFjJo0TGRw4CVjFhmLG0f	GRCh38-igenomes-build36-3-ncbi	GRCh38.p14-fasta-genomic_vs_GRCh38-igenomes-build36-3-ncbi	0	0	0	0	0	0	0	0	0	0	0	0
u1HyLgIlq8M_XvEwy0oGqAvKGHJMGtxH	GRCh38.p14-fasta-genomic	EiFob05aCWgVU_B_Ae0cypnQut3cxUP1	GRCh38-igenomes-ncbi	GRCh38.p14-fasta-genomic_vs_GRCh38-igenomes-ncbi	0	0.269393511988717	0.258741258741259	0	0	0	0.270921985815603	0.979487179487179	0.26241134751773	0.948717948717949	0	0
u1HyLgIlq8M_XvEwy0oGqAvKGHJMGtxH	GRCh38.p14-fasta-genomic	wdpZbFN0pd92H2VeKZBAp3riQN4nJXkK	GRCh38-igenomes-build37-1-ncbi	GRCh38.p14-fasta-genomic_vs_GRCh38-igenomes-build37-1-ncbi	0	0	0	0	0	0	0	0	0	0	0	0
u1HyLgIlq8M_XvEwy0oGqAvKGHJMGtxH	GRCh38.p14-fasta-genomic	GOIHeGSorDrbznRxihs5rIb6vTiTKaw7	hg19-igenomes-ucsc	GRCh38.p14-fasta-genomic_vs_hg19-igenomes-ucsc	0	0	0	0	0	0	0	0	0	0	0	0
u1HyLgIlq8M_XvEwy0oGqAvKGHJMGtxH	GRCh38.p14-fasta-genomic	Dx_M8skbJqROkfXhhQRtWejcCyewRbdL	GRCh38-igenomes-build37-2-ncbi	GRCh38.p14-fasta-genomic_vs_GRCh38-igenomes-build37-2-ncbi	0	0.00137174211248285	0.00137174211248285	0	0	0	0.00141843971631206	0.04	0.00141843971631206	0.04	0	0
u1HyLgIlq8M_XvEwy0oGqAvKGHJMGtxH	GRCh38.p14-fasta-genomic	ieWVCws5MC2QFRKgH9QcN3u5_Y_3hPG6	hg18-igenomes-ucsc	GRCh38.p14-fasta-genomic_vs_hg18-igenomes-ucsc	0	0	0	0	0	0	0	0	0	0	0	0
u1HyLgIlq8M_XvEwy0oGqAvKGHJMGtxH	GRCh38.p14-fasta-genomic	EiFob05aCWgVU_B_Ae0cypnQut3cxUP1	hg38-refgenie	GRCh38.p14-fasta-genomic_vs_hg38-refgenie	0	0.269393511988717	0.258741258741259	0	0	0	0.270921985815603	0.979487179487179	0.26241134751773	0.948717948717949	0	0
u1HyLgIlq8M_XvEwy0oGqAvKGHJMGtxH	GRCh38.p14-fasta-genomic	jFm0Uca8a7vK2cbuIQgBopjBilgCFheD	hg38-igenomes-ucsc	GRCh38.p14-fasta-genomic_vs_hg38-igenomes-ucsc	0	0.269393511988717	0.237964236588721	0	0	0	0.270921985815603	0.979487179487179	0.245390070921986	0.887179487179487	0	0
u1HyLgIlq8M_XvEwy0oGqAvKGHJMGtxH	GRCh38.p14-fasta-genomic	Ba88PY52_qeifhJrgUXyin6UITdXNsg3	hg38-primary-refgenie	GRCh38.p14-fasta-genomic_vs_hg38-primary-refgenie	0	0.0354609929078014	0.0138888888888889	0	0	0	0.0354609929078014	1	0.0141843971631206	0.4	0	0
u1HyLgIlq8M_XvEwy0oGqAvKGHJMGtxH	GRCh38.p14-fasta-genomic	YfZ0rklv8KY9DCtqG0iIX16zsgbuBgmM	hg18-refgenie	GRCh38.p14-fasta-genomic_vs_hg18-refgenie	0	0	0	0	0	0	0	0	0	0	0	0
u1HyLgIlq8M_XvEwy0oGqAvKGHJMGtxH	GRCh38.p14-fasta-genomic	ThZcNYiLuWWL86NdJ8dvvJG15K9mW3Fo	hg19-refgenie	GRCh38.p14-fasta-genomic_vs_hg19-refgenie	0	0.0152671755725191	0.0152671755725191	0	0	0	0.0170212765957447	0.129032258064516	0.0170212765957447	0.129032258064516	0	0
u1HyLgIlq8M_XvEwy0oGqAvKGHJMGtxH	GRCh38.p14-fasta-genomic	5SdkZCnuZL2YIptqjSBZfupo_O7HpD_B	hs37-1kg	GRCh38.p14-fasta-genomic_vs_hs37-1kg	0	0.0167525773195876	0.0167525773195876	0	0	0	0.0184397163120567	0.154761904761905	0.0184397163120567	0.154761904761905	0	0
u1HyLgIlq8M_XvEwy0oGqAvKGHJMGtxH	GRCh38.p14-fasta-genomic	Q3xii3AkJDCTXSO6Vg13kjbOutQu0KP9	hs37d5	GRCh38.p14-fasta-genomic_vs_hs37d5	0	0.0167095115681234	0.0167095115681234	0	0	0	0.0184397163120567	0.151162790697674	0.0184397163120567	0.151162790697674	0	0
u1HyLgIlq8M_XvEwy0oGqAvKGHJMGtxH	GRCh38.p14-fasta-genomic	gHcfbUVnFzHv3QSqz2sSqVHdUQbDO8N5	hs38DH	GRCh38.p14-fasta-genomic_vs_hs38DH	0	0.124585635359116	0.122724765581908	0	0	0	0.639716312056738	0.133986928104575	0.631205673758865	0.132204396910279	0	0
u1HyLgIlq8M_XvEwy0oGqAvKGHJMGtxH	GRCh38.p14-fasta-genomic	EiFob05aCWgVU_B_Ae0cypnQut3cxUP1	hs38	GRCh38.p14-fasta-genomic_vs_hs38	0	0.269393511988717	0.258741258741259	0	0	0	0.270921985815603	0.979487179487179	0.26241134751773	0.948717948717949	0	0
u1HyLgIlq8M_XvEwy0oGqAvKGHJMGtxH	GRCh38.p14-fasta-genomic	EiFob05aCWgVU_B_Ae0cypnQut3cxUP1	hg38-noALT-noHLA-noDecoy-broad	GRCh38.p14-fasta-genomic_vs_hg38-noALT-noHLA-noDecoy-broad	0	0.269393511988717	0.258741258741259	0	0	0	0.270921985815603	0.979487179487179	0.26241134751773	0.948717948717949	0	0
u1HyLgIlq8M_XvEwy0oGqAvKGHJMGtxH	GRCh38.p14-fasta-genomic	gHcfbUVnFzHv3QSqz2sSqVHdUQbDO8N5	hg38-broad	GRCh38.p14-fasta-genomic_vs_hg38-broad	0	0.124585635359116	0.122724765581908	0	0	0	0.639716312056738	0.133986928104575	0.631205673758865	0.132204396910279	0	0
u1HyLgIlq8M_XvEwy0oGqAvKGHJMGtxH	GRCh38.p14-fasta-genomic	eN7J_gZz_meakMCeXXBEvY_njignMPxl	b37-broad	GRCh38.p14-fasta-genomic_vs_b37-broad	0	0.0167310167310167	0.0167310167310167	0	0	0	0.0184397163120567	0.152941176470588	0.0184397163120567	0.152941176470588	0	0
u1HyLgIlq8M_XvEwy0oGqAvKGHJMGtxH	GRCh38.p14-fasta-genomic	NTeQ1GQMt2ocCFkS8Z3_qkvetZjabWSt	hg38-ddbj	GRCh38.p14-fasta-genomic_vs_hg38-ddbj	0	0.636107193229901	0.602209944751381	0	0	0	0.639716312056738	0.991208791208791	0.618439716312057	0.958241758241758	0	0
u1HyLgIlq8M_XvEwy0oGqAvKGHJMGtxH	GRCh38.p14-fasta-genomic	gHcfbUVnFzHv3QSqz2sSqVHdUQbDO8N5	homo-sapiens-assembly38-ddbj	GRCh38.p14-fasta-genomic_vs_homo-sapiens-assembly38-ddbj	0	0.124585635359116	0.122724765581908	0	0	0	0.639716312056738	0.133986928104575	0.631205673758865	0.132204396910279	0	0
u1HyLgIlq8M_XvEwy0oGqAvKGHJMGtxH	GRCh38.p14-fasta-genomic	gHcfbUVnFzHv3QSqz2sSqVHdUQbDO8N5	GRCh38-full-decoy-hla-ddbj	GRCh38.p14-fasta-genomic_vs_GRCh38-full-decoy-hla-ddbj	0	0.124585635359116	0.122724765581908	0	0	0	0.639716312056738	0.133986928104575	0.631205673758865	0.132204396910279	0	0
u1HyLgIlq8M_XvEwy0oGqAvKGHJMGtxH	GRCh38.p14-fasta-genomic	6chutju9QVJW0rdA-wgubHbtoTQ42o-6	GRCh38-ena-15	GRCh38.p14-fasta-genomic_vs_GRCh38-ena-15	0	0.0919377652050919	0.0919377652050919	0	0	0	0.0921985815602837	0.970149253731343	0.0921985815602837	0.970149253731343	0	0
u1HyLgIlq8M_XvEwy0oGqAvKGHJMGtxH	GRCh38.p14-fasta-genomic	lWRRNMNypacEjnJCy-AYiDNUPy1brQGC	GRCh38-ena-29	GRCh38.p14-fasta-genomic_vs_GRCh38-ena-29	0	0.0918079096045198	0.0918079096045198	0	0	0	0.0921985815602837	0.955882352941176	0.0921985815602837	0.955882352941176	0	0
u1HyLgIlq8M_XvEwy0oGqAvKGHJMGtxH	GRCh38.p14-fasta-genomic	Q3xii3AkJDCTXSO6Vg13kjbOutQu0KP9	hs37d5.fa	GRCh38.p14-fasta-genomic_vs_hs37d5.fa	0	0.0167095115681234	0.0167095115681234	0	0	0	0.0184397163120567	0.151162790697674	0.0184397163120567	0.151162790697674	0	0
u1HyLgIlq8M_XvEwy0oGqAvKGHJMGtxH	GRCh38.p14-fasta-genomic	xEg2q8K9gV4027DMTCiaUGLCcrqySglR	hg38-p14-masked-ucsc	GRCh38.p14-fasta-genomic_vs_hg38-p14-masked-ucsc	0	0.636107193229901	0	0	0	0	0.639716312056738	0.991208791208791	0	0	0	0
u1HyLgIlq8M_XvEwy0oGqAvKGHJMGtxH	GRCh38.p14-fasta-genomic	jFm0Uca8a7vK2cbuIQgBopjBilgCFheD	hg38-p14-analysisSet-ucsc	GRCh38.p14-fasta-genomic_vs_hg38-p14-analysisSet-ucsc	0	0.269393511988717	0.237964236588721	0	0	0	0.270921985815603	0.979487179487179	0.245390070921986	0.887179487179487	0	0
H3RA3Jez6oqMOW87LGuwtSgKQqTgWVxx	hg19-masked-ucsc	F9zeFn6M4EN4KGAJush7rZEU3GROoeNP	hg38-toplevel-rm-113-ensembl	hg19-masked-ucsc_vs_hg38-toplevel-rm-113-ensembl	0	0.0152477763659466	0.00125628140703518	0	0	0	0.129032258064516	0.0169971671388102	0.010752688172043	0.00142045454545455	0	0
H3RA3Jez6oqMOW87LGuwtSgKQqTgWVxx	hg19-masked-ucsc	q5Gn6dl5HbkZe6sRs9CZVGwGd1-XwyAq	hg19-p13-plusMT-masked-ucsc	hg19-masked-ucsc_vs_hg19-p13-plusMT-masked-ucsc	0.312080536912752	0.312080536912752	0.312080536912752	0.312080536912752	1	0.312080536912752	1	0.312080536912752	1	0.312080536912752	1	0.312080536912752
H3RA3Jez6oqMOW87LGuwtSgKQqTgWVxx	hg19-masked-ucsc	svwHqvgassl0loigdqVIQJdjo7NWDIx3	hg19-p13-no-alt-analysis-ucsc	hg19-masked-ucsc_vs_hg19-p13-no-alt-analysis-ucsc	0.873684210526316	0.873684210526316	0	0.873684210526316	0.89247311827957	0.976470588235294	0.89247311827957	0.976470588235294	0	0	0.89247311827957	0.976470588235294
H3RA3Jez6oqMOW87LGuwtSgKQqTgWVxx	hg19-masked-ucsc	oLfPx0NOBKKXMIngGeQ4YewtU4Ge_wKz	hg38-primary-113-ensembl	hg19-masked-ucsc_vs_hg38-primary-113-ensembl	0	0.0436363636363636	0	0	0	0	0.129032258064516	0.0618556701030928	0	0	0	0
H3RA3Jez6oqMOW87LGuwtSgKQqTgWVxx	hg19-masked-ucsc	RGSkyOkQ4qnSLhjrR_e3AI51Ac-RohAL	hg38-primary-rm-113-ensembl	hg19-masked-ucsc_vs_hg38-primary-rm-113-ensembl	0	0.0436363636363636	0.00352112676056338	0	0	0	0.129032258064516	0.0618556701030928	0.010752688172043	0.00520833333333333	0	0
H3RA3Jez6oqMOW87LGuwtSgKQqTgWVxx	hg19-masked-ucsc	-qU7PUmse_-pilikFDTJKyrt2_QJvUFy	hg19-p13-full-analysis-ucsc	hg19-masked-ucsc_vs_hg19-p13-full-analysis-ucsc	0.307692307692308	0.307692307692308	0	0.307692307692308	0.989247311827957	0.308724832214765	0.989247311827957	0.308724832214765	0	0	0.989247311827957	0.308724832214765
H3RA3Jez6oqMOW87LGuwtSgKQqTgWVxx	hg19-masked-ucsc	ThZcNYiLuWWL86NdJ8dvvJG15K9mW3Fo	hg19-initial-ucsc	hg19-masked-ucsc_vs_hg19-initial-ucsc	1	1	0	1	1	1	1	1	0	0	1	1
H3RA3Jez6oqMOW87LGuwtSgKQqTgWVxx	hg19-masked-ucsc	NTeQ1GQMt2ocCFkS8Z3_qkvetZjabWSt	hg38-initial-ucsc	hg19-masked-ucsc_vs_hg38-initial-ucsc	0.0478011472275335	0.0223880597014925	0	0	0.268817204301075	0.0549450549450549	0.129032258064516	0.0263736263736264	0	0	0	0
H3RA3Jez6oqMOW87LGuwtSgKQqTgWVxx	hg19-masked-ucsc	5ryrHdbJHIgyZuE29h5uzITRL4kinZWG	hg38-toplevel-113-ensembl	hg19-masked-ucsc_vs_hg38-toplevel-113-ensembl	0	0.0152477763659466	0	0	0	0	0.129032258064516	0.0169971671388102	0	0	0	0
H3RA3Jez6oqMOW87LGuwtSgKQqTgWVxx	hg19-masked-ucsc	a_WL8OC7sFJfjux5m11M2bKl0dYepA1x	hg38-p14-ucsc	hg19-masked-ucsc_vs_hg38-p14-ucsc	0.0320924261874198	0.0151515151515152	0	0	0.268817204301075	0.0351617440225035	0.129032258064516	0.0168776371308017	0	0	0	0
H3RA3Jez6oqMOW87LGuwtSgKQqTgWVxx	hg19-masked-ucsc	6pxZqxG0TYtyVb8yp14ONpaxZ8msQqKr	hg19-p13-plusMT-ucsc	hg19-masked-ucsc_vs_hg19-p13-plusMT-ucsc	0.312080536912752	0.312080536912752	0	0.312080536912752	1	0.312080536912752	1	0.312080536912752	0	0	1	0.312080536912752
H3RA3Jez6oqMOW87LGuwtSgKQqTgWVxx	hg19-masked-ucsc	oLfPx0NOBKKXMIngGeQ4YewtU4Ge_wKz	hg38-primary-sm-113-ensembl	hg19-masked-ucsc_vs_hg38-primary-sm-113-ensembl	0	0.0436363636363636	0	0	0	0	0.129032258064516	0.0618556701030928	0	0	0	0
H3RA3Jez6oqMOW87LGuwtSgKQqTgWVxx	hg19-masked-ucsc	5ryrHdbJHIgyZuE29h5uzITRL4kinZWG	hg38-toplevel-sm-113-ensembl	hg19-masked-ucsc_vs_hg38-toplevel-sm-113-ensembl	0	0.0152477763659466	0	0	0	0	0.129032258064516	0.0169971671388102	0	0	0	0
H3RA3Jez6oqMOW87LGuwtSgKQqTgWVxx	hg19-masked-ucsc	tkRdBlSp5hewK4OpEJC87J9pw-ac0vOa	GRCh38-p14-47-gencode	hg19-masked-ucsc_vs_GRCh38-p14-47-gencode	0.0322997416020672	0.0152477763659466	0	0	0.268817204301075	0.0354107648725212	0.129032258064516	0.0169971671388102	0	0	0	0
H3RA3Jez6oqMOW87LGuwtSgKQqTgWVxx	hg19-masked-ucsc	k4mLJvbFzZiw3o6SL8hh63V2u7AjDMrE	GRCh37-primary-assembly-46-gencode	hg19-masked-ucsc_vs_GRCh37-primary-assembly-46-gencode	0.164473684210526	0.882978723404255	0	0.156862745098039	0.268817204301075	0.297619047619048	0.89247311827957	0.988095238095238	0	0	0.258064516129032	0.285714285714286
H3RA3Jez6oqMOW87LGuwtSgKQqTgWVxx	hg19-masked-ucsc	k4mLJvbFzZiw3o6SL8hh63V2u7AjDMrE	GRCh37-primary-assembly-47-gencode	hg19-masked-ucsc_vs_GRCh37-primary-assembly-47-gencode	0.164473684210526	0.882978723404255	0	0.156862745098039	0.268817204301075	0.297619047619048	0.89247311827957	0.988095238095238	0	0	0.258064516129032	0.285714285714286
H3RA3Jez6oqMOW87LGuwtSgKQqTgWVxx	hg19-masked-ucsc	tmnbiAyj2fke68d_TYjq2g487US8C15r	GRCh38-primary-assembly-47-gencode	hg19-masked-ucsc_vs_GRCh38-primary-assembly-47-gencode	0.0954198473282443	0.0436363636363636	0	0	0.268817204301075	0.128865979381443	0.129032258064516	0.0618556701030928	0	0	0	0
H3RA3Jez6oqMOW87LGuwtSgKQqTgWVxx	hg19-masked-ucsc	H9er8ocYfIN2TOfyf6zMyeXXm7trXGP7	hg18-ucsc	hg19-masked-ucsc_vs_hg18-ucsc	0.213675213675214	0.0215827338129496	0	0.00709219858156028	0.268817204301075	0.510204081632653	0.032258064516129	0.0612244897959184	0	0	0.010752688172043	0.0204081632653061
H3RA3Jez6oqMOW87LGuwtSgKQqTgWVxx	hg19-masked-ucsc	tmnbiAyj2fke68d_TYjq2g487US8C15r	GRCh38-primary-assembly-46-gencode	hg19-masked-ucsc_vs_GRCh38-primary-assembly-46-gencode	0.0954198473282443	0.0436363636363636	0	0	0.268817204301075	0.128865979381443	0.129032258064516	0.0618556701030928	0	0	0	0
H3RA3Jez6oqMOW87LGuwtSgKQqTgWVxx	hg19-masked-ucsc	tkRdBlSp5hewK4OpEJC87J9pw-ac0vOa	GRCh38-p14-46-gencode	hg19-masked-ucsc_vs_GRCh38-p14-46-gencode	0.0322997416020672	0.0152477763659466	0	0	0.268817204301075	0.0354107648725212	0.129032258064516	0.0169971671388102	0	0	0	0
H3RA3Jez6oqMOW87LGuwtSgKQqTgWVxx	hg19-masked-ucsc	EGlYk1stOsAjmTALWkqKDqtZOSkyA_YH	GRCh38.p14-fasta-full-analysis	hg19-masked-ucsc_vs_GRCh38.p14-fasta-full-analysis	0.0477099236641221	0.0223463687150838	0	0	0.268817204301075	0.0548245614035088	0.129032258064516	0.0263157894736842	0	0	0	0
H3RA3Jez6oqMOW87LGuwtSgKQqTgWVxx	hg19-masked-ucsc	lXa-sGAmSafYXHN4iEwup0EsQh5F1krA	GRCh37-igenomes-ensembl	hg19-masked-ucsc_vs_GRCh37-igenomes-ensembl	0	0.25531914893617	0	0	0	0	0.258064516129032	0.96	0	0	0	0
H3RA3Jez6oqMOW87LGuwtSgKQqTgWVxx	hg19-masked-ucsc	FnbS0xDAGOePD7lp6Xt0vnbcASzkk3gk	GRCh38-igenomes-decoy-ncbi	hg19-masked-ucsc_vs_GRCh38-igenomes-decoy-ncbi	0.00944108761329305	0.00450958286358512	0	0	0.268817204301075	0.00968992248062015	0.129032258064516	0.00465116279069768	0	0	0	0
H3RA3Jez6oqMOW87LGuwtSgKQqTgWVxx	hg19-masked-ucsc	vRjC5qM1Tc-fFjJo0TGRw4CVjFhmLG0f	GRCh38-igenomes-build36-3-ncbi	hg19-masked-ucsc_vs_GRCh38-igenomes-build36-3-ncbi	0	0.00854700854700855	0	0	0	0	0.010752688172043	0.04	0	0	0	0
H3RA3Jez6oqMOW87LGuwtSgKQqTgWVxx	hg19-masked-ucsc	EiFob05aCWgVU_B_Ae0cypnQut3cxUP1	GRCh38-igenomes-ncbi	hg19-masked-ucsc_vs_GRCh38-igenomes-ncbi	0.0950570342205323	0.0434782608695652	0	0	0.268817204301075	0.128205128205128	0.129032258064516	0.0615384615384615	0	0	0	0
H3RA3Jez6oqMOW87LGuwtSgKQqTgWVxx	hg19-masked-ucsc	wdpZbFN0pd92H2VeKZBAp3riQN4nJXkK	GRCh38-igenomes-build37-1-ncbi	hg19-masked-ucsc_vs_GRCh38-igenomes-build37-1-ncbi	0	0.268817204301075	0	0	0	0	0.268817204301075	1	0	0	0	0
H3RA3Jez6oqMOW87LGuwtSgKQqTgWVxx	hg19-masked-ucsc	GOIHeGSorDrbznRxihs5rIb6vTiTKaw7	hg19-igenomes-ucsc	hg19-masked-ucsc_vs_hg19-igenomes-ucsc	0.268817204301075	0.268817204301075	0	0.268817204301075	0.268817204301075	1	0.268817204301075	1	0	0	0.268817204301075	1
H3RA3Jez6oqMOW87LGuwtSgKQqTgWVxx	hg19-masked-ucsc	Dx_M8skbJqROkfXhhQRtWejcCyewRbdL	GRCh38-igenomes-build37-2-ncbi	hg19-masked-ucsc_vs_GRCh38-igenomes-build37-2-ncbi	0	0.25531914893617	0	0	0	0	0.258064516129032	0.96	0	0	0	0
H3RA3Jez6oqMOW87LGuwtSgKQqTgWVxx	hg19-masked-ucsc	ieWVCws5MC2QFRKgH9QcN3u5_Y_3hPG6	hg18-igenomes-ucsc	hg19-masked-ucsc_vs_hg18-igenomes-ucsc	0.268817204301075	0.00854700854700855	0	0.00854700854700855	0.268817204301075	1	0.010752688172043	0.04	0	0	0.010752688172043	0.04
H3RA3Jez6oqMOW87LGuwtSgKQqTgWVxx	hg19-masked-ucsc	EiFob05aCWgVU_B_Ae0cypnQut3cxUP1	hg38-refgenie	hg19-masked-ucsc_vs_hg38-refgenie	0.0950570342205323	0.0434782608695652	0	0	0.268817204301075	0.128205128205128	0.129032258064516	0.0615384615384615	0	0	0	0
H3RA3Jez6oqMOW87LGuwtSgKQqTgWVxx	hg19-masked-ucsc	jFm0Uca8a7vK2cbuIQgBopjBilgCFheD	hg38-igenomes-ucsc	hg19-masked-ucsc_vs_hg38-igenomes-ucsc	0.0950570342205323	0.0434782608695652	0	0	0.268817204301075	0.128205128205128	0.129032258064516	0.0615384615384615	0	0	0	0
H3RA3Jez6oqMOW87LGuwtSgKQqTgWVxx	hg19-masked-ucsc	Ba88PY52_qeifhJrgUXyin6UITdXNsg3	hg38-primary-refgenie	hg19-masked-ucsc_vs_hg38-primary-refgenie	0.268817204301075	0	0	0	0.268817204301075	1	0	0	0	0	0	0
H3RA3Jez6oqMOW87LGuwtSgKQqTgWVxx	hg19-masked-ucsc	YfZ0rklv8KY9DCtqG0iIX16zsgbuBgmM	hg18-refgenie	hg19-masked-ucsc_vs_hg18-refgenie	0.213675213675214	0.0215827338129496	0	0.00709219858156028	0.268817204301075	0.510204081632653	0.032258064516129	0.0612244897959184	0	0	0.010752688172043	0.0204081632653061
H3RA3Jez6oqMOW87LGuwtSgKQqTgWVxx	hg19-masked-ucsc	ThZcNYiLuWWL86NdJ8dvvJG15K9mW3Fo	hg19-refgenie	hg19-masked-ucsc_vs_hg19-refgenie	1	1	0	1	1	1	1	1	0	0	1	1
H3RA3Jez6oqMOW87LGuwtSgKQqTgWVxx	hg19-masked-ucsc	5SdkZCnuZL2YIptqjSBZfupo_O7HpD_B	hs37-1kg	hg19-masked-ucsc_vs_hs37-1kg	0	0.882978723404255	0	0	0	0	0.89247311827957	0.988095238095238	0	0	0	0
H3RA3Jez6oqMOW87LGuwtSgKQqTgWVxx	hg19-masked-ucsc	Q3xii3AkJDCTXSO6Vg13kjbOutQu0KP9	hs37d5	hg19-masked-ucsc_vs_hs37d5	0	0.864583333333333	0	0	0	0	0.89247311827957	0.965116279069767	0	0	0	0
H3RA3Jez6oqMOW87LGuwtSgKQqTgWVxx	hg19-masked-ucsc	gHcfbUVnFzHv3QSqz2sSqVHdUQbDO8N5	hs38DH	hg19-masked-ucsc_vs_hs38DH	0.00728013977868375	0.00348128807658834	0	0	0.268817204301075	0.00742721330956625	0.129032258064516	0.0035650623885918	0	0	0	0
H3RA3Jez6oqMOW87LGuwtSgKQqTgWVxx	hg19-masked-ucsc	EiFob05aCWgVU_B_Ae0cypnQut3cxUP1	hs38	hg19-masked-ucsc_vs_hs38	0.0950570342205323	0.0434782608695652	0	0	0.268817204301075	0.128205128205128	0.129032258064516	0.0615384615384615	0	0	0	0
H3RA3Jez6oqMOW87LGuwtSgKQqTgWVxx	hg19-masked-ucsc	EiFob05aCWgVU_B_Ae0cypnQut3cxUP1	hg38-noALT-noHLA-noDecoy-broad	hg19-masked-ucsc_vs_hg38-noALT-noHLA-noDecoy-broad	0.0950570342205323	0.0434782608695652	0	0	0.268817204301075	0.128205128205128	0.129032258064516	0.0615384615384615	0	0	0	0
H3RA3Jez6oqMOW87LGuwtSgKQqTgWVxx	hg19-masked-ucsc	gHcfbUVnFzHv3QSqz2sSqVHdUQbDO8N5	hg38-broad	hg19-masked-ucsc_vs_hg38-broad	0.00728013977868375	0.00348128807658834	0	0	0.268817204301075	0.00742721330956625	0.129032258064516	0.0035650623885918	0	0	0	0
H3RA3Jez6oqMOW87LGuwtSgKQqTgWVxx	hg19-masked-ucsc	eN7J_gZz_meakMCeXXBEvY_njignMPxl	b37-broad	hg19-masked-ucsc_vs_b37-broad	0	0.873684210526316	0	0	0	0	0.89247311827957	0.976470588235294	0	0	0	0
H3RA3Jez6oqMOW87LGuwtSgKQqTgWVxx	hg19-masked-ucsc	NTeQ1GQMt2ocCFkS8Z3_qkvetZjabWSt	hg38-ddbj	hg19-masked-ucsc_vs_hg38-ddbj	0.0478011472275335	0.0223880597014925	0	0	0.268817204301075	0.0549450549450549	0.129032258064516	0.0263736263736264	0	0	0	0
H3RA3Jez6oqMOW87LGuwtSgKQqTgWVxx	hg19-masked-ucsc	gHcfbUVnFzHv3QSqz2sSqVHdUQbDO8N5	homo-sapiens-assembly38-ddbj	hg19-masked-ucsc_vs_homo-sapiens-assembly38-ddbj	0.00728013977868375	0.00348128807658834	0	0	0.268817204301075	0.00742721330956625	0.129032258064516	0.0035650623885918	0	0	0	0
H3RA3Jez6oqMOW87LGuwtSgKQqTgWVxx	hg19-masked-ucsc	gHcfbUVnFzHv3QSqz2sSqVHdUQbDO8N5	GRCh38-full-decoy-hla-ddbj	hg19-masked-ucsc_vs_GRCh38-full-decoy-hla-ddbj	0.00728013977868375	0.00348128807658834	0	0	0.268817204301075	0.00742721330956625	0.129032258064516	0.0035650623885918	0	0	0	0
H3RA3Jez6oqMOW87LGuwtSgKQqTgWVxx	hg19-masked-ucsc	6chutju9QVJW0rdA-wgubHbtoTQ42o-6	GRCh38-ena-15	hg19-masked-ucsc_vs_GRCh38-ena-15	0	0.0256410256410256	0	0	0	0	0.0430107526881721	0.0597014925373134	0	0	0	0
H3RA3Jez6oqMOW87LGuwtSgKQqTgWVxx	hg19-masked-ucsc	lWRRNMNypacEjnJCy-AYiDNUPy1brQGC	GRCh38-ena-29	hg19-masked-ucsc_vs_GRCh38-ena-29	0	0.0254777070063694	0	0	0	0	0.0430107526881721	0.0588235294117647	0	0	0	0
H3RA3Jez6oqMOW87LGuwtSgKQqTgWVxx	hg19-masked-ucsc	Q3xii3AkJDCTXSO6Vg13kjbOutQu0KP9	hs37d5.fa	hg19-masked-ucsc_vs_hs37d5.fa	0	0.864583333333333	0	0	0	0	0.89247311827957	0.965116279069767	0	0	0	0
H3RA3Jez6oqMOW87LGuwtSgKQqTgWVxx	hg19-masked-ucsc	xEg2q8K9gV4027DMTCiaUGLCcrqySglR	hg38-p14-masked-ucsc	hg19-masked-ucsc_vs_hg38-p14-masked-ucsc	0.0478011472275335	0.0223880597014925	0.00182815356489945	0	0.268817204301075	0.0549450549450549	0.129032258064516	0.0263736263736264	0.010752688172043	0.0021978021978022	0	0
H3RA3Jez6oqMOW87LGuwtSgKQqTgWVxx	hg19-masked-ucsc	jFm0Uca8a7vK2cbuIQgBopjBilgCFheD	hg38-p14-analysisSet-ucsc	hg19-masked-ucsc_vs_hg38-p14-analysisSet-ucsc	0.0950570342205323	0.0434782608695652	0	0	0.268817204301075	0.128205128205128	0.129032258064516	0.0615384615384615	0	0	0	0
F9zeFn6M4EN4KGAJush7rZEU3GROoeNP	hg38-toplevel-rm-113-ensembl	q5Gn6dl5HbkZe6sRs9CZVGwGd1-XwyAq	hg19-p13-plusMT-masked-ucsc	hg38-toplevel-rm-113-ensembl_vs_hg19-p13-plusMT-masked-ucsc	0	0.0795698924731183	0.000999000999000999	0	0	0	0.104815864022663	0.248322147651007	0.00142045454545455	0.00335570469798658	0	0
F9zeFn6M4EN4KGAJush7rZEU3GROoeNP	hg38-toplevel-rm-113-ensembl	svwHqvgassl0loigdqVIQJdjo7NWDIx3	hg19-p13-no-alt-analysis-ucsc	hg38-toplevel-rm-113-ensembl_vs_hg19-p13-no-alt-analysis-ucsc	0	0.0167095115681234	0	0	0	0	0.018413597733711	0.152941176470588	0	0	0	0
F9zeFn6M4EN4KGAJush7rZEU3GROoeNP	hg38-toplevel-rm-113-ensembl	oLfPx0NOBKKXMIngGeQ4YewtU4Ge_wKz	hg38-primary-113-ensembl	hg38-toplevel-rm-113-ensembl_vs_hg38-primary-113-ensembl	0.274787535410765	0.274787535410765	0	0.274787535410765	0.274787535410765	1	0.274787535410765	1	0	0	0.274787535410765	1
F9zeFn6M4EN4KGAJush7rZEU3GROoeNP	hg38-toplevel-rm-113-ensembl	RGSkyOkQ4qnSLhjrR_e3AI51Ac-RohAL	hg38-primary-rm-113-ensembl	hg38-toplevel-rm-113-ensembl_vs_hg38-primary-rm-113-ensembl	0.274787535410765	0.274787535410765	0.272727272727273	0.274787535410765	0.274787535410765	1	0.274787535410765	1	0.272727272727273	1	0.274787535410765	1
F9zeFn6M4EN4KGAJush7rZEU3GROoeNP	hg38-toplevel-rm-113-ensembl	-qU7PUmse_-pilikFDTJKyrt2_QJvUFy	hg19-p13-full-analysis-ucsc	hg38-toplevel-rm-113-ensembl_vs_hg19-p13-full-analysis-ucsc	0	0.0795698924731183	0	0	0	0	0.104815864022663	0.248322147651007	0	0	0	0
F9zeFn6M4EN4KGAJush7rZEU3GROoeNP	hg38-toplevel-rm-113-ensembl	ThZcNYiLuWWL86NdJ8dvvJG15K9mW3Fo	hg19-initial-ucsc	hg38-toplevel-rm-113-ensembl_vs_hg19-initial-ucsc	0	0.0152477763659466	0	0	0	0	0.0169971671388102	0.129032258064516	0	0	0	0
F9zeFn6M4EN4KGAJush7rZEU3GROoeNP	hg38-toplevel-rm-113-ensembl	NTeQ1GQMt2ocCFkS8Z3_qkvetZjabWSt	hg38-initial-ucsc	hg38-toplevel-rm-113-ensembl_vs_hg38-initial-ucsc	0	0.644475920679887	0	0	0	0	0.644475920679887	1	0	0	0	0
F9zeFn6M4EN4KGAJush7rZEU3GROoeNP	hg38-toplevel-rm-113-ensembl	5ryrHdbJHIgyZuE29h5uzITRL4kinZWG	hg38-toplevel-113-ensembl	hg38-toplevel-rm-113-ensembl_vs_hg38-toplevel-113-ensembl	1	1	0	1	1	1	1	1	0	0	1	1
F9zeFn6M4EN4KGAJush7rZEU3GROoeNP	hg38-toplevel-rm-113-ensembl	a_WL8OC7sFJfjux5m11M2bKl0dYepA1x	hg38-p14-ucsc	hg38-toplevel-rm-113-ensembl_vs_hg38-p14-ucsc	0	0.992967651195499	0	0	0	0	1	0.992967651195499	0	0	0	0
F9zeFn6M4EN4KGAJush7rZEU3GROoeNP	hg38-toplevel-rm-113-ensembl	6pxZqxG0TYtyVb8yp14ONpaxZ8msQqKr	hg19-p13-plusMT-ucsc	hg38-toplevel-rm-113-ensembl_vs_hg19-p13-plusMT-ucsc	0	0.0795698924731183	0	0	0	0	0.104815864022663	0.248322147651007	0	0	0	0
F9zeFn6M4EN4KGAJush7rZEU3GROoeNP	hg38-toplevel-rm-113-ensembl	oLfPx0NOBKKXMIngGeQ4YewtU4Ge_wKz	hg38-primary-sm-113-ensembl	hg38-toplevel-rm-113-ensembl_vs_hg38-primary-sm-113-ensembl	0.274787535410765	0.274787535410765	0	0.274787535410765	0.274787535410765	1	0.274787535410765	1	0	0	0.274787535410765	1
F9zeFn6M4EN4KGAJush7rZEU3GROoeNP	hg38-toplevel-rm-113-ensembl	5ryrHdbJHIgyZuE29h5uzITRL4kinZWG	hg38-toplevel-sm-113-ensembl	hg38-toplevel-rm-113-ensembl_vs_hg38-toplevel-sm-113-ensembl	1	1	0	1	1	1	1	1	0	0	1	1
F9zeFn6M4EN4KGAJush7rZEU3GROoeNP	hg38-toplevel-rm-113-ensembl	tkRdBlSp5hewK4OpEJC87J9pw-ac0vOa	GRCh38-p14-47-gencode	hg38-toplevel-rm-113-ensembl_vs_GRCh38-p14-47-gencode	0.135961383748994	1	0	0.135961383748994	0.239376770538244	0.239376770538244	1	1	0	0	0.239376770538244	0.239376770538244
F9zeFn6M4EN4KGAJush7rZEU3GROoeNP	hg38-toplevel-rm-113-ensembl	k4mLJvbFzZiw3o6SL8hh63V2u7AjDMrE	GRCh37-primary-assembly-46-gencode	hg38-toplevel-rm-113-ensembl_vs_GRCh37-primary-assembly-46-gencode	0.0154241645244216	0.0167310167310167	0	0.0154241645244216	0.0169971671388102	0.142857142857143	0.018413597733711	0.154761904761905	0	0	0.0169971671388102	0.142857142857143
F9zeFn6M4EN4KGAJush7rZEU3GROoeNP	hg38-toplevel-rm-113-ensembl	k4mLJvbFzZiw3o6SL8hh63V2u7AjDMrE	GRCh37-primary-assembly-47-gencode	hg38-toplevel-rm-113-ensembl_vs_GRCh37-primary-assembly-47-gencode	0.0154241645244216	0.0167310167310167	0	0.0154241645244216	0.0169971671388102	0.142857142857143	0.018413597733711	0.154761904761905	0	0	0.0169971671388102	0.142857142857143
F9zeFn6M4EN4KGAJush7rZEU3GROoeNP	hg38-toplevel-rm-113-ensembl	tmnbiAyj2fke68d_TYjq2g487US8C15r	GRCh38-primary-assembly-47-gencode	hg38-toplevel-rm-113-ensembl_vs_GRCh38-primary-assembly-47-gencode	0.231190150478796	0.274787535410765	0	0.231190150478796	0.239376770538244	0.871134020618557	0.274787535410765	1	0	0	0.239376770538244	0.871134020618557
F9zeFn6M4EN4KGAJush7rZEU3GROoeNP	hg38-toplevel-rm-113-ensembl	H9er8ocYfIN2TOfyf6zMyeXXm7trXGP7	hg18-ucsc	hg38-toplevel-rm-113-ensembl_vs_hg18-ucsc	0	0	0	0	0	0	0	0	0	0	0	0
F9zeFn6M4EN4KGAJush7rZEU3GROoeNP	hg38-toplevel-rm-113-ensembl	tmnbiAyj2fke68d_TYjq2g487US8C15r	GRCh38-primary-assembly-46-gencode	hg38-toplevel-rm-113-ensembl_vs_GRCh38-primary-assembly-46-gencode	0.231190150478796	0.274787535410765	0	0.231190150478796	0.239376770538244	0.871134020618557	0.274787535410765	1	0	0	0.239376770538244	0.871134020618557
F9zeFn6M4EN4KGAJush7rZEU3GROoeNP	hg38-toplevel-rm-113-ensembl	tkRdBlSp5hewK4OpEJC87J9pw-ac0vOa	GRCh38-p14-46-gencode	hg38-toplevel-rm-113-ensembl_vs_GRCh38-p14-46-gencode	0.135961383748994	1	0	0.135961383748994	0.239376770538244	0.239376770538244	1	1	0	0	0.239376770538244	0.239376770538244
F9zeFn6M4EN4KGAJush7rZEU3GROoeNP	hg38-toplevel-rm-113-ensembl	EGlYk1stOsAjmTALWkqKDqtZOSkyA_YH	GRCh38.p14-fasta-full-analysis	hg38-toplevel-rm-113-ensembl_vs_GRCh38.p14-fasta-full-analysis	0	0.643564356435644	0	0	0	0	0.644475920679887	0.99780701754386	0	0	0	0
F9zeFn6M4EN4KGAJush7rZEU3GROoeNP	hg38-toplevel-rm-113-ensembl	lXa-sGAmSafYXHN4iEwup0EsQh5F1krA	GRCh37-igenomes-ensembl	hg38-toplevel-rm-113-ensembl_vs_GRCh37-igenomes-ensembl	0.0354107648725212	0.00136986301369863	0	0.00136986301369863	0.0354107648725212	1	0.00141643059490085	0.04	0	0	0.00141643059490085	0.04
F9zeFn6M4EN4KGAJush7rZEU3GROoeNP	hg38-toplevel-rm-113-ensembl	FnbS0xDAGOePD7lp6Xt0vnbcASzkk3gk	GRCh38-igenomes-decoy-ncbi	hg38-toplevel-rm-113-ensembl_vs_GRCh38-igenomes-decoy-ncbi	0	0.0627425614489004	0	0	0	0	0.274787535410765	0.0751937984496124	0	0	0	0
F9zeFn6M4EN4KGAJush7rZEU3GROoeNP	hg38-toplevel-rm-113-ensembl	vRjC5qM1Tc-fFjJo0TGRw4CVjFhmLG0f	GRCh38-igenomes-build36-3-ncbi	hg38-toplevel-rm-113-ensembl_vs_GRCh38-igenomes-build36-3-ncbi	0.0354107648725212	0	0	0	0.0354107648725212	1	0	0	0	0	0	0
F9zeFn6M4EN4KGAJush7rZEU3GROoeNP	hg38-toplevel-rm-113-ensembl	EiFob05aCWgVU_B_Ae0cypnQut3cxUP1	GRCh38-igenomes-ncbi	hg38-toplevel-rm-113-ensembl_vs_GRCh38-igenomes-ncbi	0	0.274398868458274	0	0	0	0	0.274787535410765	0.994871794871795	0	0	0	0
F9zeFn6M4EN4KGAJush7rZEU3GROoeNP	hg38-toplevel-rm-113-ensembl	wdpZbFN0pd92H2VeKZBAp3riQN4nJXkK	GRCh38-igenomes-build37-1-ncbi	hg38-toplevel-rm-113-ensembl_vs_GRCh38-igenomes-build37-1-ncbi	0.0354107648725212	0	0	0	0.0354107648725212	1	0	0	0	0	0	0
F9zeFn6M4EN4KGAJush7rZEU3GROoeNP	hg38-toplevel-rm-113-ensembl	GOIHeGSorDrbznRxihs5rIb6vTiTKaw7	hg19-igenomes-ucsc	hg38-toplevel-rm-113-ensembl_vs_hg19-igenomes-ucsc	0	0	0	0	0	0	0	0	0	0	0	0
F9zeFn6M4EN4KGAJush7rZEU3GROoeNP	hg38-toplevel-rm-113-ensembl	Dx_M8skbJqROkfXhhQRtWejcCyewRbdL	GRCh38-igenomes-build37-2-ncbi	hg38-toplevel-rm-113-ensembl_vs_GRCh38-igenomes-build37-2-ncbi	0.0354107648725212	0.00136986301369863	0	0.00136986301369863	0.0354107648725212	1	0.00141643059490085	0.04	0	0	0.00141643059490085	0.04
F9zeFn6M4EN4KGAJush7rZEU3GROoeNP	hg38-toplevel-rm-113-ensembl	ieWVCws5MC2QFRKgH9QcN3u5_Y_3hPG6	hg18-igenomes-ucsc	hg38-toplevel-rm-113-ensembl_vs_hg18-igenomes-ucsc	0	0	0	0	0	0	0	0	0	0	0	0
F9zeFn6M4EN4KGAJush7rZEU3GROoeNP	hg38-toplevel-rm-113-ensembl	EiFob05aCWgVU_B_Ae0cypnQut3cxUP1	hg38-refgenie	hg38-toplevel-rm-113-ensembl_vs_hg38-refgenie	0	0.274398868458274	0	0	0	0	0.274787535410765	0.994871794871795	0	0	0	0
F9zeFn6M4EN4KGAJush7rZEU3GROoeNP	hg38-toplevel-rm-113-ensembl	jFm0Uca8a7vK2cbuIQgBopjBilgCFheD	hg38-igenomes-ucsc	hg38-toplevel-rm-113-ensembl_vs_hg38-igenomes-ucsc	0	0.274398868458274	0	0	0	0	0.274787535410765	0.994871794871795	0	0	0	0
F9zeFn6M4EN4KGAJush7rZEU3GROoeNP	hg38-toplevel-rm-113-ensembl	Ba88PY52_qeifhJrgUXyin6UITdXNsg3	hg38-primary-refgenie	hg38-toplevel-rm-113-ensembl_vs_hg38-primary-refgenie	0	0.0354107648725212	0	0	0	0	0.0354107648725212	1	0	0	0	0
F9zeFn6M4EN4KGAJush7rZEU3GROoeNP	hg38-toplevel-rm-113-ensembl	YfZ0rklv8KY9DCtqG0iIX16zsgbuBgmM	hg18-refgenie	hg38-toplevel-rm-113-ensembl_vs_hg18-refgenie	0	0	0	0	0	0	0	0	0	0	0	0
F9zeFn6M4EN4KGAJush7rZEU3GROoeNP	hg38-toplevel-rm-113-ensembl	ThZcNYiLuWWL86NdJ8dvvJG15K9mW3Fo	hg19-refgenie	hg38-toplevel-rm-113-ensembl_vs_hg19-refgenie	0	0.0152477763659466	0	0	0	0	0.0169971671388102	0.129032258064516	0	0	0	0
F9zeFn6M4EN4KGAJush7rZEU3GROoeNP	hg38-toplevel-rm-113-ensembl	5SdkZCnuZL2YIptqjSBZfupo_O7HpD_B	hs37-1kg	hg38-toplevel-rm-113-ensembl_vs_hs37-1kg	0.049136786188579	0.0167310167310167	0	0.0167310167310167	0.0524079320113315	0.44047619047619	0.018413597733711	0.154761904761905	0	0	0.018413597733711	0.154761904761905
F9zeFn6M4EN4KGAJush7rZEU3GROoeNP	hg38-toplevel-rm-113-ensembl	Q3xii3AkJDCTXSO6Vg13kjbOutQu0KP9	hs37d5	hg38-toplevel-rm-113-ensembl_vs_hs37d5	0.0490066225165563	0.0166880616174583	0	0.0166880616174583	0.0524079320113315	0.430232558139535	0.018413597733711	0.151162790697674	0	0	0.018413597733711	0.151162790697674
F9zeFn6M4EN4KGAJush7rZEU3GROoeNP	hg38-toplevel-rm-113-ensembl	gHcfbUVnFzHv3QSqz2sSqVHdUQbDO8N5	hs38DH	hg38-toplevel-rm-113-ensembl_vs_hs38DH	0	0.125794857616809	0	0	0	0	0.644475920679887	0.135175282234106	0	0	0	0
F9zeFn6M4EN4KGAJush7rZEU3GROoeNP	hg38-toplevel-rm-113-ensembl	EiFob05aCWgVU_B_Ae0cypnQut3cxUP1	hs38	hg38-toplevel-rm-113-ensembl_vs_hs38	0	0.274398868458274	0	0	0	0	0.274787535410765	0.994871794871795	0	0	0	0
F9zeFn6M4EN4KGAJush7rZEU3GROoeNP	hg38-toplevel-rm-113-ensembl	EiFob05aCWgVU_B_Ae0cypnQut3cxUP1	hg38-noALT-noHLA-noDecoy-broad	hg38-toplevel-rm-113-ensembl_vs_hg38-noALT-noHLA-noDecoy-broad	0	0.274398868458274	0	0	0	0	0.274787535410765	0.994871794871795	0	0	0	0
F9zeFn6M4EN4KGAJush7rZEU3GROoeNP	hg38-toplevel-rm-113-ensembl	gHcfbUVnFzHv3QSqz2sSqVHdUQbDO8N5	hg38-broad	hg38-toplevel-rm-113-ensembl_vs_hg38-broad	0	0.125794857616809	0	0	0	0	0.644475920679887	0.135175282234106	0	0	0	0
F9zeFn6M4EN4KGAJush7rZEU3GROoeNP	hg38-toplevel-rm-113-ensembl	eN7J_gZz_meakMCeXXBEvY_njignMPxl	b37-broad	hg38-toplevel-rm-113-ensembl_vs_b37-broad	0.0490716180371353	0.0167095115681234	0	0.0167095115681234	0.0524079320113315	0.435294117647059	0.018413597733711	0.152941176470588	0	0	0.018413597733711	0.152941176470588
F9zeFn6M4EN4KGAJush7rZEU3GROoeNP	hg38-toplevel-rm-113-ensembl	NTeQ1GQMt2ocCFkS8Z3_qkvetZjabWSt	hg38-ddbj	hg38-toplevel-rm-113-ensembl_vs_hg38-ddbj	0	0.644475920679887	0	0	0	0	0.644475920679887	1	0	0	0	0
F9zeFn6M4EN4KGAJush7rZEU3GROoeNP	hg38-toplevel-rm-113-ensembl	gHcfbUVnFzHv3QSqz2sSqVHdUQbDO8N5	homo-sapiens-assembly38-ddbj	hg38-toplevel-rm-113-ensembl_vs_homo-sapiens-assembly38-ddbj	0	0.125794857616809	0	0	0	0	0.644475920679887	0.135175282234106	0	0	0	0
F9zeFn6M4EN4KGAJush7rZEU3GROoeNP	hg38-toplevel-rm-113-ensembl	gHcfbUVnFzHv3QSqz2sSqVHdUQbDO8N5	GRCh38-full-decoy-hla-ddbj	hg38-toplevel-rm-113-ensembl_vs_GRCh38-full-decoy-hla-ddbj	0	0.125794857616809	0	0	0	0	0.644475920679887	0.135175282234106	0	0	0	0
F9zeFn6M4EN4KGAJush7rZEU3GROoeNP	hg38-toplevel-rm-113-ensembl	6chutju9QVJW0rdA-wgubHbtoTQ42o-6	GRCh38-ena-15	hg38-toplevel-rm-113-ensembl_vs_GRCh38-ena-15	0	0.0949008498583569	0	0	0	0	0.0949008498583569	1	0	0	0	0
F9zeFn6M4EN4KGAJush7rZEU3GROoeNP	hg38-toplevel-rm-113-ensembl	lWRRNMNypacEjnJCy-AYiDNUPy1brQGC	GRCh38-ena-29	hg38-toplevel-rm-113-ensembl_vs_GRCh38-ena-29	0	0.0963172804532578	0	0	0	0	0.0963172804532578	1	0	0	0	0
F9zeFn6M4EN4KGAJush7rZEU3GROoeNP	hg38-toplevel-rm-113-ensembl	Q3xii3AkJDCTXSO6Vg13kjbOutQu0KP9	hs37d5.fa	hg38-toplevel-rm-113-ensembl_vs_hs37d5.fa	0.0490066225165563	0.0166880616174583	0	0.0166880616174583	0.0524079320113315	0.430232558139535	0.018413597733711	0.151162790697674	0	0	0.018413597733711	0.151162790697674
F9zeFn6M4EN4KGAJush7rZEU3GROoeNP	hg38-toplevel-rm-113-ensembl	xEg2q8K9gV4027DMTCiaUGLCcrqySglR	hg38-p14-masked-ucsc	hg38-toplevel-rm-113-ensembl_vs_hg38-p14-masked-ucsc	0	0.644475920679887	0.0498188405797101	0	0	0	0.644475920679887	1	0.078125	0.120879120879121	0	0
F9zeFn6M4EN4KGAJush7rZEU3GROoeNP	hg38-toplevel-rm-113-ensembl	jFm0Uca8a7vK2cbuIQgBopjBilgCFheD	hg38-p14-analysisSet-ucsc	hg38-toplevel-rm-113-ensembl_vs_hg38-p14-analysisSet-ucsc	0	0.274398868458274	0	0	0	0	0.274787535410765	0.994871794871795	0	0	0	0
q5Gn6dl5HbkZe6sRs9CZVGwGd1-XwyAq	hg19-p13-plusMT-masked-ucsc	svwHqvgassl0loigdqVIQJdjo7NWDIx3	hg19-p13-no-alt-analysis-ucsc	hg19-p13-plusMT-masked-ucsc_vs_hg19-p13-no-alt-analysis-ucsc	0.280936454849498	0.280936454849498	0	0.280936454849498	0.281879194630872	0.988235294117647	0.281879194630872	0.988235294117647	0	0	0.281879194630872	0.988235294117647
q5Gn6dl5HbkZe6sRs9CZVGwGd1-XwyAq	hg19-p13-plusMT-masked-ucsc	oLfPx0NOBKKXMIngGeQ4YewtU4Ge_wKz	hg38-primary-113-ensembl	hg19-p13-plusMT-masked-ucsc_vs_hg38-primary-113-ensembl	0	0.0271398747390397	0	0	0	0	0.0436241610738255	0.0670103092783505	0	0	0	0
q5Gn6dl5HbkZe6sRs9CZVGwGd1-XwyAq	hg19-p13-plusMT-masked-ucsc	RGSkyOkQ4qnSLhjrR_e3AI51Ac-RohAL	hg38-primary-rm-113-ensembl	hg19-p13-plusMT-masked-ucsc_vs_hg38-primary-rm-113-ensembl	0	0.0271398747390397	0.00204498977505112	0	0	0	0.0436241610738255	0.0670103092783505	0.00335570469798658	0.00520833333333333	0	0
q5Gn6dl5HbkZe6sRs9CZVGwGd1-XwyAq	hg19-p13-plusMT-masked-ucsc	-qU7PUmse_-pilikFDTJKyrt2_QJvUFy	hg19-p13-full-analysis-ucsc	hg19-p13-plusMT-masked-ucsc_vs_hg19-p13-full-analysis-ucsc	0.993311036789298	0.993311036789298	0	0.993311036789298	0.996644295302013	0.996644295302013	0.996644295302013	0.996644295302013	0	0	0.996644295302013	0.996644295302013
q5Gn6dl5HbkZe6sRs9CZVGwGd1-XwyAq	hg19-p13-plusMT-masked-ucsc	ThZcNYiLuWWL86NdJ8dvvJG15K9mW3Fo	hg19-initial-ucsc	hg19-p13-plusMT-masked-ucsc_vs_hg19-initial-ucsc	0.312080536912752	0.312080536912752	0	0.312080536912752	0.312080536912752	1	0.312080536912752	1	0	0	0.312080536912752	1
q5Gn6dl5HbkZe6sRs9CZVGwGd1-XwyAq	hg19-p13-plusMT-masked-ucsc	NTeQ1GQMt2ocCFkS8Z3_qkvetZjabWSt	hg38-initial-ucsc	hg19-p13-plusMT-masked-ucsc_vs_hg38-initial-ucsc	0.0343406593406593	0.104105571847507	0	0	0.0838926174496644	0.0549450549450549	0.238255033557047	0.156043956043956	0	0	0	0
q5Gn6dl5HbkZe6sRs9CZVGwGd1-XwyAq	hg19-p13-plusMT-masked-ucsc	5ryrHdbJHIgyZuE29h5uzITRL4kinZWG	hg38-toplevel-113-ensembl	hg19-p13-plusMT-masked-ucsc_vs_hg38-toplevel-113-ensembl	0	0.0795698924731183	0	0	0	0	0.248322147651007	0.104815864022663	0	0	0	0
q5Gn6dl5HbkZe6sRs9CZVGwGd1-XwyAq	hg19-p13-plusMT-masked-ucsc	a_WL8OC7sFJfjux5m11M2bKl0dYepA1x	hg38-p14-ucsc	hg19-p13-plusMT-masked-ucsc_vs_hg38-p14-ucsc	0.0254065040650406	0.079144385026738	0	0	0.0838926174496644	0.0351617440225035	0.248322147651007	0.10407876230661	0	0	0	0
q5Gn6dl5HbkZe6sRs9CZVGwGd1-XwyAq	hg19-p13-plusMT-masked-ucsc	6pxZqxG0TYtyVb8yp14ONpaxZ8msQqKr	hg19-p13-plusMT-ucsc	hg19-p13-plusMT-masked-ucsc_vs_hg19-p13-plusMT-ucsc	1	1	0	1	1	1	1	1	0	0	1	1
q5Gn6dl5HbkZe6sRs9CZVGwGd1-XwyAq	hg19-p13-plusMT-masked-ucsc	oLfPx0NOBKKXMIngGeQ4YewtU4Ge_wKz	hg38-primary-sm-113-ensembl	hg19-p13-plusMT-masked-ucsc_vs_hg38-primary-sm-113-ensembl	0	0.0271398747390397	0	0	0	0	0.0436241610738255	0.0670103092783505	0	0	0	0
q5Gn6dl5HbkZe6sRs9CZVGwGd1-XwyAq	hg19-p13-plusMT-masked-ucsc	5ryrHdbJHIgyZuE29h5uzITRL4kinZWG	hg38-toplevel-sm-113-ensembl	hg19-p13-plusMT-masked-ucsc_vs_hg38-toplevel-sm-113-ensembl	0	0.0795698924731183	0	0	0	0	0.248322147651007	0.104815864022663	0	0	0	0
q5Gn6dl5HbkZe6sRs9CZVGwGd1-XwyAq	hg19-p13-plusMT-masked-ucsc	tkRdBlSp5hewK4OpEJC87J9pw-ac0vOa	GRCh38-p14-47-gencode	hg19-p13-plusMT-masked-ucsc_vs_GRCh38-p14-47-gencode	0.0255362614913177	0.0795698924731183	0	0	0.0838926174496644	0.0354107648725212	0.248322147651007	0.104815864022663	0	0	0	0
q5Gn6dl5HbkZe6sRs9CZVGwGd1-XwyAq	hg19-p13-plusMT-masked-ucsc	k4mLJvbFzZiw3o6SL8hh63V2u7AjDMrE	GRCh37-primary-assembly-46-gencode	hg19-p13-plusMT-masked-ucsc_vs_GRCh37-primary-assembly-46-gencode	0.0700280112044818	0.281879194630872	0	0.0670391061452514	0.0838926174496644	0.297619047619048	0.281879194630872	1	0	0	0.0805369127516778	0.285714285714286
q5Gn6dl5HbkZe6sRs9CZVGwGd1-XwyAq	hg19-p13-plusMT-masked-ucsc	k4mLJvbFzZiw3o6SL8hh63V2u7AjDMrE	GRCh37-primary-assembly-47-gencode	hg19-p13-plusMT-masked-ucsc_vs_GRCh37-primary-assembly-47-gencode	0.0700280112044818	0.281879194630872	0	0.0670391061452514	0.0838926174496644	0.297619047619048	0.281879194630872	1	0	0	0.0805369127516778	0.285714285714286
q5Gn6dl5HbkZe6sRs9CZVGwGd1-XwyAq	hg19-p13-plusMT-masked-ucsc	tmnbiAyj2fke68d_TYjq2g487US8C15r	GRCh38-primary-assembly-47-gencode	hg19-p13-plusMT-masked-ucsc_vs_GRCh38-primary-assembly-47-gencode	0.0535331905781585	0.0271398747390397	0	0	0.0838926174496644	0.128865979381443	0.0436241610738255	0.0670103092783505	0	0	0	0
q5Gn6dl5HbkZe6sRs9CZVGwGd1-XwyAq	hg19-p13-plusMT-masked-ucsc	H9er8ocYfIN2TOfyf6zMyeXXm7trXGP7	hg18-ucsc	hg19-p13-plusMT-masked-ucsc_vs_hg18-ucsc	0.077639751552795	0.00872093023255814	0	0.00289017341040462	0.0838926174496644	0.510204081632653	0.0100671140939597	0.0612244897959184	0	0	0.00335570469798658	0.0204081632653061
q5Gn6dl5HbkZe6sRs9CZVGwGd1-XwyAq	hg19-p13-plusMT-masked-ucsc	tmnbiAyj2fke68d_TYjq2g487US8C15r	GRCh38-primary-assembly-46-gencode	hg19-p13-plusMT-masked-ucsc_vs_GRCh38-primary-assembly-46-gencode	0.0535331905781585	0.0271398747390397	0	0	0.0838926174496644	0.128865979381443	0.0436241610738255	0.0670103092783505	0	0	0	0
q5Gn6dl5HbkZe6sRs9CZVGwGd1-XwyAq	hg19-p13-plusMT-masked-ucsc	tkRdBlSp5hewK4OpEJC87J9pw-ac0vOa	GRCh38-p14-46-gencode	hg19-p13-plusMT-masked-ucsc_vs_GRCh38-p14-46-gencode	0.0255362614913177	0.0795698924731183	0	0	0.0838926174496644	0.0354107648725212	0.248322147651007	0.104815864022663	0	0	0	0
q5Gn6dl5HbkZe6sRs9CZVGwGd1-XwyAq	hg19-p13-plusMT-masked-ucsc	EGlYk1stOsAjmTALWkqKDqtZOSkyA_YH	GRCh38.p14-fasta-full-analysis	hg19-p13-plusMT-masked-ucsc_vs_GRCh38.p14-fasta-full-analysis	0.0342935528120713	0.103953147877013	0	0	0.0838926174496644	0.0548245614035088	0.238255033557047	0.155701754385965	0	0	0	0
q5Gn6dl5HbkZe6sRs9CZVGwGd1-XwyAq	hg19-p13-plusMT-masked-ucsc	lXa-sGAmSafYXHN4iEwup0EsQh5F1krA	GRCh37-igenomes-ensembl	hg19-p13-plusMT-masked-ucsc_vs_GRCh37-igenomes-ensembl	0	0.0838926174496644	0	0	0	0	0.0838926174496644	1	0	0	0	0
q5Gn6dl5HbkZe6sRs9CZVGwGd1-XwyAq	hg19-p13-plusMT-masked-ucsc	FnbS0xDAGOePD7lp6Xt0vnbcASzkk3gk	GRCh38-igenomes-decoy-ncbi	hg19-p13-plusMT-masked-ucsc_vs_GRCh38-igenomes-decoy-ncbi	0.0087627059235892	0.00453752181500873	0	0	0.0838926174496644	0.00968992248062015	0.0436241610738255	0.00503875968992248	0	0	0	0
q5Gn6dl5HbkZe6sRs9CZVGwGd1-XwyAq	hg19-p13-plusMT-masked-ucsc	vRjC5qM1Tc-fFjJo0TGRw4CVjFhmLG0f	GRCh38-igenomes-build36-3-ncbi	hg19-p13-plusMT-masked-ucsc_vs_GRCh38-igenomes-build36-3-ncbi	0	0.0031055900621118	0	0	0	0	0.00335570469798658	0.04	0	0	0	0
q5Gn6dl5HbkZe6sRs9CZVGwGd1-XwyAq	hg19-p13-plusMT-masked-ucsc	EiFob05aCWgVU_B_Ae0cypnQut3cxUP1	GRCh38-igenomes-ncbi	hg19-p13-plusMT-masked-ucsc_vs_GRCh38-igenomes-ncbi	0.0534188034188034	0.0270833333333333	0	0	0.0838926174496644	0.128205128205128	0.0436241610738255	0.0666666666666667	0	0	0	0
q5Gn6dl5HbkZe6sRs9CZVGwGd1-XwyAq	hg19-p13-plusMT-masked-ucsc	wdpZbFN0pd92H2VeKZBAp3riQN4nJXkK	GRCh38-igenomes-build37-1-ncbi	hg19-p13-plusMT-masked-ucsc_vs_GRCh38-igenomes-build37-1-ncbi	0	0.0838926174496644	0	0	0	0	0.0838926174496644	1	0	0	0	0
q5Gn6dl5HbkZe6sRs9CZVGwGd1-XwyAq	hg19-p13-plusMT-masked-ucsc	GOIHeGSorDrbznRxihs5rIb6vTiTKaw7	hg19-igenomes-ucsc	hg19-p13-plusMT-masked-ucsc_vs_hg19-igenomes-ucsc	0.0838926174496644	0.0838926174496644	0	0.0838926174496644	0.0838926174496644	1	0.0838926174496644	1	0	0	0.0838926174496644	1
q5Gn6dl5HbkZe6sRs9CZVGwGd1-XwyAq	hg19-p13-plusMT-masked-ucsc	Dx_M8skbJqROkfXhhQRtWejcCyewRbdL	GRCh38-igenomes-build37-2-ncbi	hg19-p13-plusMT-masked-ucsc_vs_GRCh38-igenomes-build37-2-ncbi	0	0.0838926174496644	0	0	0	0	0.0838926174496644	1	0	0	0	0
q5Gn6dl5HbkZe6sRs9CZVGwGd1-XwyAq	hg19-p13-plusMT-masked-ucsc	ieWVCws5MC2QFRKgH9QcN3u5_Y_3hPG6	hg18-igenomes-ucsc	hg19-p13-plusMT-masked-ucsc_vs_hg18-igenomes-ucsc	0.0838926174496644	0.0031055900621118	0	0.0031055900621118	0.0838926174496644	1	0.00335570469798658	0.04	0	0	0.00335570469798658	0.04
q5Gn6dl5HbkZe6sRs9CZVGwGd1-XwyAq	hg19-p13-plusMT-masked-ucsc	EiFob05aCWgVU_B_Ae0cypnQut3cxUP1	hg38-refgenie	hg19-p13-plusMT-masked-ucsc_vs_hg38-refgenie	0.0534188034188034	0.0270833333333333	0	0	0.0838926174496644	0.128205128205128	0.0436241610738255	0.0666666666666667	0	0	0	0
q5Gn6dl5HbkZe6sRs9CZVGwGd1-XwyAq	hg19-p13-plusMT-masked-ucsc	jFm0Uca8a7vK2cbuIQgBopjBilgCFheD	hg38-igenomes-ucsc	hg19-p13-plusMT-masked-ucsc_vs_hg38-igenomes-ucsc	0.0534188034188034	0.0270833333333333	0	0	0.0838926174496644	0.128205128205128	0.0436241610738255	0.0666666666666667	0	0	0	0
q5Gn6dl5HbkZe6sRs9CZVGwGd1-XwyAq	hg19-p13-plusMT-masked-ucsc	Ba88PY52_qeifhJrgUXyin6UITdXNsg3	hg38-primary-refgenie	hg19-p13-plusMT-masked-ucsc_vs_hg38-primary-refgenie	0.0838926174496644	0.0031055900621118	0	0	0.0838926174496644	1	0.00335570469798658	0.04	0	0	0	0
q5Gn6dl5HbkZe6sRs9CZVGwGd1-XwyAq	hg19-p13-plusMT-masked-ucsc	YfZ0rklv8KY9DCtqG0iIX16zsgbuBgmM	hg18-refgenie	hg19-p13-plusMT-masked-ucsc_vs_hg18-refgenie	0.077639751552795	0.00872093023255814	0	0.00289017341040462	0.0838926174496644	0.510204081632653	0.0100671140939597	0.0612244897959184	0	0	0.00335570469798658	0.0204081632653061
q5Gn6dl5HbkZe6sRs9CZVGwGd1-XwyAq	hg19-p13-plusMT-masked-ucsc	ThZcNYiLuWWL86NdJ8dvvJG15K9mW3Fo	hg19-refgenie	hg19-p13-plusMT-masked-ucsc_vs_hg19-refgenie	0.312080536912752	0.312080536912752	0	0.312080536912752	0.312080536912752	1	0.312080536912752	1	0	0	0.312080536912752	1
q5Gn6dl5HbkZe6sRs9CZVGwGd1-XwyAq	hg19-p13-plusMT-masked-ucsc	5SdkZCnuZL2YIptqjSBZfupo_O7HpD_B	hs37-1kg	hg19-p13-plusMT-masked-ucsc_vs_hs37-1kg	0	0.281879194630872	0	0	0	0	0.281879194630872	1	0	0	0	0
q5Gn6dl5HbkZe6sRs9CZVGwGd1-XwyAq	hg19-p13-plusMT-masked-ucsc	Q3xii3AkJDCTXSO6Vg13kjbOutQu0KP9	hs37d5	hg19-p13-plusMT-masked-ucsc_vs_hs37d5	0	0.28	0	0	0	0	0.281879194630872	0.976744186046512	0	0	0	0
q5Gn6dl5HbkZe6sRs9CZVGwGd1-XwyAq	hg19-p13-plusMT-masked-ucsc	gHcfbUVnFzHv3QSqz2sSqVHdUQbDO8N5	hs38DH	hg19-p13-plusMT-masked-ucsc_vs_hs38DH	0.00687001923605386	0.0197606456999722	0	0	0.0838926174496644	0.00742721330956625	0.238255033557047	0.0210932857991681	0	0	0	0
q5Gn6dl5HbkZe6sRs9CZVGwGd1-XwyAq	hg19-p13-plusMT-masked-ucsc	EiFob05aCWgVU_B_Ae0cypnQut3cxUP1	hs38	hg19-p13-plusMT-masked-ucsc_vs_hs38	0.0534188034188034	0.0270833333333333	0	0	0.0838926174496644	0.128205128205128	0.0436241610738255	0.0666666666666667	0	0	0	0
q5Gn6dl5HbkZe6sRs9CZVGwGd1-XwyAq	hg19-p13-plusMT-masked-ucsc	EiFob05aCWgVU_B_Ae0cypnQut3cxUP1	hg38-noALT-noHLA-noDecoy-broad	hg19-p13-plusMT-masked-ucsc_vs_hg38-noALT-noHLA-noDecoy-broad	0.0534188034188034	0.0270833333333333	0	0	0.0838926174496644	0.128205128205128	0.0436241610738255	0.0666666666666667	0	0	0	0
q5Gn6dl5HbkZe6sRs9CZVGwGd1-XwyAq	hg19-p13-plusMT-masked-ucsc	gHcfbUVnFzHv3QSqz2sSqVHdUQbDO8N5	hg38-broad	hg19-p13-plusMT-masked-ucsc_vs_hg38-broad	0.00687001923605386	0.0197606456999722	0	0	0.0838926174496644	0.00742721330956625	0.238255033557047	0.0210932857991681	0	0	0	0
q5Gn6dl5HbkZe6sRs9CZVGwGd1-XwyAq	hg19-p13-plusMT-masked-ucsc	eN7J_gZz_meakMCeXXBEvY_njignMPxl	b37-broad	hg19-p13-plusMT-masked-ucsc_vs_b37-broad	0	0.280936454849498	0	0	0	0	0.281879194630872	0.988235294117647	0	0	0	0
q5Gn6dl5HbkZe6sRs9CZVGwGd1-XwyAq	hg19-p13-plusMT-masked-ucsc	NTeQ1GQMt2ocCFkS8Z3_qkvetZjabWSt	hg38-ddbj	hg19-p13-plusMT-masked-ucsc_vs_hg38-ddbj	0.0343406593406593	0.104105571847507	0	0	0.0838926174496644	0.0549450549450549	0.238255033557047	0.156043956043956	0	0	0	0
q5Gn6dl5HbkZe6sRs9CZVGwGd1-XwyAq	hg19-p13-plusMT-masked-ucsc	gHcfbUVnFzHv3QSqz2sSqVHdUQbDO8N5	homo-sapiens-assembly38-ddbj	hg19-p13-plusMT-masked-ucsc_vs_homo-sapiens-assembly38-ddbj	0.00687001923605386	0.0197606456999722	0	0	0.0838926174496644	0.00742721330956625	0.238255033557047	0.0210932857991681	0	0	0	0
q5Gn6dl5HbkZe6sRs9CZVGwGd1-XwyAq	hg19-p13-plusMT-masked-ucsc	gHcfbUVnFzHv3QSqz2sSqVHdUQbDO8N5	GRCh38-full-decoy-hla-ddbj	hg19-p13-plusMT-masked-ucsc_vs_GRCh38-full-decoy-hla-ddbj	0.00687001923605386	0.0197606456999722	0	0	0.0838926174496644	0.00742721330956625	0.238255033557047	0.0210932857991681	0	0	0	0
q5Gn6dl5HbkZe6sRs9CZVGwGd1-XwyAq	hg19-p13-plusMT-masked-ucsc	6chutju9QVJW0rdA-wgubHbtoTQ42o-6	GRCh38-ena-15	hg19-p13-plusMT-masked-ucsc_vs_GRCh38-ena-15	0	0.0138888888888889	0	0	0	0	0.0167785234899329	0.0746268656716418	0	0	0	0
q5Gn6dl5HbkZe6sRs9CZVGwGd1-XwyAq	hg19-p13-plusMT-masked-ucsc	lWRRNMNypacEjnJCy-AYiDNUPy1brQGC	GRCh38-ena-29	hg19-p13-plusMT-masked-ucsc_vs_GRCh38-ena-29	0	0.0138504155124654	0	0	0	0	0.0167785234899329	0.0735294117647059	0	0	0	0
q5Gn6dl5HbkZe6sRs9CZVGwGd1-XwyAq	hg19-p13-plusMT-masked-ucsc	Q3xii3AkJDCTXSO6Vg13kjbOutQu0KP9	hs37d5.fa	hg19-p13-plusMT-masked-ucsc_vs_hs37d5.fa	0	0.28	0	0	0	0	0.281879194630872	0.976744186046512	0	0	0	0
q5Gn6dl5HbkZe6sRs9CZVGwGd1-XwyAq	hg19-p13-plusMT-masked-ucsc	xEg2q8K9gV4027DMTCiaUGLCcrqySglR	hg38-p14-masked-ucsc	hg19-p13-plusMT-masked-ucsc_vs_hg38-p14-masked-ucsc	0.0343406593406593	0.104105571847507	0.00266311584553928	0	0.0838926174496644	0.0549450549450549	0.238255033557047	0.156043956043956	0.00671140939597315	0.0043956043956044	0	0
q5Gn6dl5HbkZe6sRs9CZVGwGd1-XwyAq	hg19-p13-plusMT-masked-ucsc	jFm0Uca8a7vK2cbuIQgBopjBilgCFheD	hg38-p14-analysisSet-ucsc	hg19-p13-plusMT-masked-ucsc_vs_hg38-p14-analysisSet-ucsc	0.0534188034188034	0.0270833333333333	0	0	0.0838926174496644	0.128205128205128	0.0436241610738255	0.0666666666666667	0	0	0	0
svwHqvgassl0loigdqVIQJdjo7NWDIx3	hg19-p13-no-alt-analysis-ucsc	oLfPx0NOBKKXMIngGeQ4YewtU4Ge_wKz	hg38-primary-113-ensembl	hg19-p13-no-alt-analysis-ucsc_vs_hg38-primary-113-ensembl	0	0.0488721804511278	0.0488721804511278	0	0	0	0.152941176470588	0.0670103092783505	0.152941176470588	0.0670103092783505	0	0
svwHqvgassl0loigdqVIQJdjo7NWDIx3	hg19-p13-no-alt-analysis-ucsc	RGSkyOkQ4qnSLhjrR_e3AI51Ac-RohAL	hg38-primary-rm-113-ensembl	hg19-p13-no-alt-analysis-ucsc_vs_hg38-primary-rm-113-ensembl	0	0.0488721804511278	0	0	0	0	0.152941176470588	0.0670103092783505	0	0	0	0
svwHqvgassl0loigdqVIQJdjo7NWDIx3	hg19-p13-no-alt-analysis-ucsc	-qU7PUmse_-pilikFDTJKyrt2_QJvUFy	hg19-p13-full-analysis-ucsc	hg19-p13-no-alt-analysis-ucsc_vs_hg19-p13-full-analysis-ucsc	0.285234899328859	0.285234899328859	0.285234899328859	0.285234899328859	1	0.285234899328859	1	0.285234899328859	1	0.285234899328859	1	0.285234899328859
svwHqvgassl0loigdqVIQJdjo7NWDIx3	hg19-p13-no-alt-analysis-ucsc	ThZcNYiLuWWL86NdJ8dvvJG15K9mW3Fo	hg19-initial-ucsc	hg19-p13-no-alt-analysis-ucsc_vs_hg19-initial-ucsc	0.873684210526316	0.873684210526316	0.835051546391753	0.873684210526316	0.976470588235294	0.89247311827957	0.976470588235294	0.89247311827957	0.952941176470588	0.870967741935484	0.976470588235294	0.89247311827957
svwHqvgassl0loigdqVIQJdjo7NWDIx3	hg19-p13-no-alt-analysis-ucsc	NTeQ1GQMt2ocCFkS8Z3_qkvetZjabWSt	hg38-initial-ucsc	hg19-p13-no-alt-analysis-ucsc_vs_hg38-initial-ucsc	0.0465116279069768	0.0246679316888046	0.0246679316888046	0	0.282352941176471	0.0527472527472527	0.152941176470588	0.0285714285714286	0.152941176470588	0.0285714285714286	0	0
svwHqvgassl0loigdqVIQJdjo7NWDIx3	hg19-p13-no-alt-analysis-ucsc	5ryrHdbJHIgyZuE29h5uzITRL4kinZWG	hg38-toplevel-113-ensembl	hg19-p13-no-alt-analysis-ucsc_vs_hg38-toplevel-113-ensembl	0	0.0167095115681234	0.0167095115681234	0	0	0	0.152941176470588	0.018413597733711	0.152941176470588	0.018413597733711	0	0
svwHqvgassl0loigdqVIQJdjo7NWDIx3	hg19-p13-no-alt-analysis-ucsc	a_WL8OC7sFJfjux5m11M2bKl0dYepA1x	hg38-p14-ucsc	hg19-p13-no-alt-analysis-ucsc_vs_hg38-p14-ucsc	0.0310880829015544	0.016602809706258	0.016602809706258	0	0.282352941176471	0.0337552742616034	0.152941176470588	0.0182841068917018	0.152941176470588	0.0182841068917018	0	0
svwHqvgassl0loigdqVIQJdjo7NWDIx3	hg19-p13-no-alt-analysis-ucsc	6pxZqxG0TYtyVb8yp14ONpaxZ8msQqKr	hg19-p13-plusMT-ucsc	hg19-p13-no-alt-analysis-ucsc_vs_hg19-p13-plusMT-ucsc	0.280936454849498	0.280936454849498	0.272425249169435	0.280936454849498	0.988235294117647	0.281879194630872	0.988235294117647	0.281879194630872	0.964705882352941	0.275167785234899	0.988235294117647	0.281879194630872
svwHqvgassl0loigdqVIQJdjo7NWDIx3	hg19-p13-no-alt-analysis-ucsc	oLfPx0NOBKKXMIngGeQ4YewtU4Ge_wKz	hg38-primary-sm-113-ensembl	hg19-p13-no-alt-analysis-ucsc_vs_hg38-primary-sm-113-ensembl	0	0.0488721804511278	0.0488721804511278	0	0	0	0.152941176470588	0.0670103092783505	0.152941176470588	0.0670103092783505	0	0
svwHqvgassl0loigdqVIQJdjo7NWDIx3	hg19-p13-no-alt-analysis-ucsc	5ryrHdbJHIgyZuE29h5uzITRL4kinZWG	hg38-toplevel-sm-113-ensembl	hg19-p13-no-alt-analysis-ucsc_vs_hg38-toplevel-sm-113-ensembl	0	0.0167095115681234	0.0167095115681234	0	0	0	0.152941176470588	0.018413597733711	0.152941176470588	0.018413597733711	0	0
svwHqvgassl0loigdqVIQJdjo7NWDIx3	hg19-p13-no-alt-analysis-ucsc	tkRdBlSp5hewK4OpEJC87J9pw-ac0vOa	GRCh38-p14-47-gencode	hg19-p13-no-alt-analysis-ucsc_vs_GRCh38-p14-47-gencode	0.0312907431551499	0.0167095115681234	0.0167095115681234	0	0.282352941176471	0.0339943342776204	0.152941176470588	0.018413597733711	0.152941176470588	0.018413597733711	0	0
svwHqvgassl0loigdqVIQJdjo7NWDIx3	hg19-p13-no-alt-analysis-ucsc	k4mLJvbFzZiw3o6SL8hh63V2u7AjDMrE	GRCh37-primary-assembly-46-gencode	hg19-p13-no-alt-analysis-ucsc_vs_GRCh37-primary-assembly-46-gencode	0.16551724137931	0.988235294117647	0.965116279069767	0.16551724137931	0.282352941176471	0.285714285714286	0.988235294117647	1	0.976470588235294	0.988095238095238	0.282352941176471	0.285714285714286
svwHqvgassl0loigdqVIQJdjo7NWDIx3	hg19-p13-no-alt-analysis-ucsc	k4mLJvbFzZiw3o6SL8hh63V2u7AjDMrE	GRCh37-primary-assembly-47-gencode	hg19-p13-no-alt-analysis-ucsc_vs_GRCh37-primary-assembly-47-gencode	0.16551724137931	0.988235294117647	0.965116279069767	0.16551724137931	0.282352941176471	0.285714285714286	0.988235294117647	1	0.976470588235294	0.988095238095238	0.282352941176471	0.285714285714286
svwHqvgassl0loigdqVIQJdjo7NWDIx3	hg19-p13-no-alt-analysis-ucsc	tmnbiAyj2fke68d_TYjq2g487US8C15r	GRCh38-primary-assembly-47-gencode	hg19-p13-no-alt-analysis-ucsc_vs_GRCh38-primary-assembly-47-gencode	0.0941176470588235	0.0488721804511278	0.0488721804511278	0	0.282352941176471	0.123711340206186	0.152941176470588	0.0670103092783505	0.152941176470588	0.0670103092783505	0	0
svwHqvgassl0loigdqVIQJdjo7NWDIx3	hg19-p13-no-alt-analysis-ucsc	H9er8ocYfIN2TOfyf6zMyeXXm7trXGP7	hg18-ucsc	hg19-p13-no-alt-analysis-ucsc_vs_hg18-ucsc	0.218181818181818	0.0151515151515152	0.0151515151515152	0	0.282352941176471	0.489795918367347	0.0235294117647059	0.0408163265306122	0.0235294117647059	0.0408163265306122	0	0
svwHqvgassl0loigdqVIQJdjo7NWDIx3	hg19-p13-no-alt-analysis-ucsc	tmnbiAyj2fke68d_TYjq2g487US8C15r	GRCh38-primary-assembly-46-gencode	hg19-p13-no-alt-analysis-ucsc_vs_GRCh38-primary-assembly-46-gencode	0.0941176470588235	0.0488721804511278	0.0488721804511278	0	0.282352941176471	0.123711340206186	0.152941176470588	0.0670103092783505	0.152941176470588	0.0670103092783505	0	0
svwHqvgassl0loigdqVIQJdjo7NWDIx3	hg19-p13-no-alt-analysis-ucsc	tkRdBlSp5hewK4OpEJC87J9pw-ac0vOa	GRCh38-p14-46-gencode	hg19-p13-no-alt-analysis-ucsc_vs_GRCh38-p14-46-gencode	0.0312907431551499	0.0167095115681234	0.0167095115681234	0	0.282352941176471	0.0339943342776204	0.152941176470588	0.018413597733711	0.152941176470588	0.018413597733711	0	0
svwHqvgassl0loigdqVIQJdjo7NWDIx3	hg19-p13-no-alt-analysis-ucsc	EGlYk1stOsAjmTALWkqKDqtZOSkyA_YH	GRCh38.p14-fasta-full-analysis	hg19-p13-no-alt-analysis-ucsc_vs_GRCh38.p14-fasta-full-analysis	0.0484496124031008	0.0265654648956357	0.0265654648956357	0.00185185185185185	0.294117647058823	0.0548245614035088	0.164705882352941	0.0307017543859649	0.164705882352941	0.0307017543859649	0.0117647058823529	0.00219298245614035
svwHqvgassl0loigdqVIQJdjo7NWDIx3	hg19-p13-no-alt-analysis-ucsc	lXa-sGAmSafYXHN4iEwup0EsQh5F1krA	GRCh37-igenomes-ensembl	hg19-p13-no-alt-analysis-ucsc_vs_GRCh37-igenomes-ensembl	0	0.294117647058823	0.294117647058823	0	0	0	0.294117647058823	1	0.294117647058823	1	0	0
svwHqvgassl0loigdqVIQJdjo7NWDIx3	hg19-p13-no-alt-analysis-ucsc	FnbS0xDAGOePD7lp6Xt0vnbcASzkk3gk	GRCh38-igenomes-decoy-ncbi	hg19-p13-no-alt-analysis-ucsc_vs_GRCh38-igenomes-decoy-ncbi	0.00946969696969697	0.00528102602791399	0.00528102602791399	0.000375375375375375	0.294117647058823	0.00968992248062015	0.164705882352941	0.00542635658914729	0.164705882352941	0.00542635658914729	0.0117647058823529	0.000387596899224806
svwHqvgassl0loigdqVIQJdjo7NWDIx3	hg19-p13-no-alt-analysis-ucsc	vRjC5qM1Tc-fFjJo0TGRw4CVjFhmLG0f	GRCh38-igenomes-build36-3-ncbi	hg19-p13-no-alt-analysis-ucsc_vs_GRCh38-igenomes-build36-3-ncbi	0	0	0	0	0	0	0	0	0	0	0	0
svwHqvgassl0loigdqVIQJdjo7NWDIx3	hg19-p13-no-alt-analysis-ucsc	EiFob05aCWgVU_B_Ae0cypnQut3cxUP1	GRCh38-igenomes-ncbi	hg19-p13-no-alt-analysis-ucsc_vs_GRCh38-igenomes-ncbi	0.0980392156862745	0.0526315789473684	0.0526315789473684	0.003584229390681	0.294117647058823	0.128205128205128	0.164705882352941	0.0717948717948718	0.164705882352941	0.0717948717948718	0.0117647058823529	0.00512820512820513
svwHqvgassl0loigdqVIQJdjo7NWDIx3	hg19-p13-no-alt-analysis-ucsc	wdpZbFN0pd92H2VeKZBAp3riQN4nJXkK	GRCh38-igenomes-build37-1-ncbi	hg19-p13-no-alt-analysis-ucsc_vs_GRCh38-igenomes-build37-1-ncbi	0	0.27906976744186	0.264367816091954	0	0	0	0.282352941176471	0.96	0.270588235294118	0.92	0	0
svwHqvgassl0loigdqVIQJdjo7NWDIx3	hg19-p13-no-alt-analysis-ucsc	GOIHeGSorDrbznRxihs5rIb6vTiTKaw7	hg19-igenomes-ucsc	hg19-p13-no-alt-analysis-ucsc_vs_hg19-igenomes-ucsc	0.27906976744186	0.27906976744186	0.25	0.27906976744186	0.282352941176471	0.96	0.282352941176471	0.96	0.258823529411765	0.88	0.282352941176471	0.96
svwHqvgassl0loigdqVIQJdjo7NWDIx3	hg19-p13-no-alt-analysis-ucsc	Dx_M8skbJqROkfXhhQRtWejcCyewRbdL	GRCh38-igenomes-build37-2-ncbi	hg19-p13-no-alt-analysis-ucsc_vs_GRCh38-igenomes-build37-2-ncbi	0	0.294117647058823	0.27906976744186	0	0	0	0.294117647058823	1	0.282352941176471	0.96	0	0
svwHqvgassl0loigdqVIQJdjo7NWDIx3	hg19-p13-no-alt-analysis-ucsc	ieWVCws5MC2QFRKgH9QcN3u5_Y_3hPG6	hg18-igenomes-ucsc	hg19-p13-no-alt-analysis-ucsc_vs_hg18-igenomes-ucsc	0.27906976744186	0	0	0	0.282352941176471	0.96	0	0	0	0	0	0
svwHqvgassl0loigdqVIQJdjo7NWDIx3	hg19-p13-no-alt-analysis-ucsc	EiFob05aCWgVU_B_Ae0cypnQut3cxUP1	hg38-refgenie	hg19-p13-no-alt-analysis-ucsc_vs_hg38-refgenie	0.0980392156862745	0.0526315789473684	0.0526315789473684	0.003584229390681	0.294117647058823	0.128205128205128	0.164705882352941	0.0717948717948718	0.164705882352941	0.0717948717948718	0.0117647058823529	0.00512820512820513
svwHqvgassl0loigdqVIQJdjo7NWDIx3	hg19-p13-no-alt-analysis-ucsc	jFm0Uca8a7vK2cbuIQgBopjBilgCFheD	hg38-igenomes-ucsc	hg19-p13-no-alt-analysis-ucsc_vs_hg38-igenomes-ucsc	0.0980392156862745	0.0526315789473684	0.0526315789473684	0.003584229390681	0.294117647058823	0.128205128205128	0.164705882352941	0.0717948717948718	0.164705882352941	0.0717948717948718	0.0117647058823529	0.00512820512820513
svwHqvgassl0loigdqVIQJdjo7NWDIx3	hg19-p13-no-alt-analysis-ucsc	Ba88PY52_qeifhJrgUXyin6UITdXNsg3	hg38-primary-refgenie	hg19-p13-no-alt-analysis-ucsc_vs_hg38-primary-refgenie	0.27906976744186	0.0091743119266055	0.0091743119266055	0	0.282352941176471	0.96	0.0117647058823529	0.04	0.0117647058823529	0.04	0	0
svwHqvgassl0loigdqVIQJdjo7NWDIx3	hg19-p13-no-alt-analysis-ucsc	YfZ0rklv8KY9DCtqG0iIX16zsgbuBgmM	hg18-refgenie	hg19-p13-no-alt-analysis-ucsc_vs_hg18-refgenie	0.218181818181818	0.0151515151515152	0.0151515151515152	0	0.282352941176471	0.489795918367347	0.0235294117647059	0.0408163265306122	0.0235294117647059	0.0408163265306122	0	0
svwHqvgassl0loigdqVIQJdjo7NWDIx3	hg19-p13-no-alt-analysis-ucsc	ThZcNYiLuWWL86NdJ8dvvJG15K9mW3Fo	hg19-refgenie	hg19-p13-no-alt-analysis-ucsc_vs_hg19-refgenie	0.873684210526316	0.873684210526316	0.835051546391753	0.873684210526316	0.976470588235294	0.89247311827957	0.976470588235294	0.89247311827957	0.952941176470588	0.870967741935484	0.976470588235294	0.89247311827957
svwHqvgassl0loigdqVIQJdjo7NWDIx3	hg19-p13-no-alt-analysis-ucsc	5SdkZCnuZL2YIptqjSBZfupo_O7HpD_B	hs37-1kg	hg19-p13-no-alt-analysis-ucsc_vs_hs37-1kg	0	0.988235294117647	0.988235294117647	0	0	0	0.988235294117647	1	0.988235294117647	1	0	0
svwHqvgassl0loigdqVIQJdjo7NWDIx3	hg19-p13-no-alt-analysis-ucsc	Q3xii3AkJDCTXSO6Vg13kjbOutQu0KP9	hs37d5	hg19-p13-no-alt-analysis-ucsc_vs_hs37d5	0	0.988372093023256	0.988372093023256	0	0	0	1	0.988372093023256	1	0.988372093023256	0	0
svwHqvgassl0loigdqVIQJdjo7NWDIx3	hg19-p13-no-alt-analysis-ucsc	gHcfbUVnFzHv3QSqz2sSqVHdUQbDO8N5	hs38DH	hg19-p13-no-alt-analysis-ucsc_vs_hs38DH	0.00729713952130765	0.00407331975560081	0.00407331975560081	0.000289855072463768	0.294117647058823	0.00742721330956625	0.164705882352941	0.0041592394533571	0.164705882352941	0.0041592394533571	0.0117647058823529	0.00029708853238265
svwHqvgassl0loigdqVIQJdjo7NWDIx3	hg19-p13-no-alt-analysis-ucsc	EiFob05aCWgVU_B_Ae0cypnQut3cxUP1	hs38	hg19-p13-no-alt-analysis-ucsc_vs_hs38	0.0980392156862745	0.0526315789473684	0.0526315789473684	0.003584229390681	0.294117647058823	0.128205128205128	0.164705882352941	0.0717948717948718	0.164705882352941	0.0717948717948718	0.0117647058823529	0.00512820512820513
svwHqvgassl0loigdqVIQJdjo7NWDIx3	hg19-p13-no-alt-analysis-ucsc	EiFob05aCWgVU_B_Ae0cypnQut3cxUP1	hg38-noALT-noHLA-noDecoy-broad	hg19-p13-no-alt-analysis-ucsc_vs_hg38-noALT-noHLA-noDecoy-broad	0.0980392156862745	0.0526315789473684	0.0526315789473684	0.003584229390681	0.294117647058823	0.128205128205128	0.164705882352941	0.0717948717948718	0.164705882352941	0.0717948717948718	0.0117647058823529	0.00512820512820513
svwHqvgassl0loigdqVIQJdjo7NWDIx3	hg19-p13-no-alt-analysis-ucsc	gHcfbUVnFzHv3QSqz2sSqVHdUQbDO8N5	hg38-broad	hg19-p13-no-alt-analysis-ucsc_vs_hg38-broad	0.00729713952130765	0.00407331975560081	0.00407331975560081	0.000289855072463768	0.294117647058823	0.00742721330956625	0.164705882352941	0.0041592394533571	0.164705882352941	0.0041592394533571	0.0117647058823529	0.00029708853238265
svwHqvgassl0loigdqVIQJdjo7NWDIx3	hg19-p13-no-alt-analysis-ucsc	eN7J_gZz_meakMCeXXBEvY_njignMPxl	b37-broad	hg19-p13-no-alt-analysis-ucsc_vs_b37-broad	0	1	1	0	0	0	1	1	1	1	0	0
svwHqvgassl0loigdqVIQJdjo7NWDIx3	hg19-p13-no-alt-analysis-ucsc	NTeQ1GQMt2ocCFkS8Z3_qkvetZjabWSt	hg38-ddbj	hg19-p13-no-alt-analysis-ucsc_vs_hg38-ddbj	0.0465116279069768	0.0246679316888046	0.0246679316888046	0	0.282352941176471	0.0527472527472527	0.152941176470588	0.0285714285714286	0.152941176470588	0.0285714285714286	0	0
svwHqvgassl0loigdqVIQJdjo7NWDIx3	hg19-p13-no-alt-analysis-ucsc	gHcfbUVnFzHv3QSqz2sSqVHdUQbDO8N5	homo-sapiens-assembly38-ddbj	hg19-p13-no-alt-analysis-ucsc_vs_homo-sapiens-assembly38-ddbj	0.00729713952130765	0.00407331975560081	0.00407331975560081	0.000289855072463768	0.294117647058823	0.00742721330956625	0.164705882352941	0.0041592394533571	0.164705882352941	0.0041592394533571	0.0117647058823529	0.00029708853238265
svwHqvgassl0loigdqVIQJdjo7NWDIx3	hg19-p13-no-alt-analysis-ucsc	gHcfbUVnFzHv3QSqz2sSqVHdUQbDO8N5	GRCh38-full-decoy-hla-ddbj	hg19-p13-no-alt-analysis-ucsc_vs_GRCh38-full-decoy-hla-ddbj	0.00729713952130765	0.00407331975560081	0.00407331975560081	0.000289855072463768	0.294117647058823	0.00742721330956625	0.164705882352941	0.0041592394533571	0.164705882352941	0.0041592394533571	0.0117647058823529	0.00029708853238265
svwHqvgassl0loigdqVIQJdjo7NWDIx3	hg19-p13-no-alt-analysis-ucsc	6chutju9QVJW0rdA-wgubHbtoTQ42o-6	GRCh38-ena-15	hg19-p13-no-alt-analysis-ucsc_vs_GRCh38-ena-15	0	0.0340136054421769	0.0340136054421769	0	0	0	0.0588235294117647	0.0746268656716418	0.0588235294117647	0.0746268656716418	0	0
svwHqvgassl0loigdqVIQJdjo7NWDIx3	hg19-p13-no-alt-analysis-ucsc	lWRRNMNypacEjnJCy-AYiDNUPy1brQGC	GRCh38-ena-29	hg19-p13-no-alt-analysis-ucsc_vs_GRCh38-ena-29	0	0.0337837837837838	0.0337837837837838	0	0	0	0.0588235294117647	0.0735294117647059	0.0588235294117647	0.0735294117647059	0	0
svwHqvgassl0loigdqVIQJdjo7NWDIx3	hg19-p13-no-alt-analysis-ucsc	Q3xii3AkJDCTXSO6Vg13kjbOutQu0KP9	hs37d5.fa	hg19-p13-no-alt-analysis-ucsc_vs_hs37d5.fa	0	0.988372093023256	0.988372093023256	0	0	0	1	0.988372093023256	1	0.988372093023256	0	0
svwHqvgassl0loigdqVIQJdjo7NWDIx3	hg19-p13-no-alt-analysis-ucsc	xEg2q8K9gV4027DMTCiaUGLCcrqySglR	hg38-p14-masked-ucsc	hg19-p13-no-alt-analysis-ucsc_vs_hg38-p14-masked-ucsc	0.0465116279069768	0.0246679316888046	0	0	0.282352941176471	0.0527472527472527	0.152941176470588	0.0285714285714286	0	0	0	0
svwHqvgassl0loigdqVIQJdjo7NWDIx3	hg19-p13-no-alt-analysis-ucsc	jFm0Uca8a7vK2cbuIQgBopjBilgCFheD	hg38-p14-analysisSet-ucsc	hg19-p13-no-alt-analysis-ucsc_vs_hg38-p14-analysisSet-ucsc	0.0980392156862745	0.0526315789473684	0.0526315789473684	0.003584229390681	0.294117647058823	0.128205128205128	0.164705882352941	0.0717948717948718	0.164705882352941	0.0717948717948718	0.0117647058823529	0.00512820512820513
oLfPx0NOBKKXMIngGeQ4YewtU4Ge_wKz	hg38-primary-113-ensembl	RGSkyOkQ4qnSLhjrR_e3AI51Ac-RohAL	hg38-primary-rm-113-ensembl	hg38-primary-113-ensembl_vs_hg38-primary-rm-113-ensembl	1	1	0	1	1	1	1	1	0	0	1	1
oLfPx0NOBKKXMIngGeQ4YewtU4Ge_wKz	hg38-primary-113-ensembl	-qU7PUmse_-pilikFDTJKyrt2_QJvUFy	hg19-p13-full-analysis-ucsc	hg38-primary-113-ensembl_vs_hg19-p13-full-analysis-ucsc	0	0.0271398747390397	0.0271398747390397	0	0	0	0.0670103092783505	0.0436241610738255	0.0670103092783505	0.0436241610738255	0	0
oLfPx0NOBKKXMIngGeQ4YewtU4Ge_wKz	hg38-primary-113-ensembl	ThZcNYiLuWWL86NdJ8dvvJG15K9mW3Fo	hg19-initial-ucsc	hg38-primary-113-ensembl_vs_hg19-initial-ucsc	0	0.0436363636363636	0.0436363636363636	0	0	0	0.0618556701030928	0.129032258064516	0.0618556701030928	0.129032258064516	0	0
oLfPx0NOBKKXMIngGeQ4YewtU4Ge_wKz	hg38-primary-113-ensembl	NTeQ1GQMt2ocCFkS8Z3_qkvetZjabWSt	hg38-initial-ucsc	hg38-primary-113-ensembl_vs_hg38-initial-ucsc	0	0.426373626373626	0.426373626373626	0	0	0	1	0.426373626373626	1	0.426373626373626	0	0
oLfPx0NOBKKXMIngGeQ4YewtU4Ge_wKz	hg38-primary-113-ensembl	5ryrHdbJHIgyZuE29h5uzITRL4kinZWG	hg38-toplevel-113-ensembl	hg38-primary-113-ensembl_vs_hg38-toplevel-113-ensembl	0.274787535410765	0.274787535410765	0.274787535410765	0.274787535410765	1	0.274787535410765	1	0.274787535410765	1	0.274787535410765	1	0.274787535410765
oLfPx0NOBKKXMIngGeQ4YewtU4Ge_wKz	hg38-primary-113-ensembl	a_WL8OC7sFJfjux5m11M2bKl0dYepA1x	hg38-p14-ucsc	hg38-primary-113-ensembl_vs_hg38-p14-ucsc	0	0.272855133614627	0.272855133614627	0	0	0	1	0.272855133614627	1	0.272855133614627	0	0
oLfPx0NOBKKXMIngGeQ4YewtU4Ge_wKz	hg38-primary-113-ensembl	6pxZqxG0TYtyVb8yp14ONpaxZ8msQqKr	hg19-p13-plusMT-ucsc	hg38-primary-113-ensembl_vs_hg19-p13-plusMT-ucsc	0	0.0271398747390397	0.0271398747390397	0	0	0	0.0670103092783505	0.0436241610738255	0.0670103092783505	0.0436241610738255	0	0
oLfPx0NOBKKXMIngGeQ4YewtU4Ge_wKz	hg38-primary-113-ensembl	oLfPx0NOBKKXMIngGeQ4YewtU4Ge_wKz	hg38-primary-sm-113-ensembl	hg38-primary-113-ensembl_vs_hg38-primary-sm-113-ensembl	1	1	1	1	1	1	1	1	1	1	1	1
oLfPx0NOBKKXMIngGeQ4YewtU4Ge_wKz	hg38-primary-113-ensembl	5ryrHdbJHIgyZuE29h5uzITRL4kinZWG	hg38-toplevel-sm-113-ensembl	hg38-primary-113-ensembl_vs_hg38-toplevel-sm-113-ensembl	0.274787535410765	0.274787535410765	0.274787535410765	0.274787535410765	1	0.274787535410765	1	0.274787535410765	1	0.274787535410765	1	0.274787535410765
oLfPx0NOBKKXMIngGeQ4YewtU4Ge_wKz	hg38-primary-113-ensembl	tkRdBlSp5hewK4OpEJC87J9pw-ac0vOa	GRCh38-p14-47-gencode	hg38-primary-113-ensembl_vs_GRCh38-p14-47-gencode	0.231190150478796	0.274787535410765	0.274787535410765	0.231190150478796	0.871134020618557	0.239376770538244	1	0.274787535410765	1	0.274787535410765	0.871134020618557	0.239376770538244
oLfPx0NOBKKXMIngGeQ4YewtU4Ge_wKz	hg38-primary-113-ensembl	k4mLJvbFzZiw3o6SL8hh63V2u7AjDMrE	GRCh37-primary-assembly-46-gencode	hg38-primary-113-ensembl_vs_GRCh37-primary-assembly-46-gencode	0.0451127819548872	0.0490566037735849	0.0490566037735849	0.0451127819548872	0.0618556701030928	0.142857142857143	0.0670103092783505	0.154761904761905	0.0670103092783505	0.154761904761905	0.0618556701030928	0.142857142857143
oLfPx0NOBKKXMIngGeQ4YewtU4Ge_wKz	hg38-primary-113-ensembl	k4mLJvbFzZiw3o6SL8hh63V2u7AjDMrE	GRCh37-primary-assembly-47-gencode	hg38-primary-113-ensembl_vs_GRCh37-primary-assembly-47-gencode	0.0451127819548872	0.0490566037735849	0.0490566037735849	0.0451127819548872	0.0618556701030928	0.142857142857143	0.0670103092783505	0.154761904761905	0.0670103092783505	0.154761904761905	0.0618556701030928	0.142857142857143
oLfPx0NOBKKXMIngGeQ4YewtU4Ge_wKz	hg38-primary-113-ensembl	tmnbiAyj2fke68d_TYjq2g487US8C15r	GRCh38-primary-assembly-47-gencode	hg38-primary-113-ensembl_vs_GRCh38-primary-assembly-47-gencode	0.771689497716895	1	1	0.771689497716895	0.871134020618557	0.871134020618557	1	1	1	1	0.871134020618557	0.871134020618557
oLfPx0NOBKKXMIngGeQ4YewtU4Ge_wKz	hg38-primary-113-ensembl	H9er8ocYfIN2TOfyf6zMyeXXm7trXGP7	hg18-ucsc	hg38-primary-113-ensembl_vs_hg18-ucsc	0	0	0	0	0	0	0	0	0	0	0	0
oLfPx0NOBKKXMIngGeQ4YewtU4Ge_wKz	hg38-primary-113-ensembl	tmnbiAyj2fke68d_TYjq2g487US8C15r	GRCh38-primary-assembly-46-gencode	hg38-primary-113-ensembl_vs_GRCh38-primary-assembly-46-gencode	0.771689497716895	1	1	0.771689497716895	0.871134020618557	0.871134020618557	1	1	1	1	0.871134020618557	0.871134020618557
oLfPx0NOBKKXMIngGeQ4YewtU4Ge_wKz	hg38-primary-113-ensembl	tkRdBlSp5hewK4OpEJC87J9pw-ac0vOa	GRCh38-p14-46-gencode	hg38-primary-113-ensembl_vs_GRCh38-p14-46-gencode	0.231190150478796	0.274787535410765	0.274787535410765	0.231190150478796	0.871134020618557	0.239376770538244	1	0.274787535410765	1	0.274787535410765	0.871134020618557	0.239376770538244
oLfPx0NOBKKXMIngGeQ4YewtU4Ge_wKz	hg38-primary-113-ensembl	EGlYk1stOsAjmTALWkqKDqtZOSkyA_YH	GRCh38.p14-fasta-full-analysis	hg38-primary-113-ensembl_vs_GRCh38.p14-fasta-full-analysis	0	0.425438596491228	0.371308016877637	0	0	0	1	0.425438596491228	0.907216494845361	0.385964912280702	0	0
oLfPx0NOBKKXMIngGeQ4YewtU4Ge_wKz	hg38-primary-113-ensembl	lXa-sGAmSafYXHN4iEwup0EsQh5F1krA	GRCh37-igenomes-ensembl	hg38-primary-113-ensembl_vs_GRCh37-igenomes-ensembl	0.128865979381443	0.00458715596330275	0.00458715596330275	0.00458715596330275	0.128865979381443	1	0.00515463917525773	0.04	0.00515463917525773	0.04	0.00515463917525773	0.04
oLfPx0NOBKKXMIngGeQ4YewtU4Ge_wKz	hg38-primary-113-ensembl	FnbS0xDAGOePD7lp6Xt0vnbcASzkk3gk	GRCh38-igenomes-decoy-ncbi	hg38-primary-113-ensembl_vs_GRCh38-igenomes-decoy-ncbi	0	0.0751937984496124	0.0677444187836797	0	0	0	1	0.0751937984496124	0.907216494845361	0.0682170542635659	0	0
oLfPx0NOBKKXMIngGeQ4YewtU4Ge_wKz	hg38-primary-113-ensembl	vRjC5qM1Tc-fFjJo0TGRw4CVjFhmLG0f	GRCh38-igenomes-build36-3-ncbi	hg38-primary-113-ensembl_vs_GRCh38-igenomes-build36-3-ncbi	0.128865979381443	0	0	0	0.128865979381443	1	0	0	0	0	0	0
oLfPx0NOBKKXMIngGeQ4YewtU4Ge_wKz	hg38-primary-113-ensembl	EiFob05aCWgVU_B_Ae0cypnQut3cxUP1	GRCh38-igenomes-ncbi	hg38-primary-113-ensembl_vs_GRCh38-igenomes-ncbi	0	0.994871794871795	0.826291079812207	0	0	0	1	0.994871794871795	0.907216494845361	0.902564102564103	0	0
oLfPx0NOBKKXMIngGeQ4YewtU4Ge_wKz	hg38-primary-113-ensembl	wdpZbFN0pd92H2VeKZBAp3riQN4nJXkK	GRCh38-igenomes-build37-1-ncbi	hg38-primary-113-ensembl_vs_GRCh38-igenomes-build37-1-ncbi	0.128865979381443	0	0	0	0.128865979381443	1	0	0	0	0	0	0
oLfPx0NOBKKXMIngGeQ4YewtU4Ge_wKz	hg38-primary-113-ensembl	GOIHeGSorDrbznRxihs5rIb6vTiTKaw7	hg19-igenomes-ucsc	hg38-primary-113-ensembl_vs_hg19-igenomes-ucsc	0	0	0	0	0	0	0	0	0	0	0	0
oLfPx0NOBKKXMIngGeQ4YewtU4Ge_wKz	hg38-primary-113-ensembl	Dx_M8skbJqROkfXhhQRtWejcCyewRbdL	GRCh38-igenomes-build37-2-ncbi	hg38-primary-113-ensembl_vs_GRCh38-igenomes-build37-2-ncbi	0.128865979381443	0.00458715596330275	0.00458715596330275	0.00458715596330275	0.128865979381443	1	0.00515463917525773	0.04	0.00515463917525773	0.04	0.00515463917525773	0.04
oLfPx0NOBKKXMIngGeQ4YewtU4Ge_wKz	hg38-primary-113-ensembl	ieWVCws5MC2QFRKgH9QcN3u5_Y_3hPG6	hg18-igenomes-ucsc	hg38-primary-113-ensembl_vs_hg18-igenomes-ucsc	0	0	0	0	0	0	0	0	0	0	0	0
oLfPx0NOBKKXMIngGeQ4YewtU4Ge_wKz	hg38-primary-113-ensembl	EiFob05aCWgVU_B_Ae0cypnQut3cxUP1	hg38-refgenie	hg38-primary-113-ensembl_vs_hg38-refgenie	0	0.994871794871795	0.826291079812207	0	0	0	1	0.994871794871795	0.907216494845361	0.902564102564103	0	0
oLfPx0NOBKKXMIngGeQ4YewtU4Ge_wKz	hg38-primary-113-ensembl	jFm0Uca8a7vK2cbuIQgBopjBilgCFheD	hg38-igenomes-ucsc	hg38-primary-113-ensembl_vs_hg38-igenomes-ucsc	0	0.994871794871795	0.935323383084577	0	0	0	1	0.994871794871795	0.969072164948454	0.964102564102564	0	0
oLfPx0NOBKKXMIngGeQ4YewtU4Ge_wKz	hg38-primary-113-ensembl	Ba88PY52_qeifhJrgUXyin6UITdXNsg3	hg38-primary-refgenie	hg38-primary-113-ensembl_vs_hg38-primary-refgenie	0	0.128865979381443	0.128865979381443	0	0	0	0.128865979381443	1	0.128865979381443	1	0	0
oLfPx0NOBKKXMIngGeQ4YewtU4Ge_wKz	hg38-primary-113-ensembl	YfZ0rklv8KY9DCtqG0iIX16zsgbuBgmM	hg18-refgenie	hg38-primary-113-ensembl_vs_hg18-refgenie	0	0	0	0	0	0	0	0	0	0	0	0
oLfPx0NOBKKXMIngGeQ4YewtU4Ge_wKz	hg38-primary-113-ensembl	ThZcNYiLuWWL86NdJ8dvvJG15K9mW3Fo	hg19-refgenie	hg38-primary-113-ensembl_vs_hg19-refgenie	0	0.0436363636363636	0.0436363636363636	0	0	0	0.0618556701030928	0.129032258064516	0.0618556701030928	0.129032258064516	0	0
oLfPx0NOBKKXMIngGeQ4YewtU4Ge_wKz	hg38-primary-113-ensembl	5SdkZCnuZL2YIptqjSBZfupo_O7HpD_B	hs37-1kg	hg38-primary-113-ensembl_vs_hs37-1kg	0.153526970954357	0.0490566037735849	0.0490566037735849	0.0490566037735849	0.190721649484536	0.44047619047619	0.0670103092783505	0.154761904761905	0.0670103092783505	0.154761904761905	0.0670103092783505	0.154761904761905
oLfPx0NOBKKXMIngGeQ4YewtU4Ge_wKz	hg38-primary-113-ensembl	Q3xii3AkJDCTXSO6Vg13kjbOutQu0KP9	hs37d5	hg38-primary-113-ensembl_vs_hs37d5	0.152263374485597	0.048689138576779	0.048689138576779	0.048689138576779	0.190721649484536	0.430232558139535	0.0670103092783505	0.151162790697674	0.0670103092783505	0.151162790697674	0.0670103092783505	0.151162790697674
oLfPx0NOBKKXMIngGeQ4YewtU4Ge_wKz	hg38-primary-113-ensembl	gHcfbUVnFzHv3QSqz2sSqVHdUQbDO8N5	hs38DH	hg38-primary-113-ensembl_vs_hs38DH	0	0.0576351752822341	0.0520094562647754	0	0	0	1	0.0576351752822341	0.907216494845361	0.0522875816993464	0	0
oLfPx0NOBKKXMIngGeQ4YewtU4Ge_wKz	hg38-primary-113-ensembl	EiFob05aCWgVU_B_Ae0cypnQut3cxUP1	hs38	hg38-primary-113-ensembl_vs_hs38	0	0.994871794871795	0.826291079812207	0	0	0	1	0.994871794871795	0.907216494845361	0.902564102564103	0	0
oLfPx0NOBKKXMIngGeQ4YewtU4Ge_wKz	hg38-primary-113-ensembl	EiFob05aCWgVU_B_Ae0cypnQut3cxUP1	hg38-noALT-noHLA-noDecoy-broad	hg38-primary-113-ensembl_vs_hg38-noALT-noHLA-noDecoy-broad	0	0.994871794871795	0.826291079812207	0	0	0	1	0.994871794871795	0.907216494845361	0.902564102564103	0	0
oLfPx0NOBKKXMIngGeQ4YewtU4Ge_wKz	hg38-primary-113-ensembl	gHcfbUVnFzHv3QSqz2sSqVHdUQbDO8N5	hg38-broad	hg38-primary-113-ensembl_vs_hg38-broad	0	0.0576351752822341	0.0520094562647754	0	0	0	1	0.0576351752822341	0.907216494845361	0.0522875816993464	0	0
oLfPx0NOBKKXMIngGeQ4YewtU4Ge_wKz	hg38-primary-113-ensembl	eN7J_gZz_meakMCeXXBEvY_njignMPxl	b37-broad	hg38-primary-113-ensembl_vs_b37-broad	0.152892561983471	0.0488721804511278	0.0488721804511278	0.0488721804511278	0.190721649484536	0.435294117647059	0.0670103092783505	0.152941176470588	0.0670103092783505	0.152941176470588	0.0670103092783505	0.152941176470588
oLfPx0NOBKKXMIngGeQ4YewtU4Ge_wKz	hg38-primary-113-ensembl	NTeQ1GQMt2ocCFkS8Z3_qkvetZjabWSt	hg38-ddbj	hg38-primary-113-ensembl_vs_hg38-ddbj	0	0.426373626373626	0.426373626373626	0	0	0	1	0.426373626373626	1	0.426373626373626	0	0
oLfPx0NOBKKXMIngGeQ4YewtU4Ge_wKz	hg38-primary-113-ensembl	gHcfbUVnFzHv3QSqz2sSqVHdUQbDO8N5	homo-sapiens-assembly38-ddbj	hg38-primary-113-ensembl_vs_homo-sapiens-assembly38-ddbj	0	0.0576351752822341	0.0520094562647754	0	0	0	1	0.0576351752822341	0.907216494845361	0.0522875816993464	0	0
oLfPx0NOBKKXMIngGeQ4YewtU4Ge_wKz	hg38-primary-113-ensembl	gHcfbUVnFzHv3QSqz2sSqVHdUQbDO8N5	GRCh38-full-decoy-hla-ddbj	hg38-primary-113-ensembl_vs_GRCh38-full-decoy-hla-ddbj	0	0.0576351752822341	0.0520094562647754	0	0	0	1	0.0576351752822341	0.907216494845361	0.0522875816993464	0	0
oLfPx0NOBKKXMIngGeQ4YewtU4Ge_wKz	hg38-primary-113-ensembl	6chutju9QVJW0rdA-wgubHbtoTQ42o-6	GRCh38-ena-15	hg38-primary-113-ensembl_vs_GRCh38-ena-15	0	0.345360824742268	0.248803827751196	0	0	0	0.345360824742268	1	0.268041237113402	0.776119402985075	0	0
oLfPx0NOBKKXMIngGeQ4YewtU4Ge_wKz	hg38-primary-113-ensembl	lWRRNMNypacEjnJCy-AYiDNUPy1brQGC	GRCh38-ena-29	hg38-primary-113-ensembl_vs_GRCh38-ena-29	0	0.343589743589744	0.247619047619048	0	0	0	0.345360824742268	0.985294117647059	0.268041237113402	0.764705882352941	0	0
oLfPx0NOBKKXMIngGeQ4YewtU4Ge_wKz	hg38-primary-113-ensembl	Q3xii3AkJDCTXSO6Vg13kjbOutQu0KP9	hs37d5.fa	hg38-primary-113-ensembl_vs_hs37d5.fa	0.152263374485597	0.048689138576779	0.048689138576779	0.048689138576779	0.190721649484536	0.430232558139535	0.0670103092783505	0.151162790697674	0.0670103092783505	0.151162790697674	0.0670103092783505	0.151162790697674
oLfPx0NOBKKXMIngGeQ4YewtU4Ge_wKz	hg38-primary-113-ensembl	xEg2q8K9gV4027DMTCiaUGLCcrqySglR	hg38-p14-masked-ucsc	hg38-primary-113-ensembl_vs_hg38-p14-masked-ucsc	0	0.426373626373626	0	0	0	0	1	0.426373626373626	0	0	0	0
oLfPx0NOBKKXMIngGeQ4YewtU4Ge_wKz	hg38-primary-113-ensembl	jFm0Uca8a7vK2cbuIQgBopjBilgCFheD	hg38-p14-analysisSet-ucsc	hg38-primary-113-ensembl_vs_hg38-p14-analysisSet-ucsc	0	0.994871794871795	0.935323383084577	0	0	0	1	0.994871794871795	0.969072164948454	0.964102564102564	0	0
RGSkyOkQ4qnSLhjrR_e3AI51Ac-RohAL	hg38-primary-rm-113-ensembl	-qU7PUmse_-pilikFDTJKyrt2_QJvUFy	hg19-p13-full-analysis-ucsc	hg38-primary-rm-113-ensembl_vs_hg19-p13-full-analysis-ucsc	0	0.0271398747390397	0	0	0	0	0.0670103092783505	0.0436241610738255	0	0	0	0
RGSkyOkQ4qnSLhjrR_e3AI51Ac-RohAL	hg38-primary-rm-113-ensembl	ThZcNYiLuWWL86NdJ8dvvJG15K9mW3Fo	hg19-initial-ucsc	hg38-primary-rm-113-ensembl_vs_hg19-initial-ucsc	0	0.0436363636363636	0	0	0	0	0.0618556701030928	0.129032258064516	0	0	0	0
RGSkyOkQ4qnSLhjrR_e3AI51Ac-RohAL	hg38-primary-rm-113-ensembl	NTeQ1GQMt2ocCFkS8Z3_qkvetZjabWSt	hg38-initial-ucsc	hg38-primary-rm-113-ensembl_vs_hg38-initial-ucsc	0	0.426373626373626	0	0	0	0	1	0.426373626373626	0	0	0	0
RGSkyOkQ4qnSLhjrR_e3AI51Ac-RohAL	hg38-primary-rm-113-ensembl	5ryrHdbJHIgyZuE29h5uzITRL4kinZWG	hg38-toplevel-113-ensembl	hg38-primary-rm-113-ensembl_vs_hg38-toplevel-113-ensembl	0.274787535410765	0.274787535410765	0	0.274787535410765	1	0.274787535410765	1	0.274787535410765	0	0	1	0.274787535410765
RGSkyOkQ4qnSLhjrR_e3AI51Ac-RohAL	hg38-primary-rm-113-ensembl	a_WL8OC7sFJfjux5m11M2bKl0dYepA1x	hg38-p14-ucsc	hg38-primary-rm-113-ensembl_vs_hg38-p14-ucsc	0	0.272855133614627	0	0	0	0	1	0.272855133614627	0	0	0	0
RGSkyOkQ4qnSLhjrR_e3AI51Ac-RohAL	hg38-primary-rm-113-ensembl	6pxZqxG0TYtyVb8yp14ONpaxZ8msQqKr	hg19-p13-plusMT-ucsc	hg38-primary-rm-113-ensembl_vs_hg19-p13-plusMT-ucsc	0	0.0271398747390397	0	0	0	0	0.0670103092783505	0.0436241610738255	0	0	0	0
RGSkyOkQ4qnSLhjrR_e3AI51Ac-RohAL	hg38-primary-rm-113-ensembl	oLfPx0NOBKKXMIngGeQ4YewtU4Ge_wKz	hg38-primary-sm-113-ensembl	hg38-primary-rm-113-ensembl_vs_hg38-primary-sm-113-ensembl	1	1	0	1	1	1	1	1	0	0	1	1
RGSkyOkQ4qnSLhjrR_e3AI51Ac-RohAL	hg38-primary-rm-113-ensembl	5ryrHdbJHIgyZuE29h5uzITRL4kinZWG	hg38-toplevel-sm-113-ensembl	hg38-primary-rm-113-ensembl_vs_hg38-toplevel-sm-113-ensembl	0.274787535410765	0.274787535410765	0	0.274787535410765	1	0.274787535410765	1	0.274787535410765	0	0	1	0.274787535410765
RGSkyOkQ4qnSLhjrR_e3AI51Ac-RohAL	hg38-primary-rm-113-ensembl	tkRdBlSp5hewK4OpEJC87J9pw-ac0vOa	GRCh38-p14-47-gencode	hg38-primary-rm-113-ensembl_vs_GRCh38-p14-47-gencode	0.231190150478796	0.274787535410765	0	0.231190150478796	0.871134020618557	0.239376770538244	1	0.274787535410765	0	0	0.871134020618557	0.239376770538244
RGSkyOkQ4qnSLhjrR_e3AI51Ac-RohAL	hg38-primary-rm-113-ensembl	k4mLJvbFzZiw3o6SL8hh63V2u7AjDMrE	GRCh37-primary-assembly-46-gencode	hg38-primary-rm-113-ensembl_vs_GRCh37-primary-assembly-46-gencode	0.0451127819548872	0.0490566037735849	0	0.0451127819548872	0.0618556701030928	0.142857142857143	0.0670103092783505	0.154761904761905	0	0	0.0618556701030928	0.142857142857143
RGSkyOkQ4qnSLhjrR_e3AI51Ac-RohAL	hg38-primary-rm-113-ensembl	k4mLJvbFzZiw3o6SL8hh63V2u7AjDMrE	GRCh37-primary-assembly-47-gencode	hg38-primary-rm-113-ensembl_vs_GRCh37-primary-assembly-47-gencode	0.0451127819548872	0.0490566037735849	0	0.0451127819548872	0.0618556701030928	0.142857142857143	0.0670103092783505	0.154761904761905	0	0	0.0618556701030928	0.142857142857143
RGSkyOkQ4qnSLhjrR_e3AI51Ac-RohAL	hg38-primary-rm-113-ensembl	tmnbiAyj2fke68d_TYjq2g487US8C15r	GRCh38-primary-assembly-47-gencode	hg38-primary-rm-113-ensembl_vs_GRCh38-primary-assembly-47-gencode	0.771689497716895	1	0	0.771689497716895	0.871134020618557	0.871134020618557	1	1	0	0	0.871134020618557	0.871134020618557
RGSkyOkQ4qnSLhjrR_e3AI51Ac-RohAL	hg38-primary-rm-113-ensembl	H9er8ocYfIN2TOfyf6zMyeXXm7trXGP7	hg18-ucsc	hg38-primary-rm-113-ensembl_vs_hg18-ucsc	0	0	0	0	0	0	0	0	0	0	0	0
RGSkyOkQ4qnSLhjrR_e3AI51Ac-RohAL	hg38-primary-rm-113-ensembl	tmnbiAyj2fke68d_TYjq2g487US8C15r	GRCh38-primary-assembly-46-gencode	hg38-primary-rm-113-ensembl_vs_GRCh38-primary-assembly-46-gencode	0.771689497716895	1	0	0.771689497716895	0.871134020618557	0.871134020618557	1	1	0	0	0.871134020618557	0.871134020618557
RGSkyOkQ4qnSLhjrR_e3AI51Ac-RohAL	hg38-primary-rm-113-ensembl	tkRdBlSp5hewK4OpEJC87J9pw-ac0vOa	GRCh38-p14-46-gencode	hg38-primary-rm-113-ensembl_vs_GRCh38-p14-46-gencode	0.231190150478796	0.274787535410765	0	0.231190150478796	0.871134020618557	0.239376770538244	1	0.274787535410765	0	0	0.871134020618557	0.239376770538244
RGSkyOkQ4qnSLhjrR_e3AI51Ac-RohAL	hg38-primary-rm-113-ensembl	EGlYk1stOsAjmTALWkqKDqtZOSkyA_YH	GRCh38.p14-fasta-full-analysis	hg38-primary-rm-113-ensembl_vs_GRCh38.p14-fasta-full-analysis	0	0.425438596491228	0	0	0	0	1	0.425438596491228	0	0	0	0
RGSkyOkQ4qnSLhjrR_e3AI51Ac-RohAL	hg38-primary-rm-113-ensembl	lXa-sGAmSafYXHN4iEwup0EsQh5F1krA	GRCh37-igenomes-ensembl	hg38-primary-rm-113-ensembl_vs_GRCh37-igenomes-ensembl	0.128865979381443	0.00458715596330275	0	0.00458715596330275	0.128865979381443	1	0.00515463917525773	0.04	0	0	0.00515463917525773	0.04
RGSkyOkQ4qnSLhjrR_e3AI51Ac-RohAL	hg38-primary-rm-113-ensembl	FnbS0xDAGOePD7lp6Xt0vnbcASzkk3gk	GRCh38-igenomes-decoy-ncbi	hg38-primary-rm-113-ensembl_vs_GRCh38-igenomes-decoy-ncbi	0	0.0751937984496124	0	0	0	0	1	0.0751937984496124	0	0	0	0
RGSkyOkQ4qnSLhjrR_e3AI51Ac-RohAL	hg38-primary-rm-113-ensembl	vRjC5qM1Tc-fFjJo0TGRw4CVjFhmLG0f	GRCh38-igenomes-build36-3-ncbi	hg38-primary-rm-113-ensembl_vs_GRCh38-igenomes-build36-3-ncbi	0.128865979381443	0	0	0	0.128865979381443	1	0	0	0	0	0	0
RGSkyOkQ4qnSLhjrR_e3AI51Ac-RohAL	hg38-primary-rm-113-ensembl	EiFob05aCWgVU_B_Ae0cypnQut3cxUP1	GRCh38-igenomes-ncbi	hg38-primary-rm-113-ensembl_vs_GRCh38-igenomes-ncbi	0	0.994871794871795	0	0	0	0	1	0.994871794871795	0	0	0	0
RGSkyOkQ4qnSLhjrR_e3AI51Ac-RohAL	hg38-primary-rm-113-ensembl	wdpZbFN0pd92H2VeKZBAp3riQN4nJXkK	GRCh38-igenomes-build37-1-ncbi	hg38-primary-rm-113-ensembl_vs_GRCh38-igenomes-build37-1-ncbi	0.128865979381443	0	0	0	0.128865979381443	1	0	0	0	0	0	0
RGSkyOkQ4qnSLhjrR_e3AI51Ac-RohAL	hg38-primary-rm-113-ensembl	GOIHeGSorDrbznRxihs5rIb6vTiTKaw7	hg19-igenomes-ucsc	hg38-primary-rm-113-ensembl_vs_hg19-igenomes-ucsc	0	0	0	0	0	0	0	0	0	0	0	0
RGSkyOkQ4qnSLhjrR_e3AI51Ac-RohAL	hg38-primary-rm-113-ensembl	Dx_M8skbJqROkfXhhQRtWejcCyewRbdL	GRCh38-igenomes-build37-2-ncbi	hg38-primary-rm-113-ensembl_vs_GRCh38-igenomes-build37-2-ncbi	0.128865979381443	0.00458715596330275	0	0.00458715596330275	0.128865979381443	1	0.00515463917525773	0.04	0	0	0.00515463917525773	0.04
RGSkyOkQ4qnSLhjrR_e3AI51Ac-RohAL	hg38-primary-rm-113-ensembl	ieWVCws5MC2QFRKgH9QcN3u5_Y_3hPG6	hg18-igenomes-ucsc	hg38-primary-rm-113-ensembl_vs_hg18-igenomes-ucsc	0	0	0	0	0	0	0	0	0	0	0	0
RGSkyOkQ4qnSLhjrR_e3AI51Ac-RohAL	hg38-primary-rm-113-ensembl	EiFob05aCWgVU_B_Ae0cypnQut3cxUP1	hg38-refgenie	hg38-primary-rm-113-ensembl_vs_hg38-refgenie	0	0.994871794871795	0	0	0	0	1	0.994871794871795	0	0	0	0
RGSkyOkQ4qnSLhjrR_e3AI51Ac-RohAL	hg38-primary-rm-113-ensembl	jFm0Uca8a7vK2cbuIQgBopjBilgCFheD	hg38-igenomes-ucsc	hg38-primary-rm-113-ensembl_vs_hg38-igenomes-ucsc	0	0.994871794871795	0	0	0	0	1	0.994871794871795	0	0	0	0
RGSkyOkQ4qnSLhjrR_e3AI51Ac-RohAL	hg38-primary-rm-113-ensembl	Ba88PY52_qeifhJrgUXyin6UITdXNsg3	hg38-primary-refgenie	hg38-primary-rm-113-ensembl_vs_hg38-primary-refgenie	0	0.128865979381443	0	0	0	0	0.128865979381443	1	0	0	0	0
RGSkyOkQ4qnSLhjrR_e3AI51Ac-RohAL	hg38-primary-rm-113-ensembl	YfZ0rklv8KY9DCtqG0iIX16zsgbuBgmM	hg18-refgenie	hg38-primary-rm-113-ensembl_vs_hg18-refgenie	0	0	0	0	0	0	0	0	0	0	0	0
RGSkyOkQ4qnSLhjrR_e3AI51Ac-RohAL	hg38-primary-rm-113-ensembl	ThZcNYiLuWWL86NdJ8dvvJG15K9mW3Fo	hg19-refgenie	hg38-primary-rm-113-ensembl_vs_hg19-refgenie	0	0.0436363636363636	0	0	0	0	0.0618556701030928	0.129032258064516	0	0	0	0
RGSkyOkQ4qnSLhjrR_e3AI51Ac-RohAL	hg38-primary-rm-113-ensembl	5SdkZCnuZL2YIptqjSBZfupo_O7HpD_B	hs37-1kg	hg38-primary-rm-113-ensembl_vs_hs37-1kg	0.153526970954357	0.0490566037735849	0	0.0490566037735849	0.190721649484536	0.44047619047619	0.0670103092783505	0.154761904761905	0	0	0.0670103092783505	0.154761904761905
RGSkyOkQ4qnSLhjrR_e3AI51Ac-RohAL	hg38-primary-rm-113-ensembl	Q3xii3AkJDCTXSO6Vg13kjbOutQu0KP9	hs37d5	hg38-primary-rm-113-ensembl_vs_hs37d5	0.152263374485597	0.048689138576779	0	0.048689138576779	0.190721649484536	0.430232558139535	0.0670103092783505	0.151162790697674	0	0	0.0670103092783505	0.151162790697674
RGSkyOkQ4qnSLhjrR_e3AI51Ac-RohAL	hg38-primary-rm-113-ensembl	gHcfbUVnFzHv3QSqz2sSqVHdUQbDO8N5	hs38DH	hg38-primary-rm-113-ensembl_vs_hs38DH	0	0.0576351752822341	0	0	0	0	1	0.0576351752822341	0	0	0	0
RGSkyOkQ4qnSLhjrR_e3AI51Ac-RohAL	hg38-primary-rm-113-ensembl	EiFob05aCWgVU_B_Ae0cypnQut3cxUP1	hs38	hg38-primary-rm-113-ensembl_vs_hs38	0	0.994871794871795	0	0	0	0	1	0.994871794871795	0	0	0	0
RGSkyOkQ4qnSLhjrR_e3AI51Ac-RohAL	hg38-primary-rm-113-ensembl	EiFob05aCWgVU_B_Ae0cypnQut3cxUP1	hg38-noALT-noHLA-noDecoy-broad	hg38-primary-rm-113-ensembl_vs_hg38-noALT-noHLA-noDecoy-broad	0	0.994871794871795	0	0	0	0	1	0.994871794871795	0	0	0	0
RGSkyOkQ4qnSLhjrR_e3AI51Ac-RohAL	hg38-primary-rm-113-ensembl	gHcfbUVnFzHv3QSqz2sSqVHdUQbDO8N5	hg38-broad	hg38-primary-rm-113-ensembl_vs_hg38-broad	0	0.0576351752822341	0	0	0	0	1	0.0576351752822341	0	0	0	0
RGSkyOkQ4qnSLhjrR_e3AI51Ac-RohAL	hg38-primary-rm-113-ensembl	eN7J_gZz_meakMCeXXBEvY_njignMPxl	b37-broad	hg38-primary-rm-113-ensembl_vs_b37-broad	0.152892561983471	0.0488721804511278	0	0.0488721804511278	0.190721649484536	0.435294117647059	0.0670103092783505	0.152941176470588	0	0	0.0670103092783505	0.152941176470588
RGSkyOkQ4qnSLhjrR_e3AI51Ac-RohAL	hg38-primary-rm-113-ensembl	NTeQ1GQMt2ocCFkS8Z3_qkvetZjabWSt	hg38-ddbj	hg38-primary-rm-113-ensembl_vs_hg38-ddbj	0	0.426373626373626	0	0	0	0	1	0.426373626373626	0	0	0	0
RGSkyOkQ4qnSLhjrR_e3AI51Ac-RohAL	hg38-primary-rm-113-ensembl	gHcfbUVnFzHv3QSqz2sSqVHdUQbDO8N5	homo-sapiens-assembly38-ddbj	hg38-primary-rm-113-ensembl_vs_homo-sapiens-assembly38-ddbj	0	0.0576351752822341	0	0	0	0	1	0.0576351752822341	0	0	0	0
RGSkyOkQ4qnSLhjrR_e3AI51Ac-RohAL	hg38-primary-rm-113-ensembl	gHcfbUVnFzHv3QSqz2sSqVHdUQbDO8N5	GRCh38-full-decoy-hla-ddbj	hg38-primary-rm-113-ensembl_vs_GRCh38-full-decoy-hla-ddbj	0	0.0576351752822341	0	0	0	0	1	0.0576351752822341	0	0	0	0
RGSkyOkQ4qnSLhjrR_e3AI51Ac-RohAL	hg38-primary-rm-113-ensembl	6chutju9QVJW0rdA-wgubHbtoTQ42o-6	GRCh38-ena-15	hg38-primary-rm-113-ensembl_vs_GRCh38-ena-15	0	0.345360824742268	0	0	0	0	0.345360824742268	1	0	0	0	0
RGSkyOkQ4qnSLhjrR_e3AI51Ac-RohAL	hg38-primary-rm-113-ensembl	lWRRNMNypacEjnJCy-AYiDNUPy1brQGC	GRCh38-ena-29	hg38-primary-rm-113-ensembl_vs_GRCh38-ena-29	0	0.343589743589744	0	0	0	0	0.345360824742268	0.985294117647059	0	0	0	0
RGSkyOkQ4qnSLhjrR_e3AI51Ac-RohAL	hg38-primary-rm-113-ensembl	Q3xii3AkJDCTXSO6Vg13kjbOutQu0KP9	hs37d5.fa	hg38-primary-rm-113-ensembl_vs_hs37d5.fa	0.152263374485597	0.048689138576779	0	0.048689138576779	0.190721649484536	0.430232558139535	0.0670103092783505	0.151162790697674	0	0	0.0670103092783505	0.151162790697674
RGSkyOkQ4qnSLhjrR_e3AI51Ac-RohAL	hg38-primary-rm-113-ensembl	xEg2q8K9gV4027DMTCiaUGLCcrqySglR	hg38-p14-masked-ucsc	hg38-primary-rm-113-ensembl_vs_hg38-p14-masked-ucsc	0	0.426373626373626	0.0929054054054054	0	0	0	1	0.426373626373626	0.286458333333333	0.120879120879121	0	0
RGSkyOkQ4qnSLhjrR_e3AI51Ac-RohAL	hg38-primary-rm-113-ensembl	jFm0Uca8a7vK2cbuIQgBopjBilgCFheD	hg38-p14-analysisSet-ucsc	hg38-primary-rm-113-ensembl_vs_hg38-p14-analysisSet-ucsc	0	0.994871794871795	0	0	0	0	1	0.994871794871795	0	0	0	0
-qU7PUmse_-pilikFDTJKyrt2_QJvUFy	hg19-p13-full-analysis-ucsc	ThZcNYiLuWWL86NdJ8dvvJG15K9mW3Fo	hg19-initial-ucsc	hg19-p13-full-analysis-ucsc_vs_hg19-initial-ucsc	0.307692307692308	0.307692307692308	0.299003322259136	0.307692307692308	0.308724832214765	0.989247311827957	0.308724832214765	0.989247311827957	0.302013422818792	0.967741935483871	0.308724832214765	0.989247311827957
-qU7PUmse_-pilikFDTJKyrt2_QJvUFy	hg19-p13-full-analysis-ucsc	NTeQ1GQMt2ocCFkS8Z3_qkvetZjabWSt	hg38-initial-ucsc	hg19-p13-full-analysis-ucsc_vs_hg38-initial-ucsc	0.0329218106995885	0.104105571847507	0.0944767441860465	0	0.0805369127516778	0.0527472527472527	0.238255033557047	0.156043956043956	0.218120805369127	0.142857142857143	0	0
-qU7PUmse_-pilikFDTJKyrt2_QJvUFy	hg19-p13-full-analysis-ucsc	5ryrHdbJHIgyZuE29h5uzITRL4kinZWG	hg38-toplevel-113-ensembl	hg19-p13-full-analysis-ucsc_vs_hg38-toplevel-113-ensembl	0	0.0795698924731183	0.0692225772097977	0	0	0	0.248322147651007	0.104815864022663	0.218120805369127	0.0920679886685552	0	0
-qU7PUmse_-pilikFDTJKyrt2_QJvUFy	hg19-p13-full-analysis-ucsc	a_WL8OC7sFJfjux5m11M2bKl0dYepA1x	hg38-p14-ucsc	hg19-p13-full-analysis-ucsc_vs_hg38-p14-ucsc	0.0243654822335025	0.079144385026738	0.0688559322033898	0	0.0805369127516778	0.0337552742616034	0.248322147651007	0.10407876230661	0.218120805369127	0.0914205344585091	0	0
-qU7PUmse_-pilikFDTJKyrt2_QJvUFy	hg19-p13-full-analysis-ucsc	6pxZqxG0TYtyVb8yp14ONpaxZ8msQqKr	hg19-p13-plusMT-ucsc	hg19-p13-full-analysis-ucsc_vs_hg19-p13-plusMT-ucsc	0.993311036789298	0.993311036789298	0.980066445182724	0.993311036789298	0.996644295302013	0.996644295302013	0.996644295302013	0.996644295302013	0.98993288590604	0.98993288590604	0.996644295302013	0.996644295302013
-qU7PUmse_-pilikFDTJKyrt2_QJvUFy	hg19-p13-full-analysis-ucsc	oLfPx0NOBKKXMIngGeQ4YewtU4Ge_wKz	hg38-primary-sm-113-ensembl	hg19-p13-full-analysis-ucsc_vs_hg38-primary-sm-113-ensembl	0	0.0271398747390397	0.0271398747390397	0	0	0	0.0436241610738255	0.0670103092783505	0.0436241610738255	0.0670103092783505	0	0
-qU7PUmse_-pilikFDTJKyrt2_QJvUFy	hg19-p13-full-analysis-ucsc	5ryrHdbJHIgyZuE29h5uzITRL4kinZWG	hg38-toplevel-sm-113-ensembl	hg19-p13-full-analysis-ucsc_vs_hg38-toplevel-sm-113-ensembl	0	0.0795698924731183	0.0692225772097977	0	0	0	0.248322147651007	0.104815864022663	0.218120805369127	0.0920679886685552	0	0
-qU7PUmse_-pilikFDTJKyrt2_QJvUFy	hg19-p13-full-analysis-ucsc	tkRdBlSp5hewK4OpEJC87J9pw-ac0vOa	GRCh38-p14-47-gencode	hg19-p13-full-analysis-ucsc_vs_GRCh38-p14-47-gencode	0.0244897959183673	0.0795698924731183	0.0692225772097977	0	0.0805369127516778	0.0339943342776204	0.248322147651007	0.104815864022663	0.218120805369127	0.0920679886685552	0	0
-qU7PUmse_-pilikFDTJKyrt2_QJvUFy	hg19-p13-full-analysis-ucsc	k4mLJvbFzZiw3o6SL8hh63V2u7AjDMrE	GRCh37-primary-assembly-46-gencode	hg19-p13-full-analysis-ucsc_vs_GRCh37-primary-assembly-46-gencode	0.0670391061452514	0.281879194630872	0.277591973244147	0.0670391061452514	0.0805369127516778	0.285714285714286	0.281879194630872	1	0.278523489932886	0.988095238095238	0.0805369127516778	0.285714285714286
-qU7PUmse_-pilikFDTJKyrt2_QJvUFy	hg19-p13-full-analysis-ucsc	k4mLJvbFzZiw3o6SL8hh63V2u7AjDMrE	GRCh37-primary-assembly-47-gencode	hg19-p13-full-analysis-ucsc_vs_GRCh37-primary-assembly-47-gencode	0.0670391061452514	0.281879194630872	0.277591973244147	0.0670391061452514	0.0805369127516778	0.285714285714286	0.281879194630872	1	0.278523489932886	0.988095238095238	0.0805369127516778	0.285714285714286
-qU7PUmse_-pilikFDTJKyrt2_QJvUFy	hg19-p13-full-analysis-ucsc	tmnbiAyj2fke68d_TYjq2g487US8C15r	GRCh38-primary-assembly-47-gencode	hg19-p13-full-analysis-ucsc_vs_GRCh38-primary-assembly-47-gencode	0.0512820512820513	0.0271398747390397	0.0271398747390397	0	0.0805369127516778	0.123711340206186	0.0436241610738255	0.0670103092783505	0.0436241610738255	0.0670103092783505	0	0
-qU7PUmse_-pilikFDTJKyrt2_QJvUFy	hg19-p13-full-analysis-ucsc	H9er8ocYfIN2TOfyf6zMyeXXm7trXGP7	hg18-ucsc	hg19-p13-full-analysis-ucsc_vs_hg18-ucsc	0.0743034055727554	0.00579710144927536	0.00579710144927536	0	0.0805369127516778	0.489795918367347	0.00671140939597315	0.0408163265306122	0.00671140939597315	0.0408163265306122	0	0
-qU7PUmse_-pilikFDTJKyrt2_QJvUFy	hg19-p13-full-analysis-ucsc	tmnbiAyj2fke68d_TYjq2g487US8C15r	GRCh38-primary-assembly-46-gencode	hg19-p13-full-analysis-ucsc_vs_GRCh38-primary-assembly-46-gencode	0.0512820512820513	0.0271398747390397	0.0271398747390397	0	0.0805369127516778	0.123711340206186	0.0436241610738255	0.0670103092783505	0.0436241610738255	0.0670103092783505	0	0
-qU7PUmse_-pilikFDTJKyrt2_QJvUFy	hg19-p13-full-analysis-ucsc	tkRdBlSp5hewK4OpEJC87J9pw-ac0vOa	GRCh38-p14-46-gencode	hg19-p13-full-analysis-ucsc_vs_GRCh38-p14-46-gencode	0.0244897959183673	0.0795698924731183	0.0692225772097977	0	0.0805369127516778	0.0339943342776204	0.248322147651007	0.104815864022663	0.218120805369127	0.0920679886685552	0	0
-qU7PUmse_-pilikFDTJKyrt2_QJvUFy	hg19-p13-full-analysis-ucsc	EGlYk1stOsAjmTALWkqKDqtZOSkyA_YH	GRCh38.p14-fasta-full-analysis	hg19-p13-full-analysis-ucsc_vs_GRCh38.p14-fasta-full-analysis	0.0342935528120713	0.105571847507331	0.0959302325581395	0.00132802124833997	0.0838926174496644	0.0548245614035088	0.241610738255034	0.157894736842105	0.221476510067114	0.144736842105263	0.00335570469798658	0.00219298245614035
-qU7PUmse_-pilikFDTJKyrt2_QJvUFy	hg19-p13-full-analysis-ucsc	lXa-sGAmSafYXHN4iEwup0EsQh5F1krA	GRCh37-igenomes-ensembl	hg19-p13-full-analysis-ucsc_vs_GRCh37-igenomes-ensembl	0	0.0838926174496644	0.0838926174496644	0	0	0	0.0838926174496644	1	0.0838926174496644	1	0	0
-qU7PUmse_-pilikFDTJKyrt2_QJvUFy	hg19-p13-full-analysis-ucsc	FnbS0xDAGOePD7lp6Xt0vnbcASzkk3gk	GRCh38-igenomes-decoy-ncbi	hg19-p13-full-analysis-ucsc_vs_GRCh38-igenomes-decoy-ncbi	0.0087627059235892	0.00488826815642458	0.00488826815642458	0.000347584289190129	0.0838926174496644	0.00968992248062015	0.0469798657718121	0.00542635658914729	0.0469798657718121	0.00542635658914729	0.00335570469798658	0.000387596899224806
-qU7PUmse_-pilikFDTJKyrt2_QJvUFy	hg19-p13-full-analysis-ucsc	vRjC5qM1Tc-fFjJo0TGRw4CVjFhmLG0f	GRCh38-igenomes-build36-3-ncbi	hg19-p13-full-analysis-ucsc_vs_GRCh38-igenomes-build36-3-ncbi	0	0	0	0	0	0	0	0	0	0	0	0
-qU7PUmse_-pilikFDTJKyrt2_QJvUFy	hg19-p13-full-analysis-ucsc	EiFob05aCWgVU_B_Ae0cypnQut3cxUP1	GRCh38-igenomes-ncbi	hg19-p13-full-analysis-ucsc_vs_GRCh38-igenomes-ncbi	0.0534188034188034	0.0292275574112735	0.0292275574112735	0.00203252032520325	0.0838926174496644	0.128205128205128	0.0469798657718121	0.0717948717948718	0.0469798657718121	0.0717948717948718	0.00335570469798658	0.00512820512820513
-qU7PUmse_-pilikFDTJKyrt2_QJvUFy	hg19-p13-full-analysis-ucsc	wdpZbFN0pd92H2VeKZBAp3riQN4nJXkK	GRCh38-igenomes-build37-1-ncbi	hg19-p13-full-analysis-ucsc_vs_GRCh38-igenomes-build37-1-ncbi	0	0.0802675585284281	0.0766666666666667	0	0	0	0.0805369127516778	0.96	0.0771812080536913	0.92	0	0
-qU7PUmse_-pilikFDTJKyrt2_QJvUFy	hg19-p13-full-analysis-ucsc	GOIHeGSorDrbznRxihs5rIb6vTiTKaw7	hg19-igenomes-ucsc	hg19-p13-full-analysis-ucsc_vs_hg19-igenomes-ucsc	0.0802675585284281	0.0802675585284281	0.0730897009966778	0.0802675585284281	0.0805369127516778	0.96	0.0805369127516778	0.96	0.0738255033557047	0.88	0.0805369127516778	0.96
-qU7PUmse_-pilikFDTJKyrt2_QJvUFy	hg19-p13-full-analysis-ucsc	Dx_M8skbJqROkfXhhQRtWejcCyewRbdL	GRCh38-igenomes-build37-2-ncbi	hg19-p13-full-analysis-ucsc_vs_GRCh38-igenomes-build37-2-ncbi	0	0.0838926174496644	0.0802675585284281	0	0	0	0.0838926174496644	1	0.0805369127516778	0.96	0	0
-qU7PUmse_-pilikFDTJKyrt2_QJvUFy	hg19-p13-full-analysis-ucsc	ieWVCws5MC2QFRKgH9QcN3u5_Y_3hPG6	hg18-igenomes-ucsc	hg19-p13-full-analysis-ucsc_vs_hg18-igenomes-ucsc	0.0802675585284281	0	0	0	0.0805369127516778	0.96	0	0	0	0	0	0
-qU7PUmse_-pilikFDTJKyrt2_QJvUFy	hg19-p13-full-analysis-ucsc	EiFob05aCWgVU_B_Ae0cypnQut3cxUP1	hg38-refgenie	hg19-p13-full-analysis-ucsc_vs_hg38-refgenie	0.0534188034188034	0.0292275574112735	0.0292275574112735	0.00203252032520325	0.0838926174496644	0.128205128205128	0.0469798657718121	0.0717948717948718	0.0469798657718121	0.0717948717948718	0.00335570469798658	0.00512820512820513
-qU7PUmse_-pilikFDTJKyrt2_QJvUFy	hg19-p13-full-analysis-ucsc	jFm0Uca8a7vK2cbuIQgBopjBilgCFheD	hg38-igenomes-ucsc	hg19-p13-full-analysis-ucsc_vs_hg38-igenomes-ucsc	0.0534188034188034	0.0292275574112735	0.0292275574112735	0.00203252032520325	0.0838926174496644	0.128205128205128	0.0469798657718121	0.0717948717948718	0.0469798657718121	0.0717948717948718	0.00335570469798658	0.00512820512820513
-qU7PUmse_-pilikFDTJKyrt2_QJvUFy	hg19-p13-full-analysis-ucsc	Ba88PY52_qeifhJrgUXyin6UITdXNsg3	hg38-primary-refgenie	hg19-p13-full-analysis-ucsc_vs_hg38-primary-refgenie	0.0802675585284281	0.0031055900621118	0.0031055900621118	0	0.0805369127516778	0.96	0.00335570469798658	0.04	0.00335570469798658	0.04	0	0
-qU7PUmse_-pilikFDTJKyrt2_QJvUFy	hg19-p13-full-analysis-ucsc	YfZ0rklv8KY9DCtqG0iIX16zsgbuBgmM	hg18-refgenie	hg19-p13-full-analysis-ucsc_vs_hg18-refgenie	0.0743034055727554	0.00579710144927536	0.00579710144927536	0	0.0805369127516778	0.489795918367347	0.00671140939597315	0.0408163265306122	0.00671140939597315	0.0408163265306122	0	0
-qU7PUmse_-pilikFDTJKyrt2_QJvUFy	hg19-p13-full-analysis-ucsc	ThZcNYiLuWWL86NdJ8dvvJG15K9mW3Fo	hg19-refgenie	hg19-p13-full-analysis-ucsc_vs_hg19-refgenie	0.307692307692308	0.307692307692308	0.299003322259136	0.307692307692308	0.308724832214765	0.989247311827957	0.308724832214765	0.989247311827957	0.302013422818792	0.967741935483871	0.308724832214765	0.989247311827957
-qU7PUmse_-pilikFDTJKyrt2_QJvUFy	hg19-p13-full-analysis-ucsc	5SdkZCnuZL2YIptqjSBZfupo_O7HpD_B	hs37-1kg	hg19-p13-full-analysis-ucsc_vs_hs37-1kg	0	0.281879194630872	0.281879194630872	0	0	0	0.281879194630872	1	0.281879194630872	1	0	0
-qU7PUmse_-pilikFDTJKyrt2_QJvUFy	hg19-p13-full-analysis-ucsc	Q3xii3AkJDCTXSO6Vg13kjbOutQu0KP9	hs37d5	hg19-p13-full-analysis-ucsc_vs_hs37d5	0	0.284280936454849	0.284280936454849	0	0	0	0.285234899328859	0.988372093023256	0.285234899328859	0.988372093023256	0	0
-qU7PUmse_-pilikFDTJKyrt2_QJvUFy	hg19-p13-full-analysis-ucsc	gHcfbUVnFzHv3QSqz2sSqVHdUQbDO8N5	hs38DH	hg19-p13-full-analysis-ucsc_vs_hs38DH	0.00687001923605386	0.0200445434298441	0.0183435241801001	0.000273000273000273	0.0838926174496644	0.00742721330956625	0.241610738255034	0.0213903743315508	0.221476510067114	0.0196078431372549	0.00335570469798658	0.00029708853238265
-qU7PUmse_-pilikFDTJKyrt2_QJvUFy	hg19-p13-full-analysis-ucsc	EiFob05aCWgVU_B_Ae0cypnQut3cxUP1	hs38	hg19-p13-full-analysis-ucsc_vs_hs38	0.0534188034188034	0.0292275574112735	0.0292275574112735	0.00203252032520325	0.0838926174496644	0.128205128205128	0.0469798657718121	0.0717948717948718	0.0469798657718121	0.0717948717948718	0.00335570469798658	0.00512820512820513
-qU7PUmse_-pilikFDTJKyrt2_QJvUFy	hg19-p13-full-analysis-ucsc	EiFob05aCWgVU_B_Ae0cypnQut3cxUP1	hg38-noALT-noHLA-noDecoy-broad	hg19-p13-full-analysis-ucsc_vs_hg38-noALT-noHLA-noDecoy-broad	0.0534188034188034	0.0292275574112735	0.0292275574112735	0.00203252032520325	0.0838926174496644	0.128205128205128	0.0469798657718121	0.0717948717948718	0.0469798657718121	0.0717948717948718	0.00335570469798658	0.00512820512820513
-qU7PUmse_-pilikFDTJKyrt2_QJvUFy	hg19-p13-full-analysis-ucsc	gHcfbUVnFzHv3QSqz2sSqVHdUQbDO8N5	hg38-broad	hg19-p13-full-analysis-ucsc_vs_hg38-broad	0.00687001923605386	0.0200445434298441	0.0183435241801001	0.000273000273000273	0.0838926174496644	0.00742721330956625	0.241610738255034	0.0213903743315508	0.221476510067114	0.0196078431372549	0.00335570469798658	0.00029708853238265
-qU7PUmse_-pilikFDTJKyrt2_QJvUFy	hg19-p13-full-analysis-ucsc	eN7J_gZz_meakMCeXXBEvY_njignMPxl	b37-broad	hg19-p13-full-analysis-ucsc_vs_b37-broad	0	0.285234899328859	0.285234899328859	0	0	0	0.285234899328859	1	0.285234899328859	1	0	0
-qU7PUmse_-pilikFDTJKyrt2_QJvUFy	hg19-p13-full-analysis-ucsc	NTeQ1GQMt2ocCFkS8Z3_qkvetZjabWSt	hg38-ddbj	hg19-p13-full-analysis-ucsc_vs_hg38-ddbj	0.0329218106995885	0.104105571847507	0.0944767441860465	0	0.0805369127516778	0.0527472527472527	0.238255033557047	0.156043956043956	0.218120805369127	0.142857142857143	0	0
-qU7PUmse_-pilikFDTJKyrt2_QJvUFy	hg19-p13-full-analysis-ucsc	gHcfbUVnFzHv3QSqz2sSqVHdUQbDO8N5	homo-sapiens-assembly38-ddbj	hg19-p13-full-analysis-ucsc_vs_homo-sapiens-assembly38-ddbj	0.00687001923605386	0.0200445434298441	0.0183435241801001	0.000273000273000273	0.0838926174496644	0.00742721330956625	0.241610738255034	0.0213903743315508	0.221476510067114	0.0196078431372549	0.00335570469798658	0.00029708853238265
-qU7PUmse_-pilikFDTJKyrt2_QJvUFy	hg19-p13-full-analysis-ucsc	gHcfbUVnFzHv3QSqz2sSqVHdUQbDO8N5	GRCh38-full-decoy-hla-ddbj	hg19-p13-full-analysis-ucsc_vs_GRCh38-full-decoy-hla-ddbj	0.00687001923605386	0.0200445434298441	0.0183435241801001	0.000273000273000273	0.0838926174496644	0.00742721330956625	0.241610738255034	0.0213903743315508	0.221476510067114	0.0196078431372549	0.00335570469798658	0.00029708853238265
-qU7PUmse_-pilikFDTJKyrt2_QJvUFy	hg19-p13-full-analysis-ucsc	6chutju9QVJW0rdA-wgubHbtoTQ42o-6	GRCh38-ena-15	hg19-p13-full-analysis-ucsc_vs_GRCh38-ena-15	0	0.0138888888888889	0.0138888888888889	0	0	0	0.0167785234899329	0.0746268656716418	0.0167785234899329	0.0746268656716418	0	0
-qU7PUmse_-pilikFDTJKyrt2_QJvUFy	hg19-p13-full-analysis-ucsc	lWRRNMNypacEjnJCy-AYiDNUPy1brQGC	GRCh38-ena-29	hg19-p13-full-analysis-ucsc_vs_GRCh38-ena-29	0	0.0138504155124654	0.0138504155124654	0	0	0	0.0167785234899329	0.0735294117647059	0.0167785234899329	0.0735294117647059	0	0
-qU7PUmse_-pilikFDTJKyrt2_QJvUFy	hg19-p13-full-analysis-ucsc	Q3xii3AkJDCTXSO6Vg13kjbOutQu0KP9	hs37d5.fa	hg19-p13-full-analysis-ucsc_vs_hs37d5.fa	0	0.284280936454849	0.284280936454849	0	0	0	0.285234899328859	0.988372093023256	0.285234899328859	0.988372093023256	0	0
-qU7PUmse_-pilikFDTJKyrt2_QJvUFy	hg19-p13-full-analysis-ucsc	xEg2q8K9gV4027DMTCiaUGLCcrqySglR	hg38-p14-masked-ucsc	hg19-p13-full-analysis-ucsc_vs_hg38-p14-masked-ucsc	0.0329218106995885	0.104105571847507	0	0	0.0805369127516778	0.0527472527472527	0.238255033557047	0.156043956043956	0	0	0	0
-qU7PUmse_-pilikFDTJKyrt2_QJvUFy	hg19-p13-full-analysis-ucsc	jFm0Uca8a7vK2cbuIQgBopjBilgCFheD	hg38-p14-analysisSet-ucsc	hg19-p13-full-analysis-ucsc_vs_hg38-p14-analysisSet-ucsc	0.0534188034188034	0.0292275574112735	0.0292275574112735	0.00203252032520325	0.0838926174496644	0.128205128205128	0.0469798657718121	0.0717948717948718	0.0469798657718121	0.0717948717948718	0.00335570469798658	0.00512820512820513
ThZcNYiLuWWL86NdJ8dvvJG15K9mW3Fo	hg19-initial-ucsc	NTeQ1GQMt2ocCFkS8Z3_qkvetZjabWSt	hg38-initial-ucsc	hg19-initial-ucsc_vs_hg38-initial-ucsc	0.0478011472275335	0.0223880597014925	0.0223880597014925	0	0.268817204301075	0.0549450549450549	0.129032258064516	0.0263736263736264	0.129032258064516	0.0263736263736264	0	0
ThZcNYiLuWWL86NdJ8dvvJG15K9mW3Fo	hg19-initial-ucsc	5ryrHdbJHIgyZuE29h5uzITRL4kinZWG	hg38-toplevel-113-ensembl	hg19-initial-ucsc_vs_hg38-toplevel-113-ensembl	0	0.0152477763659466	0.0152477763659466	0	0	0	0.129032258064516	0.0169971671388102	0.129032258064516	0.0169971671388102	0	0
ThZcNYiLuWWL86NdJ8dvvJG15K9mW3Fo	hg19-initial-ucsc	a_WL8OC7sFJfjux5m11M2bKl0dYepA1x	hg38-p14-ucsc	hg19-initial-ucsc_vs_hg38-p14-ucsc	0.0320924261874198	0.0151515151515152	0.0151515151515152	0	0.268817204301075	0.0351617440225035	0.129032258064516	0.0168776371308017	0.129032258064516	0.0168776371308017	0	0
ThZcNYiLuWWL86NdJ8dvvJG15K9mW3Fo	hg19-initial-ucsc	6pxZqxG0TYtyVb8yp14ONpaxZ8msQqKr	hg19-p13-plusMT-ucsc	hg19-initial-ucsc_vs_hg19-p13-plusMT-ucsc	0.312080536912752	0.312080536912752	0.312080536912752	0.312080536912752	1	0.312080536912752	1	0.312080536912752	1	0.312080536912752	1	0.312080536912752
ThZcNYiLuWWL86NdJ8dvvJG15K9mW3Fo	hg19-initial-ucsc	oLfPx0NOBKKXMIngGeQ4YewtU4Ge_wKz	hg38-primary-sm-113-ensembl	hg19-initial-ucsc_vs_hg38-primary-sm-113-ensembl	0	0.0436363636363636	0.0436363636363636	0	0	0	0.129032258064516	0.0618556701030928	0.129032258064516	0.0618556701030928	0	0
ThZcNYiLuWWL86NdJ8dvvJG15K9mW3Fo	hg19-initial-ucsc	5ryrHdbJHIgyZuE29h5uzITRL4kinZWG	hg38-toplevel-sm-113-ensembl	hg19-initial-ucsc_vs_hg38-toplevel-sm-113-ensembl	0	0.0152477763659466	0.0152477763659466	0	0	0	0.129032258064516	0.0169971671388102	0.129032258064516	0.0169971671388102	0	0
ThZcNYiLuWWL86NdJ8dvvJG15K9mW3Fo	hg19-initial-ucsc	tkRdBlSp5hewK4OpEJC87J9pw-ac0vOa	GRCh38-p14-47-gencode	hg19-initial-ucsc_vs_GRCh38-p14-47-gencode	0.0322997416020672	0.0152477763659466	0.0152477763659466	0	0.268817204301075	0.0354107648725212	0.129032258064516	0.0169971671388102	0.129032258064516	0.0169971671388102	0	0
ThZcNYiLuWWL86NdJ8dvvJG15K9mW3Fo	hg19-initial-ucsc	k4mLJvbFzZiw3o6SL8hh63V2u7AjDMrE	GRCh37-primary-assembly-46-gencode	hg19-initial-ucsc_vs_GRCh37-primary-assembly-46-gencode	0.164473684210526	0.882978723404255	0.863157894736842	0.156862745098039	0.268817204301075	0.297619047619048	0.89247311827957	0.988095238095238	0.881720430107527	0.976190476190476	0.258064516129032	0.285714285714286
ThZcNYiLuWWL86NdJ8dvvJG15K9mW3Fo	hg19-initial-ucsc	k4mLJvbFzZiw3o6SL8hh63V2u7AjDMrE	GRCh37-primary-assembly-47-gencode	hg19-initial-ucsc_vs_GRCh37-primary-assembly-47-gencode	0.164473684210526	0.882978723404255	0.863157894736842	0.156862745098039	0.268817204301075	0.297619047619048	0.89247311827957	0.988095238095238	0.881720430107527	0.976190476190476	0.258064516129032	0.285714285714286
ThZcNYiLuWWL86NdJ8dvvJG15K9mW3Fo	hg19-initial-ucsc	tmnbiAyj2fke68d_TYjq2g487US8C15r	GRCh38-primary-assembly-47-gencode	hg19-initial-ucsc_vs_GRCh38-primary-assembly-47-gencode	0.0954198473282443	0.0436363636363636	0.0436363636363636	0	0.268817204301075	0.128865979381443	0.129032258064516	0.0618556701030928	0.129032258064516	0.0618556701030928	0	0
ThZcNYiLuWWL86NdJ8dvvJG15K9mW3Fo	hg19-initial-ucsc	H9er8ocYfIN2TOfyf6zMyeXXm7trXGP7	hg18-ucsc	hg19-initial-ucsc_vs_hg18-ucsc	0.213675213675214	0.0215827338129496	0.0215827338129496	0.00709219858156028	0.268817204301075	0.510204081632653	0.032258064516129	0.0612244897959184	0.032258064516129	0.0612244897959184	0.010752688172043	0.0204081632653061
ThZcNYiLuWWL86NdJ8dvvJG15K9mW3Fo	hg19-initial-ucsc	tmnbiAyj2fke68d_TYjq2g487US8C15r	GRCh38-primary-assembly-46-gencode	hg19-initial-ucsc_vs_GRCh38-primary-assembly-46-gencode	0.0954198473282443	0.0436363636363636	0.0436363636363636	0	0.268817204301075	0.128865979381443	0.129032258064516	0.0618556701030928	0.129032258064516	0.0618556701030928	0	0
ThZcNYiLuWWL86NdJ8dvvJG15K9mW3Fo	hg19-initial-ucsc	tkRdBlSp5hewK4OpEJC87J9pw-ac0vOa	GRCh38-p14-46-gencode	hg19-initial-ucsc_vs_GRCh38-p14-46-gencode	0.0322997416020672	0.0152477763659466	0.0152477763659466	0	0.268817204301075	0.0354107648725212	0.129032258064516	0.0169971671388102	0.129032258064516	0.0169971671388102	0	0
ThZcNYiLuWWL86NdJ8dvvJG15K9mW3Fo	hg19-initial-ucsc	EGlYk1stOsAjmTALWkqKDqtZOSkyA_YH	GRCh38.p14-fasta-full-analysis	hg19-initial-ucsc_vs_GRCh38.p14-fasta-full-analysis	0.0477099236641221	0.0223463687150838	0.0223463687150838	0	0.268817204301075	0.0548245614035088	0.129032258064516	0.0263157894736842	0.129032258064516	0.0263157894736842	0	0
ThZcNYiLuWWL86NdJ8dvvJG15K9mW3Fo	hg19-initial-ucsc	lXa-sGAmSafYXHN4iEwup0EsQh5F1krA	GRCh37-igenomes-ensembl	hg19-initial-ucsc_vs_GRCh37-igenomes-ensembl	0	0.25531914893617	0.229166666666667	0	0	0	0.258064516129032	0.96	0.236559139784946	0.88	0	0
ThZcNYiLuWWL86NdJ8dvvJG15K9mW3Fo	hg19-initial-ucsc	FnbS0xDAGOePD7lp6Xt0vnbcASzkk3gk	GRCh38-igenomes-decoy-ncbi	hg19-initial-ucsc_vs_GRCh38-igenomes-decoy-ncbi	0.00944108761329305	0.00450958286358512	0.00450958286358512	0	0.268817204301075	0.00968992248062015	0.129032258064516	0.00465116279069768	0.129032258064516	0.00465116279069768	0	0
ThZcNYiLuWWL86NdJ8dvvJG15K9mW3Fo	hg19-initial-ucsc	vRjC5qM1Tc-fFjJo0TGRw4CVjFhmLG0f	GRCh38-igenomes-build36-3-ncbi	hg19-initial-ucsc_vs_GRCh38-igenomes-build36-3-ncbi	0	0.00854700854700855	0.00854700854700855	0	0	0	0.010752688172043	0.04	0.010752688172043	0.04	0	0
ThZcNYiLuWWL86NdJ8dvvJG15K9mW3Fo	hg19-initial-ucsc	EiFob05aCWgVU_B_Ae0cypnQut3cxUP1	GRCh38-igenomes-ncbi	hg19-initial-ucsc_vs_GRCh38-igenomes-ncbi	0.0950570342205323	0.0434782608695652	0.0434782608695652	0	0.268817204301075	0.128205128205128	0.129032258064516	0.0615384615384615	0.129032258064516	0.0615384615384615	0	0
ThZcNYiLuWWL86NdJ8dvvJG15K9mW3Fo	hg19-initial-ucsc	wdpZbFN0pd92H2VeKZBAp3riQN4nJXkK	GRCh38-igenomes-build37-1-ncbi	hg19-initial-ucsc_vs_GRCh38-igenomes-build37-1-ncbi	0	0.268817204301075	0.25531914893617	0	0	0	0.268817204301075	1	0.258064516129032	0.96	0	0
ThZcNYiLuWWL86NdJ8dvvJG15K9mW3Fo	hg19-initial-ucsc	GOIHeGSorDrbznRxihs5rIb6vTiTKaw7	hg19-igenomes-ucsc	hg19-initial-ucsc_vs_hg19-igenomes-ucsc	0.268817204301075	0.268817204301075	0.268817204301075	0.268817204301075	0.268817204301075	1	0.268817204301075	1	0.268817204301075	1	0.268817204301075	1
ThZcNYiLuWWL86NdJ8dvvJG15K9mW3Fo	hg19-initial-ucsc	Dx_M8skbJqROkfXhhQRtWejcCyewRbdL	GRCh38-igenomes-build37-2-ncbi	hg19-initial-ucsc_vs_GRCh38-igenomes-build37-2-ncbi	0	0.25531914893617	0.242105263157895	0	0	0	0.258064516129032	0.96	0.247311827956989	0.92	0	0
ThZcNYiLuWWL86NdJ8dvvJG15K9mW3Fo	hg19-initial-ucsc	ieWVCws5MC2QFRKgH9QcN3u5_Y_3hPG6	hg18-igenomes-ucsc	hg19-initial-ucsc_vs_hg18-igenomes-ucsc	0.268817204301075	0.00854700854700855	0.00854700854700855	0.00854700854700855	0.268817204301075	1	0.010752688172043	0.04	0.010752688172043	0.04	0.010752688172043	0.04
ThZcNYiLuWWL86NdJ8dvvJG15K9mW3Fo	hg19-initial-ucsc	EiFob05aCWgVU_B_Ae0cypnQut3cxUP1	hg38-refgenie	hg19-initial-ucsc_vs_hg38-refgenie	0.0950570342205323	0.0434782608695652	0.0434782608695652	0	0.268817204301075	0.128205128205128	0.129032258064516	0.0615384615384615	0.129032258064516	0.0615384615384615	0	0
ThZcNYiLuWWL86NdJ8dvvJG15K9mW3Fo	hg19-initial-ucsc	jFm0Uca8a7vK2cbuIQgBopjBilgCFheD	hg38-igenomes-ucsc	hg19-initial-ucsc_vs_hg38-igenomes-ucsc	0.0950570342205323	0.0434782608695652	0.0434782608695652	0	0.268817204301075	0.128205128205128	0.129032258064516	0.0615384615384615	0.129032258064516	0.0615384615384615	0	0
ThZcNYiLuWWL86NdJ8dvvJG15K9mW3Fo	hg19-initial-ucsc	Ba88PY52_qeifhJrgUXyin6UITdXNsg3	hg38-primary-refgenie	hg19-initial-ucsc_vs_hg38-primary-refgenie	0.268817204301075	0	0	0	0.268817204301075	1	0	0	0	0	0	0
ThZcNYiLuWWL86NdJ8dvvJG15K9mW3Fo	hg19-initial-ucsc	YfZ0rklv8KY9DCtqG0iIX16zsgbuBgmM	hg18-refgenie	hg19-initial-ucsc_vs_hg18-refgenie	0.213675213675214	0.0215827338129496	0.0215827338129496	0.00709219858156028	0.268817204301075	0.510204081632653	0.032258064516129	0.0612244897959184	0.032258064516129	0.0612244897959184	0.010752688172043	0.0204081632653061
ThZcNYiLuWWL86NdJ8dvvJG15K9mW3Fo	hg19-initial-ucsc	ThZcNYiLuWWL86NdJ8dvvJG15K9mW3Fo	hg19-refgenie	hg19-initial-ucsc_vs_hg19-refgenie	1	1	1	1	1	1	1	1	1	1	1	1
ThZcNYiLuWWL86NdJ8dvvJG15K9mW3Fo	hg19-initial-ucsc	5SdkZCnuZL2YIptqjSBZfupo_O7HpD_B	hs37-1kg	hg19-initial-ucsc_vs_hs37-1kg	0	0.882978723404255	0.84375	0	0	0	0.89247311827957	0.988095238095238	0.870967741935484	0.964285714285714	0	0
ThZcNYiLuWWL86NdJ8dvvJG15K9mW3Fo	hg19-initial-ucsc	Q3xii3AkJDCTXSO6Vg13kjbOutQu0KP9	hs37d5	hg19-initial-ucsc_vs_hs37d5	0	0.864583333333333	0.826530612244898	0	0	0	0.89247311827957	0.965116279069767	0.870967741935484	0.941860465116279	0	0
ThZcNYiLuWWL86NdJ8dvvJG15K9mW3Fo	hg19-initial-ucsc	gHcfbUVnFzHv3QSqz2sSqVHdUQbDO8N5	hs38DH	hg19-initial-ucsc_vs_hs38DH	0.00728013977868375	0.00348128807658834	0.00348128807658834	0	0.268817204301075	0.00742721330956625	0.129032258064516	0.0035650623885918	0.129032258064516	0.0035650623885918	0	0
ThZcNYiLuWWL86NdJ8dvvJG15K9mW3Fo	hg19-initial-ucsc	EiFob05aCWgVU_B_Ae0cypnQut3cxUP1	hs38	hg19-initial-ucsc_vs_hs38	0.0950570342205323	0.0434782608695652	0.0434782608695652	0	0.268817204301075	0.128205128205128	0.129032258064516	0.0615384615384615	0.129032258064516	0.0615384615384615	0	0
ThZcNYiLuWWL86NdJ8dvvJG15K9mW3Fo	hg19-initial-ucsc	EiFob05aCWgVU_B_Ae0cypnQut3cxUP1	hg38-noALT-noHLA-noDecoy-broad	hg19-initial-ucsc_vs_hg38-noALT-noHLA-noDecoy-broad	0.0950570342205323	0.0434782608695652	0.0434782608695652	0	0.268817204301075	0.128205128205128	0.129032258064516	0.0615384615384615	0.129032258064516	0.0615384615384615	0	0
ThZcNYiLuWWL86NdJ8dvvJG15K9mW3Fo	hg19-initial-ucsc	gHcfbUVnFzHv3QSqz2sSqVHdUQbDO8N5	hg38-broad	hg19-initial-ucsc_vs_hg38-broad	0.00728013977868375	0.00348128807658834	0.00348128807658834	0	0.268817204301075	0.00742721330956625	0.129032258064516	0.0035650623885918	0.129032258064516	0.0035650623885918	0	0
ThZcNYiLuWWL86NdJ8dvvJG15K9mW3Fo	hg19-initial-ucsc	eN7J_gZz_meakMCeXXBEvY_njignMPxl	b37-broad	hg19-initial-ucsc_vs_b37-broad	0	0.873684210526316	0.835051546391753	0	0	0	0.89247311827957	0.976470588235294	0.870967741935484	0.952941176470588	0	0
ThZcNYiLuWWL86NdJ8dvvJG15K9mW3Fo	hg19-initial-ucsc	NTeQ1GQMt2ocCFkS8Z3_qkvetZjabWSt	hg38-ddbj	hg19-initial-ucsc_vs_hg38-ddbj	0.0478011472275335	0.0223880597014925	0.0223880597014925	0	0.268817204301075	0.0549450549450549	0.129032258064516	0.0263736263736264	0.129032258064516	0.0263736263736264	0	0
ThZcNYiLuWWL86NdJ8dvvJG15K9mW3Fo	hg19-initial-ucsc	gHcfbUVnFzHv3QSqz2sSqVHdUQbDO8N5	homo-sapiens-assembly38-ddbj	hg19-initial-ucsc_vs_homo-sapiens-assembly38-ddbj	0.00728013977868375	0.00348128807658834	0.00348128807658834	0	0.268817204301075	0.00742721330956625	0.129032258064516	0.0035650623885918	0.129032258064516	0.0035650623885918	0	0
ThZcNYiLuWWL86NdJ8dvvJG15K9mW3Fo	hg19-initial-ucsc	gHcfbUVnFzHv3QSqz2sSqVHdUQbDO8N5	GRCh38-full-decoy-hla-ddbj	hg19-initial-ucsc_vs_GRCh38-full-decoy-hla-ddbj	0.00728013977868375	0.00348128807658834	0.00348128807658834	0	0.268817204301075	0.00742721330956625	0.129032258064516	0.0035650623885918	0.129032258064516	0.0035650623885918	0	0
ThZcNYiLuWWL86NdJ8dvvJG15K9mW3Fo	hg19-initial-ucsc	6chutju9QVJW0rdA-wgubHbtoTQ42o-6	GRCh38-ena-15	hg19-initial-ucsc_vs_GRCh38-ena-15	0	0.0256410256410256	0.0256410256410256	0	0	0	0.0430107526881721	0.0597014925373134	0.0430107526881721	0.0597014925373134	0	0
ThZcNYiLuWWL86NdJ8dvvJG15K9mW3Fo	hg19-initial-ucsc	lWRRNMNypacEjnJCy-AYiDNUPy1brQGC	GRCh38-ena-29	hg19-initial-ucsc_vs_GRCh38-ena-29	0	0.0254777070063694	0.0254777070063694	0	0	0	0.0430107526881721	0.0588235294117647	0.0430107526881721	0.0588235294117647	0	0
ThZcNYiLuWWL86NdJ8dvvJG15K9mW3Fo	hg19-initial-ucsc	Q3xii3AkJDCTXSO6Vg13kjbOutQu0KP9	hs37d5.fa	hg19-initial-ucsc_vs_hs37d5.fa	0	0.864583333333333	0.826530612244898	0	0	0	0.89247311827957	0.965116279069767	0.870967741935484	0.941860465116279	0	0
ThZcNYiLuWWL86NdJ8dvvJG15K9mW3Fo	hg19-initial-ucsc	xEg2q8K9gV4027DMTCiaUGLCcrqySglR	hg38-p14-masked-ucsc	hg19-initial-ucsc_vs_hg38-p14-masked-ucsc	0.0478011472275335	0.0223880597014925	0	0	0.268817204301075	0.0549450549450549	0.129032258064516	0.0263736263736264	0	0	0	0
ThZcNYiLuWWL86NdJ8dvvJG15K9mW3Fo	hg19-initial-ucsc	jFm0Uca8a7vK2cbuIQgBopjBilgCFheD	hg38-p14-analysisSet-ucsc	hg19-initial-ucsc_vs_hg38-p14-analysisSet-ucsc	0.0950570342205323	0.0434782608695652	0.0434782608695652	0	0.268817204301075	0.128205128205128	0.129032258064516	0.0615384615384615	0.129032258064516	0.0615384615384615	0	0
NTeQ1GQMt2ocCFkS8Z3_qkvetZjabWSt	hg38-initial-ucsc	5ryrHdbJHIgyZuE29h5uzITRL4kinZWG	hg38-toplevel-113-ensembl	hg38-initial-ucsc_vs_hg38-toplevel-113-ensembl	0	0.644475920679887	0.644475920679887	0	0	0	1	0.644475920679887	1	0.644475920679887	0	0
NTeQ1GQMt2ocCFkS8Z3_qkvetZjabWSt	hg38-initial-ucsc	a_WL8OC7sFJfjux5m11M2bKl0dYepA1x	hg38-p14-ucsc	hg38-initial-ucsc_vs_hg38-p14-ucsc	0.639943741209564	0.639943741209564	0.639943741209564	0.639943741209564	1	0.639943741209564	1	0.639943741209564	1	0.639943741209564	1	0.639943741209564
NTeQ1GQMt2ocCFkS8Z3_qkvetZjabWSt	hg38-initial-ucsc	6pxZqxG0TYtyVb8yp14ONpaxZ8msQqKr	hg19-p13-plusMT-ucsc	hg38-initial-ucsc_vs_hg19-p13-plusMT-ucsc	0.0343406593406593	0.104105571847507	0.0944767441860465	0	0.0549450549450549	0.0838926174496644	0.156043956043956	0.238255033557047	0.142857142857143	0.218120805369127	0	0
NTeQ1GQMt2ocCFkS8Z3_qkvetZjabWSt	hg38-initial-ucsc	oLfPx0NOBKKXMIngGeQ4YewtU4Ge_wKz	hg38-primary-sm-113-ensembl	hg38-initial-ucsc_vs_hg38-primary-sm-113-ensembl	0	0.426373626373626	0.426373626373626	0	0	0	0.426373626373626	1	0.426373626373626	1	0	0
NTeQ1GQMt2ocCFkS8Z3_qkvetZjabWSt	hg38-initial-ucsc	5ryrHdbJHIgyZuE29h5uzITRL4kinZWG	hg38-toplevel-sm-113-ensembl	hg38-initial-ucsc_vs_hg38-toplevel-sm-113-ensembl	0	0.644475920679887	0.644475920679887	0	0	0	1	0.644475920679887	1	0.644475920679887	0	0
NTeQ1GQMt2ocCFkS8Z3_qkvetZjabWSt	hg38-initial-ucsc	tkRdBlSp5hewK4OpEJC87J9pw-ac0vOa	GRCh38-p14-47-gencode	hg38-initial-ucsc_vs_GRCh38-p14-47-gencode	0.0220070422535211	0.644475920679887	0.644475920679887	0.0220070422535211	0.0549450549450549	0.0354107648725212	1	0.644475920679887	1	0.644475920679887	0.0549450549450549	0.0354107648725212
NTeQ1GQMt2ocCFkS8Z3_qkvetZjabWSt	hg38-initial-ucsc	k4mLJvbFzZiw3o6SL8hh63V2u7AjDMrE	GRCh37-primary-assembly-46-gencode	hg38-initial-ucsc_vs_GRCh37-primary-assembly-46-gencode	0.0486381322957198	0.0247148288973384	0.0247148288973384	0.00185873605947955	0.0549450549450549	0.297619047619048	0.0285714285714286	0.154761904761905	0.0285714285714286	0.154761904761905	0.0021978021978022	0.0119047619047619
NTeQ1GQMt2ocCFkS8Z3_qkvetZjabWSt	hg38-initial-ucsc	k4mLJvbFzZiw3o6SL8hh63V2u7AjDMrE	GRCh37-primary-assembly-47-gencode	hg38-initial-ucsc_vs_GRCh37-primary-assembly-47-gencode	0.0486381322957198	0.0247148288973384	0.0247148288973384	0.00185873605947955	0.0549450549450549	0.297619047619048	0.0285714285714286	0.154761904761905	0.0285714285714286	0.154761904761905	0.0021978021978022	0.0119047619047619
NTeQ1GQMt2ocCFkS8Z3_qkvetZjabWSt	hg38-initial-ucsc	tmnbiAyj2fke68d_TYjq2g487US8C15r	GRCh38-primary-assembly-47-gencode	hg38-initial-ucsc_vs_GRCh38-primary-assembly-47-gencode	0.0400641025641026	0.426373626373626	0.426373626373626	0.0400641025641026	0.0549450549450549	0.128865979381443	0.426373626373626	1	0.426373626373626	1	0.0549450549450549	0.128865979381443
NTeQ1GQMt2ocCFkS8Z3_qkvetZjabWSt	hg38-initial-ucsc	H9er8ocYfIN2TOfyf6zMyeXXm7trXGP7	hg18-ucsc	hg38-initial-ucsc_vs_hg18-ucsc	0.0521920668058455	0	0	0	0.0549450549450549	0.510204081632653	0	0	0	0	0	0
NTeQ1GQMt2ocCFkS8Z3_qkvetZjabWSt	hg38-initial-ucsc	tmnbiAyj2fke68d_TYjq2g487US8C15r	GRCh38-primary-assembly-46-gencode	hg38-initial-ucsc_vs_GRCh38-primary-assembly-46-gencode	0.0400641025641026	0.426373626373626	0.426373626373626	0.0400641025641026	0.0549450549450549	0.128865979381443	0.426373626373626	1	0.426373626373626	1	0.0549450549450549	0.128865979381443
NTeQ1GQMt2ocCFkS8Z3_qkvetZjabWSt	hg38-initial-ucsc	tkRdBlSp5hewK4OpEJC87J9pw-ac0vOa	GRCh38-p14-46-gencode	hg38-initial-ucsc_vs_GRCh38-p14-46-gencode	0.0220070422535211	0.644475920679887	0.644475920679887	0.0220070422535211	0.0549450549450549	0.0354107648725212	1	0.644475920679887	1	0.644475920679887	0.0549450549450549	0.0354107648725212
NTeQ1GQMt2ocCFkS8Z3_qkvetZjabWSt	hg38-initial-ucsc	EGlYk1stOsAjmTALWkqKDqtZOSkyA_YH	GRCh38.p14-fasta-full-analysis	hg38-initial-ucsc_vs_GRCh38.p14-fasta-full-analysis	0.99780701754386	0.99780701754386	0.921940928270042	0.99780701754386	1	0.99780701754386	1	0.99780701754386	0.96043956043956	0.958333333333333	1	0.99780701754386
NTeQ1GQMt2ocCFkS8Z3_qkvetZjabWSt	hg38-initial-ucsc	lXa-sGAmSafYXHN4iEwup0EsQh5F1krA	GRCh37-igenomes-ensembl	hg38-initial-ucsc_vs_GRCh37-igenomes-ensembl	0	0.00208768267223382	0.00208768267223382	0	0	0	0.0021978021978022	0.04	0.0021978021978022	0.04	0	0
NTeQ1GQMt2ocCFkS8Z3_qkvetZjabWSt	hg38-initial-ucsc	FnbS0xDAGOePD7lp6Xt0vnbcASzkk3gk	GRCh38-igenomes-decoy-ncbi	hg38-initial-ucsc_vs_GRCh38-igenomes-decoy-ncbi	0.0682858148539247	0.0682858148539247	0.0615599860090941	0.0682858148539247	0.426373626373626	0.0751937984496124	0.426373626373626	0.0751937984496124	0.386813186813187	0.0682170542635659	0.426373626373626	0.0751937984496124
NTeQ1GQMt2ocCFkS8Z3_qkvetZjabWSt	hg38-initial-ucsc	vRjC5qM1Tc-fFjJo0TGRw4CVjFhmLG0f	GRCh38-igenomes-build36-3-ncbi	hg38-initial-ucsc_vs_GRCh38-igenomes-build36-3-ncbi	0	0	0	0	0	0	0	0	0	0	0	0
NTeQ1GQMt2ocCFkS8Z3_qkvetZjabWSt	hg38-initial-ucsc	EiFob05aCWgVU_B_Ae0cypnQut3cxUP1	GRCh38-igenomes-ncbi	hg38-initial-ucsc_vs_GRCh38-igenomes-ncbi	0.425438596491228	0.425438596491228	0.371308016877637	0.425438596491228	0.426373626373626	0.994871794871795	0.426373626373626	0.994871794871795	0.386813186813187	0.902564102564103	0.426373626373626	0.994871794871795
NTeQ1GQMt2ocCFkS8Z3_qkvetZjabWSt	hg38-initial-ucsc	wdpZbFN0pd92H2VeKZBAp3riQN4nJXkK	GRCh38-igenomes-build37-1-ncbi	hg38-initial-ucsc_vs_GRCh38-igenomes-build37-1-ncbi	0	0	0	0	0	0	0	0	0	0	0	0
NTeQ1GQMt2ocCFkS8Z3_qkvetZjabWSt	hg38-initial-ucsc	GOIHeGSorDrbznRxihs5rIb6vTiTKaw7	hg19-igenomes-ucsc	hg38-initial-ucsc_vs_hg19-igenomes-ucsc	0.0549450549450549	0	0	0	0.0549450549450549	1	0	0	0	0	0	0
NTeQ1GQMt2ocCFkS8Z3_qkvetZjabWSt	hg38-initial-ucsc	Dx_M8skbJqROkfXhhQRtWejcCyewRbdL	GRCh38-igenomes-build37-2-ncbi	hg38-initial-ucsc_vs_GRCh38-igenomes-build37-2-ncbi	0	0.00208768267223382	0.00208768267223382	0	0	0	0.0021978021978022	0.04	0.0021978021978022	0.04	0	0
NTeQ1GQMt2ocCFkS8Z3_qkvetZjabWSt	hg38-initial-ucsc	ieWVCws5MC2QFRKgH9QcN3u5_Y_3hPG6	hg18-igenomes-ucsc	hg38-initial-ucsc_vs_hg18-igenomes-ucsc	0.0549450549450549	0	0	0	0.0549450549450549	1	0	0	0	0	0	0
NTeQ1GQMt2ocCFkS8Z3_qkvetZjabWSt	hg38-initial-ucsc	EiFob05aCWgVU_B_Ae0cypnQut3cxUP1	hg38-refgenie	hg38-initial-ucsc_vs_hg38-refgenie	0.425438596491228	0.425438596491228	0.371308016877637	0.425438596491228	0.426373626373626	0.994871794871795	0.426373626373626	0.994871794871795	0.386813186813187	0.902564102564103	0.426373626373626	0.994871794871795
NTeQ1GQMt2ocCFkS8Z3_qkvetZjabWSt	hg38-initial-ucsc	jFm0Uca8a7vK2cbuIQgBopjBilgCFheD	hg38-igenomes-ucsc	hg38-initial-ucsc_vs_hg38-igenomes-ucsc	0.425438596491228	0.425438596491228	0.406926406926407	0.425438596491228	0.426373626373626	0.994871794871795	0.426373626373626	0.994871794871795	0.413186813186813	0.964102564102564	0.426373626373626	0.994871794871795
NTeQ1GQMt2ocCFkS8Z3_qkvetZjabWSt	hg38-initial-ucsc	Ba88PY52_qeifhJrgUXyin6UITdXNsg3	hg38-primary-refgenie	hg38-initial-ucsc_vs_hg38-primary-refgenie	0.0549450549450549	0.0549450549450549	0.0549450549450549	0.0549450549450549	0.0549450549450549	1	0.0549450549450549	1	0.0549450549450549	1	0.0549450549450549	1
NTeQ1GQMt2ocCFkS8Z3_qkvetZjabWSt	hg38-initial-ucsc	YfZ0rklv8KY9DCtqG0iIX16zsgbuBgmM	hg18-refgenie	hg38-initial-ucsc_vs_hg18-refgenie	0.0521920668058455	0	0	0	0.0549450549450549	0.510204081632653	0	0	0	0	0	0
NTeQ1GQMt2ocCFkS8Z3_qkvetZjabWSt	hg38-initial-ucsc	ThZcNYiLuWWL86NdJ8dvvJG15K9mW3Fo	hg19-refgenie	hg38-initial-ucsc_vs_hg19-refgenie	0.0478011472275335	0.0223880597014925	0.0223880597014925	0	0.0549450549450549	0.268817204301075	0.0263736263736264	0.129032258064516	0.0263736263736264	0.129032258064516	0	0
NTeQ1GQMt2ocCFkS8Z3_qkvetZjabWSt	hg38-initial-ucsc	5SdkZCnuZL2YIptqjSBZfupo_O7HpD_B	hs37-1kg	hg38-initial-ucsc_vs_hs37-1kg	0	0.0247148288973384	0.0247148288973384	0	0	0	0.0285714285714286	0.154761904761905	0.0285714285714286	0.154761904761905	0	0
NTeQ1GQMt2ocCFkS8Z3_qkvetZjabWSt	hg38-initial-ucsc	Q3xii3AkJDCTXSO6Vg13kjbOutQu0KP9	hs37d5	hg38-initial-ucsc_vs_hs37d5	0	0.0246212121212121	0.0246212121212121	0	0	0	0.0285714285714286	0.151162790697674	0.0285714285714286	0.151162790697674	0	0
NTeQ1GQMt2ocCFkS8Z3_qkvetZjabWSt	hg38-initial-ucsc	gHcfbUVnFzHv3QSqz2sSqVHdUQbDO8N5	hs38DH	hg38-initial-ucsc_vs_hs38DH	0.135175282234106	0.135175282234106	0.129137115839244	0.135175282234106	1	0.135175282234106	1	0.135175282234106	0.96043956043956	0.129827688651218	1	0.135175282234106
NTeQ1GQMt2ocCFkS8Z3_qkvetZjabWSt	hg38-initial-ucsc	EiFob05aCWgVU_B_Ae0cypnQut3cxUP1	hs38	hg38-initial-ucsc_vs_hs38	0.425438596491228	0.425438596491228	0.371308016877637	0.425438596491228	0.426373626373626	0.994871794871795	0.426373626373626	0.994871794871795	0.386813186813187	0.902564102564103	0.426373626373626	0.994871794871795
NTeQ1GQMt2ocCFkS8Z3_qkvetZjabWSt	hg38-initial-ucsc	EiFob05aCWgVU_B_Ae0cypnQut3cxUP1	hg38-noALT-noHLA-noDecoy-broad	hg38-initial-ucsc_vs_hg38-noALT-noHLA-noDecoy-broad	0.425438596491228	0.425438596491228	0.371308016877637	0.425438596491228	0.426373626373626	0.994871794871795	0.426373626373626	0.994871794871795	0.386813186813187	0.902564102564103	0.426373626373626	0.994871794871795
NTeQ1GQMt2ocCFkS8Z3_qkvetZjabWSt	hg38-initial-ucsc	gHcfbUVnFzHv3QSqz2sSqVHdUQbDO8N5	hg38-broad	hg38-initial-ucsc_vs_hg38-broad	0.135175282234106	0.135175282234106	0.129137115839244	0.135175282234106	1	0.135175282234106	1	0.135175282234106	0.96043956043956	0.129827688651218	1	0.135175282234106
NTeQ1GQMt2ocCFkS8Z3_qkvetZjabWSt	hg38-initial-ucsc	eN7J_gZz_meakMCeXXBEvY_njignMPxl	b37-broad	hg38-initial-ucsc_vs_b37-broad	0	0.0246679316888046	0.0246679316888046	0	0	0	0.0285714285714286	0.152941176470588	0.0285714285714286	0.152941176470588	0	0
NTeQ1GQMt2ocCFkS8Z3_qkvetZjabWSt	hg38-initial-ucsc	NTeQ1GQMt2ocCFkS8Z3_qkvetZjabWSt	hg38-ddbj	hg38-initial-ucsc_vs_hg38-ddbj	1	1	1	1	1	1	1	1	1	1	1	1
NTeQ1GQMt2ocCFkS8Z3_qkvetZjabWSt	hg38-initial-ucsc	gHcfbUVnFzHv3QSqz2sSqVHdUQbDO8N5	homo-sapiens-assembly38-ddbj	hg38-initial-ucsc_vs_homo-sapiens-assembly38-ddbj	0.135175282234106	0.135175282234106	0.129137115839244	0.135175282234106	1	0.135175282234106	1	0.135175282234106	0.96043956043956	0.129827688651218	1	0.135175282234106
NTeQ1GQMt2ocCFkS8Z3_qkvetZjabWSt	hg38-initial-ucsc	gHcfbUVnFzHv3QSqz2sSqVHdUQbDO8N5	GRCh38-full-decoy-hla-ddbj	hg38-initial-ucsc_vs_GRCh38-full-decoy-hla-ddbj	0.135175282234106	0.135175282234106	0.129137115839244	0.135175282234106	1	0.135175282234106	1	0.135175282234106	0.96043956043956	0.129827688651218	1	0.135175282234106
NTeQ1GQMt2ocCFkS8Z3_qkvetZjabWSt	hg38-initial-ucsc	6chutju9QVJW0rdA-wgubHbtoTQ42o-6	GRCh38-ena-15	hg38-initial-ucsc_vs_GRCh38-ena-15	0	0.147252747252747	0.11063829787234	0	0	0	0.147252747252747	1	0.114285714285714	0.776119402985075	0	0
NTeQ1GQMt2ocCFkS8Z3_qkvetZjabWSt	hg38-initial-ucsc	lWRRNMNypacEjnJCy-AYiDNUPy1brQGC	GRCh38-ena-29	hg38-initial-ucsc_vs_GRCh38-ena-29	0	0.149450549450549	0.112765957446809	0	0	0	0.149450549450549	1	0.116483516483516	0.779411764705882	0	0
NTeQ1GQMt2ocCFkS8Z3_qkvetZjabWSt	hg38-initial-ucsc	Q3xii3AkJDCTXSO6Vg13kjbOutQu0KP9	hs37d5.fa	hg38-initial-ucsc_vs_hs37d5.fa	0	0.0246212121212121	0.0246212121212121	0	0	0	0.0285714285714286	0.151162790697674	0.0285714285714286	0.151162790697674	0	0
NTeQ1GQMt2ocCFkS8Z3_qkvetZjabWSt	hg38-initial-ucsc	xEg2q8K9gV4027DMTCiaUGLCcrqySglR	hg38-p14-masked-ucsc	hg38-initial-ucsc_vs_hg38-p14-masked-ucsc	1	1	0	1	1	1	1	1	0	0	1	1
NTeQ1GQMt2ocCFkS8Z3_qkvetZjabWSt	hg38-initial-ucsc	jFm0Uca8a7vK2cbuIQgBopjBilgCFheD	hg38-p14-analysisSet-ucsc	hg38-initial-ucsc_vs_hg38-p14-analysisSet-ucsc	0.425438596491228	0.425438596491228	0.406926406926407	0.425438596491228	0.426373626373626	0.994871794871795	0.426373626373626	0.994871794871795	0.413186813186813	0.964102564102564	0.426373626373626	0.994871794871795
5ryrHdbJHIgyZuE29h5uzITRL4kinZWG	hg38-toplevel-113-ensembl	a_WL8OC7sFJfjux5m11M2bKl0dYepA1x	hg38-p14-ucsc	hg38-toplevel-113-ensembl_vs_hg38-p14-ucsc	0	0.992967651195499	0.992967651195499	0	0	0	1	0.992967651195499	1	0.992967651195499	0	0
5ryrHdbJHIgyZuE29h5uzITRL4kinZWG	hg38-toplevel-113-ensembl	6pxZqxG0TYtyVb8yp14ONpaxZ8msQqKr	hg19-p13-plusMT-ucsc	hg38-toplevel-113-ensembl_vs_hg19-p13-plusMT-ucsc	0	0.0795698924731183	0.0692225772097977	0	0	0	0.104815864022663	0.248322147651007	0.0920679886685552	0.218120805369127	0	0
5ryrHdbJHIgyZuE29h5uzITRL4kinZWG	hg38-toplevel-113-ensembl	oLfPx0NOBKKXMIngGeQ4YewtU4Ge_wKz	hg38-primary-sm-113-ensembl	hg38-toplevel-113-ensembl_vs_hg38-primary-sm-113-ensembl	0.274787535410765	0.274787535410765	0.274787535410765	0.274787535410765	0.274787535410765	1	0.274787535410765	1	0.274787535410765	1	0.274787535410765	1
5ryrHdbJHIgyZuE29h5uzITRL4kinZWG	hg38-toplevel-113-ensembl	5ryrHdbJHIgyZuE29h5uzITRL4kinZWG	hg38-toplevel-sm-113-ensembl	hg38-toplevel-113-ensembl_vs_hg38-toplevel-sm-113-ensembl	1	1	1	1	1	1	1	1	1	1	1	1
5ryrHdbJHIgyZuE29h5uzITRL4kinZWG	hg38-toplevel-113-ensembl	tkRdBlSp5hewK4OpEJC87J9pw-ac0vOa	GRCh38-p14-47-gencode	hg38-toplevel-113-ensembl_vs_GRCh38-p14-47-gencode	0.135961383748994	1	1	0.135961383748994	0.239376770538244	0.239376770538244	1	1	1	1	0.239376770538244	0.239376770538244
5ryrHdbJHIgyZuE29h5uzITRL4kinZWG	hg38-toplevel-113-ensembl	k4mLJvbFzZiw3o6SL8hh63V2u7AjDMrE	GRCh37-primary-assembly-46-gencode	hg38-toplevel-113-ensembl_vs_GRCh37-primary-assembly-46-gencode	0.0154241645244216	0.0167310167310167	0.0167310167310167	0.0154241645244216	0.0169971671388102	0.142857142857143	0.018413597733711	0.154761904761905	0.018413597733711	0.154761904761905	0.0169971671388102	0.142857142857143
5ryrHdbJHIgyZuE29h5uzITRL4kinZWG	hg38-toplevel-113-ensembl	k4mLJvbFzZiw3o6SL8hh63V2u7AjDMrE	GRCh37-primary-assembly-47-gencode	hg38-toplevel-113-ensembl_vs_GRCh37-primary-assembly-47-gencode	0.0154241645244216	0.0167310167310167	0.0167310167310167	0.0154241645244216	0.0169971671388102	0.142857142857143	0.018413597733711	0.154761904761905	0.018413597733711	0.154761904761905	0.0169971671388102	0.142857142857143
5ryrHdbJHIgyZuE29h5uzITRL4kinZWG	hg38-toplevel-113-ensembl	tmnbiAyj2fke68d_TYjq2g487US8C15r	GRCh38-primary-assembly-47-gencode	hg38-toplevel-113-ensembl_vs_GRCh38-primary-assembly-47-gencode	0.231190150478796	0.274787535410765	0.274787535410765	0.231190150478796	0.239376770538244	0.871134020618557	0.274787535410765	1	0.274787535410765	1	0.239376770538244	0.871134020618557
5ryrHdbJHIgyZuE29h5uzITRL4kinZWG	hg38-toplevel-113-ensembl	H9er8ocYfIN2TOfyf6zMyeXXm7trXGP7	hg18-ucsc	hg38-toplevel-113-ensembl_vs_hg18-ucsc	0	0	0	0	0	0	0	0	0	0	0	0
5ryrHdbJHIgyZuE29h5uzITRL4kinZWG	hg38-toplevel-113-ensembl	tmnbiAyj2fke68d_TYjq2g487US8C15r	GRCh38-primary-assembly-46-gencode	hg38-toplevel-113-ensembl_vs_GRCh38-primary-assembly-46-gencode	0.231190150478796	0.274787535410765	0.274787535410765	0.231190150478796	0.239376770538244	0.871134020618557	0.274787535410765	1	0.274787535410765	1	0.239376770538244	0.871134020618557
5ryrHdbJHIgyZuE29h5uzITRL4kinZWG	hg38-toplevel-113-ensembl	tkRdBlSp5hewK4OpEJC87J9pw-ac0vOa	GRCh38-p14-46-gencode	hg38-toplevel-113-ensembl_vs_GRCh38-p14-46-gencode	0.135961383748994	1	1	0.135961383748994	0.239376770538244	0.239376770538244	1	1	1	1	0.239376770538244	0.239376770538244
5ryrHdbJHIgyZuE29h5uzITRL4kinZWG	hg38-toplevel-113-ensembl	EGlYk1stOsAjmTALWkqKDqtZOSkyA_YH	GRCh38.p14-fasta-full-analysis	hg38-toplevel-113-ensembl_vs_GRCh38.p14-fasta-full-analysis	0	0.643564356435644	0.602758620689655	0	0	0	0.644475920679887	0.99780701754386	0.618980169971671	0.958333333333333	0	0
5ryrHdbJHIgyZuE29h5uzITRL4kinZWG	hg38-toplevel-113-ensembl	lXa-sGAmSafYXHN4iEwup0EsQh5F1krA	GRCh37-igenomes-ensembl	hg38-toplevel-113-ensembl_vs_GRCh37-igenomes-ensembl	0.0354107648725212	0.00136986301369863	0.00136986301369863	0.00136986301369863	0.0354107648725212	1	0.00141643059490085	0.04	0.00141643059490085	0.04	0.00141643059490085	0.04
5ryrHdbJHIgyZuE29h5uzITRL4kinZWG	hg38-toplevel-113-ensembl	FnbS0xDAGOePD7lp6Xt0vnbcASzkk3gk	GRCh38-igenomes-decoy-ncbi	hg38-toplevel-113-ensembl_vs_GRCh38-igenomes-decoy-ncbi	0	0.0627425614489004	0.0565916398713826	0	0	0	0.274787535410765	0.0751937984496124	0.24929178470255	0.0682170542635659	0	0
5ryrHdbJHIgyZuE29h5uzITRL4kinZWG	hg38-toplevel-113-ensembl	vRjC5qM1Tc-fFjJo0TGRw4CVjFhmLG0f	GRCh38-igenomes-build36-3-ncbi	hg38-toplevel-113-ensembl_vs_GRCh38-igenomes-build36-3-ncbi	0.0354107648725212	0	0	0	0.0354107648725212	1	0	0	0	0	0	0
5ryrHdbJHIgyZuE29h5uzITRL4kinZWG	hg38-toplevel-113-ensembl	EiFob05aCWgVU_B_Ae0cypnQut3cxUP1	GRCh38-igenomes-ncbi	hg38-toplevel-113-ensembl_vs_GRCh38-igenomes-ncbi	0	0.274398868458274	0.242758620689655	0	0	0	0.274787535410765	0.994871794871795	0.24929178470255	0.902564102564103	0	0
5ryrHdbJHIgyZuE29h5uzITRL4kinZWG	hg38-toplevel-113-ensembl	wdpZbFN0pd92H2VeKZBAp3riQN4nJXkK	GRCh38-igenomes-build37-1-ncbi	hg38-toplevel-113-ensembl_vs_GRCh38-igenomes-build37-1-ncbi	0.0354107648725212	0	0	0	0.0354107648725212	1	0	0	0	0	0	0
5ryrHdbJHIgyZuE29h5uzITRL4kinZWG	hg38-toplevel-113-ensembl	GOIHeGSorDrbznRxihs5rIb6vTiTKaw7	hg19-igenomes-ucsc	hg38-toplevel-113-ensembl_vs_hg19-igenomes-ucsc	0	0	0	0	0	0	0	0	0	0	0	0
5ryrHdbJHIgyZuE29h5uzITRL4kinZWG	hg38-toplevel-113-ensembl	Dx_M8skbJqROkfXhhQRtWejcCyewRbdL	GRCh38-igenomes-build37-2-ncbi	hg38-toplevel-113-ensembl_vs_GRCh38-igenomes-build37-2-ncbi	0.0354107648725212	0.00136986301369863	0.00136986301369863	0.00136986301369863	0.0354107648725212	1	0.00141643059490085	0.04	0.00141643059490085	0.04	0.00141643059490085	0.04
5ryrHdbJHIgyZuE29h5uzITRL4kinZWG	hg38-toplevel-113-ensembl	ieWVCws5MC2QFRKgH9QcN3u5_Y_3hPG6	hg18-igenomes-ucsc	hg38-toplevel-113-ensembl_vs_hg18-igenomes-ucsc	0	0	0	0	0	0	0	0	0	0	0	0
5ryrHdbJHIgyZuE29h5uzITRL4kinZWG	hg38-toplevel-113-ensembl	EiFob05aCWgVU_B_Ae0cypnQut3cxUP1	hg38-refgenie	hg38-toplevel-113-ensembl_vs_hg38-refgenie	0	0.274398868458274	0.242758620689655	0	0	0	0.274787535410765	0.994871794871795	0.24929178470255	0.902564102564103	0	0
5ryrHdbJHIgyZuE29h5uzITRL4kinZWG	hg38-toplevel-113-ensembl	jFm0Uca8a7vK2cbuIQgBopjBilgCFheD	hg38-igenomes-ucsc	hg38-toplevel-113-ensembl_vs_hg38-igenomes-ucsc	0	0.274398868458274	0.26367461430575	0	0	0	0.274787535410765	0.994871794871795	0.26628895184136	0.964102564102564	0	0
5ryrHdbJHIgyZuE29h5uzITRL4kinZWG	hg38-toplevel-113-ensembl	Ba88PY52_qeifhJrgUXyin6UITdXNsg3	hg38-primary-refgenie	hg38-toplevel-113-ensembl_vs_hg38-primary-refgenie	0	0.0354107648725212	0.0354107648725212	0	0	0	0.0354107648725212	1	0.0354107648725212	1	0	0
5ryrHdbJHIgyZuE29h5uzITRL4kinZWG	hg38-toplevel-113-ensembl	YfZ0rklv8KY9DCtqG0iIX16zsgbuBgmM	hg18-refgenie	hg38-toplevel-113-ensembl_vs_hg18-refgenie	0	0	0	0	0	0	0	0	0	0	0	0
5ryrHdbJHIgyZuE29h5uzITRL4kinZWG	hg38-toplevel-113-ensembl	ThZcNYiLuWWL86NdJ8dvvJG15K9mW3Fo	hg19-refgenie	hg38-toplevel-113-ensembl_vs_hg19-refgenie	0	0.0152477763659466	0.0152477763659466	0	0	0	0.0169971671388102	0.129032258064516	0.0169971671388102	0.129032258064516	0	0
5ryrHdbJHIgyZuE29h5uzITRL4kinZWG	hg38-toplevel-113-ensembl	5SdkZCnuZL2YIptqjSBZfupo_O7HpD_B	hs37-1kg	hg38-toplevel-113-ensembl_vs_hs37-1kg	0.049136786188579	0.0167310167310167	0.0167310167310167	0.0167310167310167	0.0524079320113315	0.44047619047619	0.018413597733711	0.154761904761905	0.018413597733711	0.154761904761905	0.018413597733711	0.154761904761905
5ryrHdbJHIgyZuE29h5uzITRL4kinZWG	hg38-toplevel-113-ensembl	Q3xii3AkJDCTXSO6Vg13kjbOutQu0KP9	hs37d5	hg38-toplevel-113-ensembl_vs_hs37d5	0.0490066225165563	0.0166880616174583	0.0166880616174583	0.0166880616174583	0.0524079320113315	0.430232558139535	0.018413597733711	0.151162790697674	0.018413597733711	0.151162790697674	0.018413597733711	0.151162790697674
5ryrHdbJHIgyZuE29h5uzITRL4kinZWG	hg38-toplevel-113-ensembl	gHcfbUVnFzHv3QSqz2sSqVHdUQbDO8N5	hs38DH	hg38-toplevel-113-ensembl_vs_hs38DH	0	0.125794857616809	0.120220082530949	0	0	0	0.644475920679887	0.135175282234106	0.618980169971671	0.129827688651218	0	0
5ryrHdbJHIgyZuE29h5uzITRL4kinZWG	hg38-toplevel-113-ensembl	EiFob05aCWgVU_B_Ae0cypnQut3cxUP1	hs38	hg38-toplevel-113-ensembl_vs_hs38	0	0.274398868458274	0.242758620689655	0	0	0	0.274787535410765	0.994871794871795	0.24929178470255	0.902564102564103	0	0
5ryrHdbJHIgyZuE29h5uzITRL4kinZWG	hg38-toplevel-113-ensembl	EiFob05aCWgVU_B_Ae0cypnQut3cxUP1	hg38-noALT-noHLA-noDecoy-broad	hg38-toplevel-113-ensembl_vs_hg38-noALT-noHLA-noDecoy-broad	0	0.274398868458274	0.242758620689655	0	0	0	0.274787535410765	0.994871794871795	0.24929178470255	0.902564102564103	0	0
5ryrHdbJHIgyZuE29h5uzITRL4kinZWG	hg38-toplevel-113-ensembl	gHcfbUVnFzHv3QSqz2sSqVHdUQbDO8N5	hg38-broad	hg38-toplevel-113-ensembl_vs_hg38-broad	0	0.125794857616809	0.120220082530949	0	0	0	0.644475920679887	0.135175282234106	0.618980169971671	0.129827688651218	0	0
5ryrHdbJHIgyZuE29h5uzITRL4kinZWG	hg38-toplevel-113-ensembl	eN7J_gZz_meakMCeXXBEvY_njignMPxl	b37-broad	hg38-toplevel-113-ensembl_vs_b37-broad	0.0490716180371353	0.0167095115681234	0.0167095115681234	0.0167095115681234	0.0524079320113315	0.435294117647059	0.018413597733711	0.152941176470588	0.018413597733711	0.152941176470588	0.018413597733711	0.152941176470588
5ryrHdbJHIgyZuE29h5uzITRL4kinZWG	hg38-toplevel-113-ensembl	NTeQ1GQMt2ocCFkS8Z3_qkvetZjabWSt	hg38-ddbj	hg38-toplevel-113-ensembl_vs_hg38-ddbj	0	0.644475920679887	0.644475920679887	0	0	0	0.644475920679887	1	0.644475920679887	1	0	0
5ryrHdbJHIgyZuE29h5uzITRL4kinZWG	hg38-toplevel-113-ensembl	gHcfbUVnFzHv3QSqz2sSqVHdUQbDO8N5	homo-sapiens-assembly38-ddbj	hg38-toplevel-113-ensembl_vs_homo-sapiens-assembly38-ddbj	0	0.125794857616809	0.120220082530949	0	0	0	0.644475920679887	0.135175282234106	0.618980169971671	0.129827688651218	0	0
5ryrHdbJHIgyZuE29h5uzITRL4kinZWG	hg38-toplevel-113-ensembl	gHcfbUVnFzHv3QSqz2sSqVHdUQbDO8N5	GRCh38-full-decoy-hla-ddbj	hg38-toplevel-113-ensembl_vs_GRCh38-full-decoy-hla-ddbj	0	0.125794857616809	0.120220082530949	0	0	0	0.644475920679887	0.135175282234106	0.618980169971671	0.129827688651218	0	0
5ryrHdbJHIgyZuE29h5uzITRL4kinZWG	hg38-toplevel-113-ensembl	6chutju9QVJW0rdA-wgubHbtoTQ42o-6	GRCh38-ena-15	hg38-toplevel-113-ensembl_vs_GRCh38-ena-15	0	0.0949008498583569	0.072122052704577	0	0	0	0.0949008498583569	1	0.0736543909348442	0.776119402985075	0	0
5ryrHdbJHIgyZuE29h5uzITRL4kinZWG	hg38-toplevel-113-ensembl	lWRRNMNypacEjnJCy-AYiDNUPy1brQGC	GRCh38-ena-29	hg38-toplevel-113-ensembl_vs_GRCh38-ena-29	0	0.0963172804532578	0.0735090152565881	0	0	0	0.0963172804532578	1	0.075070821529745	0.779411764705882	0	0
5ryrHdbJHIgyZuE29h5uzITRL4kinZWG	hg38-toplevel-113-ensembl	Q3xii3AkJDCTXSO6Vg13kjbOutQu0KP9	hs37d5.fa	hg38-toplevel-113-ensembl_vs_hs37d5.fa	0.0490066225165563	0.0166880616174583	0.0166880616174583	0.0166880616174583	0.0524079320113315	0.430232558139535	0.018413597733711	0.151162790697674	0.018413597733711	0.151162790697674	0.018413597733711	0.151162790697674
5ryrHdbJHIgyZuE29h5uzITRL4kinZWG	hg38-toplevel-113-ensembl	xEg2q8K9gV4027DMTCiaUGLCcrqySglR	hg38-p14-masked-ucsc	hg38-toplevel-113-ensembl_vs_hg38-p14-masked-ucsc	0	0.644475920679887	0	0	0	0	0.644475920679887	1	0	0	0	0
5ryrHdbJHIgyZuE29h5uzITRL4kinZWG	hg38-toplevel-113-ensembl	jFm0Uca8a7vK2cbuIQgBopjBilgCFheD	hg38-p14-analysisSet-ucsc	hg38-toplevel-113-ensembl_vs_hg38-p14-analysisSet-ucsc	0	0.274398868458274	0.26367461430575	0	0	0	0.274787535410765	0.994871794871795	0.26628895184136	0.964102564102564	0	0
a_WL8OC7sFJfjux5m11M2bKl0dYepA1x	hg38-p14-ucsc	6pxZqxG0TYtyVb8yp14ONpaxZ8msQqKr	hg19-p13-plusMT-ucsc	hg38-p14-ucsc_vs_hg19-p13-plusMT-ucsc	0.0254065040650406	0.079144385026738	0.0688559322033898	0	0.0351617440225035	0.0838926174496644	0.10407876230661	0.248322147651007	0.0914205344585091	0.218120805369127	0	0
a_WL8OC7sFJfjux5m11M2bKl0dYepA1x	hg38-p14-ucsc	oLfPx0NOBKKXMIngGeQ4YewtU4Ge_wKz	hg38-primary-sm-113-ensembl	hg38-p14-ucsc_vs_hg38-primary-sm-113-ensembl	0	0.272855133614627	0.272855133614627	0	0	0	0.272855133614627	1	0.272855133614627	1	0	0
a_WL8OC7sFJfjux5m11M2bKl0dYepA1x	hg38-p14-ucsc	5ryrHdbJHIgyZuE29h5uzITRL4kinZWG	hg38-toplevel-sm-113-ensembl	hg38-p14-ucsc_vs_hg38-toplevel-sm-113-ensembl	0	0.992967651195499	0.992967651195499	0	0	0	0.992967651195499	1	0.992967651195499	1	0	0
a_WL8OC7sFJfjux5m11M2bKl0dYepA1x	hg38-p14-ucsc	tkRdBlSp5hewK4OpEJC87J9pw-ac0vOa	GRCh38-p14-47-gencode	hg38-p14-ucsc_vs_GRCh38-p14-47-gencode	0.0179597701149425	0.992967651195499	0.992967651195499	0.0179597701149425	0.0351617440225035	0.0354107648725212	0.992967651195499	1	0.992967651195499	1	0.0351617440225035	0.0354107648725212
a_WL8OC7sFJfjux5m11M2bKl0dYepA1x	hg38-p14-ucsc	k4mLJvbFzZiw3o6SL8hh63V2u7AjDMrE	GRCh37-primary-assembly-46-gencode	hg38-p14-ucsc_vs_GRCh37-primary-assembly-46-gencode	0.0324675324675325	0.0166240409207161	0.0166240409207161	0.00125944584382872	0.0351617440225035	0.297619047619048	0.0182841068917018	0.154761904761905	0.0182841068917018	0.154761904761905	0.00140646976090014	0.0119047619047619
a_WL8OC7sFJfjux5m11M2bKl0dYepA1x	hg38-p14-ucsc	k4mLJvbFzZiw3o6SL8hh63V2u7AjDMrE	GRCh37-primary-assembly-47-gencode	hg38-p14-ucsc_vs_GRCh37-primary-assembly-47-gencode	0.0324675324675325	0.0166240409207161	0.0166240409207161	0.00125944584382872	0.0351617440225035	0.297619047619048	0.0182841068917018	0.154761904761905	0.0182841068917018	0.154761904761905	0.00140646976090014	0.0119047619047619
a_WL8OC7sFJfjux5m11M2bKl0dYepA1x	hg38-p14-ucsc	tmnbiAyj2fke68d_TYjq2g487US8C15r	GRCh38-primary-assembly-47-gencode	hg38-p14-ucsc_vs_GRCh38-primary-assembly-47-gencode	0.0284090909090909	0.272855133614627	0.272855133614627	0.0284090909090909	0.0351617440225035	0.128865979381443	0.272855133614627	1	0.272855133614627	1	0.0351617440225035	0.128865979381443
a_WL8OC7sFJfjux5m11M2bKl0dYepA1x	hg38-p14-ucsc	H9er8ocYfIN2TOfyf6zMyeXXm7trXGP7	hg18-ucsc	hg38-p14-ucsc_vs_hg18-ucsc	0.0340136054421769	0	0	0	0.0351617440225035	0.510204081632653	0	0	0	0	0	0
a_WL8OC7sFJfjux5m11M2bKl0dYepA1x	hg38-p14-ucsc	tmnbiAyj2fke68d_TYjq2g487US8C15r	GRCh38-primary-assembly-46-gencode	hg38-p14-ucsc_vs_GRCh38-primary-assembly-46-gencode	0.0284090909090909	0.272855133614627	0.272855133614627	0.0284090909090909	0.0351617440225035	0.128865979381443	0.272855133614627	1	0.272855133614627	1	0.0351617440225035	0.128865979381443
a_WL8OC7sFJfjux5m11M2bKl0dYepA1x	hg38-p14-ucsc	tkRdBlSp5hewK4OpEJC87J9pw-ac0vOa	GRCh38-p14-46-gencode	hg38-p14-ucsc_vs_GRCh38-p14-46-gencode	0.0179597701149425	0.992967651195499	0.992967651195499	0.0179597701149425	0.0351617440225035	0.0354107648725212	0.992967651195499	1	0.992967651195499	1	0.0351617440225035	0.0354107648725212
a_WL8OC7sFJfjux5m11M2bKl0dYepA1x	hg38-p14-ucsc	EGlYk1stOsAjmTALWkqKDqtZOSkyA_YH	GRCh38.p14-fasta-full-analysis	hg38-p14-ucsc_vs_GRCh38.p14-fasta-full-analysis	0.639044943820225	0.639044943820225	0.598630136986301	0.639044943820225	0.639943741209564	0.99780701754386	0.639943741209564	0.99780701754386	0.614627285513361	0.958333333333333	0.639943741209564	0.99780701754386
a_WL8OC7sFJfjux5m11M2bKl0dYepA1x	hg38-p14-ucsc	lXa-sGAmSafYXHN4iEwup0EsQh5F1krA	GRCh37-igenomes-ensembl	hg38-p14-ucsc_vs_GRCh37-igenomes-ensembl	0	0.00136054421768707	0.00136054421768707	0	0	0	0.00140646976090014	0.04	0.00140646976090014	0.04	0	0
a_WL8OC7sFJfjux5m11M2bKl0dYepA1x	hg38-p14-ucsc	FnbS0xDAGOePD7lp6Xt0vnbcASzkk3gk	GRCh38-igenomes-decoy-ncbi	hg38-p14-ucsc_vs_GRCh38-igenomes-decoy-ncbi	0.0626412657410397	0.0626412657410397	0.0565008025682183	0.0626412657410397	0.272855133614627	0.0751937984496124	0.272855133614627	0.0751937984496124	0.247538677918425	0.0682170542635659	0.272855133614627	0.0751937984496124
a_WL8OC7sFJfjux5m11M2bKl0dYepA1x	hg38-p14-ucsc	vRjC5qM1Tc-fFjJo0TGRw4CVjFhmLG0f	GRCh38-igenomes-build36-3-ncbi	hg38-p14-ucsc_vs_GRCh38-igenomes-build36-3-ncbi	0	0	0	0	0	0	0	0	0	0	0	0
a_WL8OC7sFJfjux5m11M2bKl0dYepA1x	hg38-p14-ucsc	EiFob05aCWgVU_B_Ae0cypnQut3cxUP1	GRCh38-igenomes-ncbi	hg38-p14-ucsc_vs_GRCh38-igenomes-ncbi	0.27247191011236	0.27247191011236	0.241095890410959	0.27247191011236	0.272855133614627	0.994871794871795	0.272855133614627	0.994871794871795	0.247538677918425	0.902564102564103	0.272855133614627	0.994871794871795
a_WL8OC7sFJfjux5m11M2bKl0dYepA1x	hg38-p14-ucsc	wdpZbFN0pd92H2VeKZBAp3riQN4nJXkK	GRCh38-igenomes-build37-1-ncbi	hg38-p14-ucsc_vs_GRCh38-igenomes-build37-1-ncbi	0	0	0	0	0	0	0	0	0	0	0	0
a_WL8OC7sFJfjux5m11M2bKl0dYepA1x	hg38-p14-ucsc	GOIHeGSorDrbznRxihs5rIb6vTiTKaw7	hg19-igenomes-ucsc	hg38-p14-ucsc_vs_hg19-igenomes-ucsc	0.0351617440225035	0	0	0	0.0351617440225035	1	0	0	0	0	0	0
a_WL8OC7sFJfjux5m11M2bKl0dYepA1x	hg38-p14-ucsc	Dx_M8skbJqROkfXhhQRtWejcCyewRbdL	GRCh38-igenomes-build37-2-ncbi	hg38-p14-ucsc_vs_GRCh38-igenomes-build37-2-ncbi	0	0.00136054421768707	0.00136054421768707	0	0	0	0.00140646976090014	0.04	0.00140646976090014	0.04	0	0
a_WL8OC7sFJfjux5m11M2bKl0dYepA1x	hg38-p14-ucsc	ieWVCws5MC2QFRKgH9QcN3u5_Y_3hPG6	hg18-igenomes-ucsc	hg38-p14-ucsc_vs_hg18-igenomes-ucsc	0.0351617440225035	0	0	0	0.0351617440225035	1	0	0	0	0	0	0
a_WL8OC7sFJfjux5m11M2bKl0dYepA1x	hg38-p14-ucsc	EiFob05aCWgVU_B_Ae0cypnQut3cxUP1	hg38-refgenie	hg38-p14-ucsc_vs_hg38-refgenie	0.27247191011236	0.27247191011236	0.241095890410959	0.27247191011236	0.272855133614627	0.994871794871795	0.272855133614627	0.994871794871795	0.247538677918425	0.902564102564103	0.272855133614627	0.994871794871795
a_WL8OC7sFJfjux5m11M2bKl0dYepA1x	hg38-p14-ucsc	jFm0Uca8a7vK2cbuIQgBopjBilgCFheD	hg38-igenomes-ucsc	hg38-p14-ucsc_vs_hg38-igenomes-ucsc	0.27247191011236	0.27247191011236	0.261838440111421	0.27247191011236	0.272855133614627	0.994871794871795	0.272855133614627	0.994871794871795	0.264416315049226	0.964102564102564	0.272855133614627	0.994871794871795
a_WL8OC7sFJfjux5m11M2bKl0dYepA1x	hg38-p14-ucsc	Ba88PY52_qeifhJrgUXyin6UITdXNsg3	hg38-primary-refgenie	hg38-p14-ucsc_vs_hg38-primary-refgenie	0.0351617440225035	0.0351617440225035	0.0351617440225035	0.0351617440225035	0.0351617440225035	1	0.0351617440225035	1	0.0351617440225035	1	0.0351617440225035	1
a_WL8OC7sFJfjux5m11M2bKl0dYepA1x	hg38-p14-ucsc	YfZ0rklv8KY9DCtqG0iIX16zsgbuBgmM	hg18-refgenie	hg38-p14-ucsc_vs_hg18-refgenie	0.0340136054421769	0	0	0	0.0351617440225035	0.510204081632653	0	0	0	0	0	0
a_WL8OC7sFJfjux5m11M2bKl0dYepA1x	hg38-p14-ucsc	ThZcNYiLuWWL86NdJ8dvvJG15K9mW3Fo	hg19-refgenie	hg38-p14-ucsc_vs_hg19-refgenie	0.0320924261874198	0.0151515151515152	0.0151515151515152	0	0.0351617440225035	0.268817204301075	0.0168776371308017	0.129032258064516	0.0168776371308017	0.129032258064516	0	0
a_WL8OC7sFJfjux5m11M2bKl0dYepA1x	hg38-p14-ucsc	5SdkZCnuZL2YIptqjSBZfupo_O7HpD_B	hs37-1kg	hg38-p14-ucsc_vs_hs37-1kg	0	0.0166240409207161	0.0166240409207161	0	0	0	0.0182841068917018	0.154761904761905	0.0182841068917018	0.154761904761905	0	0
a_WL8OC7sFJfjux5m11M2bKl0dYepA1x	hg38-p14-ucsc	Q3xii3AkJDCTXSO6Vg13kjbOutQu0KP9	hs37d5	hg38-p14-ucsc_vs_hs37d5	0	0.0165816326530612	0.0165816326530612	0	0	0	0.0182841068917018	0.151162790697674	0.0182841068917018	0.151162790697674	0	0
a_WL8OC7sFJfjux5m11M2bKl0dYepA1x	hg38-p14-ucsc	gHcfbUVnFzHv3QSqz2sSqVHdUQbDO8N5	hs38DH	hg38-p14-ucsc_vs_hs38DH	0.125621203754832	0.125621203754832	0.120054945054945	0.125621203754832	0.639943741209564	0.135175282234106	0.639943741209564	0.135175282234106	0.614627285513361	0.129827688651218	0.639943741209564	0.135175282234106
a_WL8OC7sFJfjux5m11M2bKl0dYepA1x	hg38-p14-ucsc	EiFob05aCWgVU_B_Ae0cypnQut3cxUP1	hs38	hg38-p14-ucsc_vs_hs38	0.27247191011236	0.27247191011236	0.241095890410959	0.27247191011236	0.272855133614627	0.994871794871795	0.272855133614627	0.994871794871795	0.247538677918425	0.902564102564103	0.272855133614627	0.994871794871795
a_WL8OC7sFJfjux5m11M2bKl0dYepA1x	hg38-p14-ucsc	EiFob05aCWgVU_B_Ae0cypnQut3cxUP1	hg38-noALT-noHLA-noDecoy-broad	hg38-p14-ucsc_vs_hg38-noALT-noHLA-noDecoy-broad	0.27247191011236	0.27247191011236	0.241095890410959	0.27247191011236	0.272855133614627	0.994871794871795	0.272855133614627	0.994871794871795	0.247538677918425	0.902564102564103	0.272855133614627	0.994871794871795
a_WL8OC7sFJfjux5m11M2bKl0dYepA1x	hg38-p14-ucsc	gHcfbUVnFzHv3QSqz2sSqVHdUQbDO8N5	hg38-broad	hg38-p14-ucsc_vs_hg38-broad	0.125621203754832	0.125621203754832	0.120054945054945	0.125621203754832	0.639943741209564	0.135175282234106	0.639943741209564	0.135175282234106	0.614627285513361	0.129827688651218	0.639943741209564	0.135175282234106
a_WL8OC7sFJfjux5m11M2bKl0dYepA1x	hg38-p14-ucsc	eN7J_gZz_meakMCeXXBEvY_njignMPxl	b37-broad	hg38-p14-ucsc_vs_b37-broad	0	0.016602809706258	0.016602809706258	0	0	0	0.0182841068917018	0.152941176470588	0.0182841068917018	0.152941176470588	0	0
a_WL8OC7sFJfjux5m11M2bKl0dYepA1x	hg38-p14-ucsc	NTeQ1GQMt2ocCFkS8Z3_qkvetZjabWSt	hg38-ddbj	hg38-p14-ucsc_vs_hg38-ddbj	0.639943741209564	0.639943741209564	0.639943741209564	0.639943741209564	0.639943741209564	1	0.639943741209564	1	0.639943741209564	1	0.639943741209564	1
a_WL8OC7sFJfjux5m11M2bKl0dYepA1x	hg38-p14-ucsc	gHcfbUVnFzHv3QSqz2sSqVHdUQbDO8N5	homo-sapiens-assembly38-ddbj	hg38-p14-ucsc_vs_homo-sapiens-assembly38-ddbj	0.125621203754832	0.125621203754832	0.120054945054945	0.125621203754832	0.639943741209564	0.135175282234106	0.639943741209564	0.135175282234106	0.614627285513361	0.129827688651218	0.639943741209564	0.135175282234106
a_WL8OC7sFJfjux5m11M2bKl0dYepA1x	hg38-p14-ucsc	gHcfbUVnFzHv3QSqz2sSqVHdUQbDO8N5	GRCh38-full-decoy-hla-ddbj	hg38-p14-ucsc_vs_GRCh38-full-decoy-hla-ddbj	0.125621203754832	0.125621203754832	0.120054945054945	0.125621203754832	0.639943741209564	0.135175282234106	0.639943741209564	0.135175282234106	0.614627285513361	0.129827688651218	0.639943741209564	0.135175282234106
a_WL8OC7sFJfjux5m11M2bKl0dYepA1x	hg38-p14-ucsc	6chutju9QVJW0rdA-wgubHbtoTQ42o-6	GRCh38-ena-15	hg38-p14-ucsc_vs_GRCh38-ena-15	0	0.0942334739803094	0.0716253443526171	0	0	0	0.0942334739803094	1	0.0731364275668073	0.776119402985075	0	0
a_WL8OC7sFJfjux5m11M2bKl0dYepA1x	hg38-p14-ucsc	lWRRNMNypacEjnJCy-AYiDNUPy1brQGC	GRCh38-ena-29	hg38-p14-ucsc_vs_GRCh38-ena-29	0	0.0956399437412096	0.0730027548209366	0	0	0	0.0956399437412096	1	0.0745428973277075	0.779411764705882	0	0
a_WL8OC7sFJfjux5m11M2bKl0dYepA1x	hg38-p14-ucsc	Q3xii3AkJDCTXSO6Vg13kjbOutQu0KP9	hs37d5.fa	hg38-p14-ucsc_vs_hs37d5.fa	0	0.0165816326530612	0.0165816326530612	0	0	0	0.0182841068917018	0.151162790697674	0.0182841068917018	0.151162790697674	0	0
a_WL8OC7sFJfjux5m11M2bKl0dYepA1x	hg38-p14-ucsc	xEg2q8K9gV4027DMTCiaUGLCcrqySglR	hg38-p14-masked-ucsc	hg38-p14-ucsc_vs_hg38-p14-masked-ucsc	0.639943741209564	0.639943741209564	0	0.639943741209564	0.639943741209564	1	0.639943741209564	1	0	0	0.639943741209564	1
a_WL8OC7sFJfjux5m11M2bKl0dYepA1x	hg38-p14-ucsc	jFm0Uca8a7vK2cbuIQgBopjBilgCFheD	hg38-p14-analysisSet-ucsc	hg38-p14-ucsc_vs_hg38-p14-analysisSet-ucsc	0.27247191011236	0.27247191011236	0.261838440111421	0.27247191011236	0.272855133614627	0.994871794871795	0.272855133614627	0.994871794871795	0.264416315049226	0.964102564102564	0.272855133614627	0.994871794871795
6pxZqxG0TYtyVb8yp14ONpaxZ8msQqKr	hg19-p13-plusMT-ucsc	oLfPx0NOBKKXMIngGeQ4YewtU4Ge_wKz	hg38-primary-sm-113-ensembl	hg19-p13-plusMT-ucsc_vs_hg38-primary-sm-113-ensembl	0	0.0271398747390397	0.0271398747390397	0	0	0	0.0436241610738255	0.0670103092783505	0.0436241610738255	0.0670103092783505	0	0
6pxZqxG0TYtyVb8yp14ONpaxZ8msQqKr	hg19-p13-plusMT-ucsc	5ryrHdbJHIgyZuE29h5uzITRL4kinZWG	hg38-toplevel-sm-113-ensembl	hg19-p13-plusMT-ucsc_vs_hg38-toplevel-sm-113-ensembl	0	0.0795698924731183	0.0692225772097977	0	0	0	0.248322147651007	0.104815864022663	0.218120805369127	0.0920679886685552	0	0
6pxZqxG0TYtyVb8yp14ONpaxZ8msQqKr	hg19-p13-plusMT-ucsc	tkRdBlSp5hewK4OpEJC87J9pw-ac0vOa	GRCh38-p14-47-gencode	hg19-p13-plusMT-ucsc_vs_GRCh38-p14-47-gencode	0.0255362614913177	0.0795698924731183	0.0692225772097977	0	0.0838926174496644	0.0354107648725212	0.248322147651007	0.104815864022663	0.218120805369127	0.0920679886685552	0	0
6pxZqxG0TYtyVb8yp14ONpaxZ8msQqKr	hg19-p13-plusMT-ucsc	k4mLJvbFzZiw3o6SL8hh63V2u7AjDMrE	GRCh37-primary-assembly-46-gencode	hg19-p13-plusMT-ucsc_vs_GRCh37-primary-assembly-46-gencode	0.0700280112044818	0.281879194630872	0.277591973244147	0.0670391061452514	0.0838926174496644	0.297619047619048	0.281879194630872	1	0.278523489932886	0.988095238095238	0.0805369127516778	0.285714285714286
6pxZqxG0TYtyVb8yp14ONpaxZ8msQqKr	hg19-p13-plusMT-ucsc	k4mLJvbFzZiw3o6SL8hh63V2u7AjDMrE	GRCh37-primary-assembly-47-gencode	hg19-p13-plusMT-ucsc_vs_GRCh37-primary-assembly-47-gencode	0.0700280112044818	0.281879194630872	0.277591973244147	0.0670391061452514	0.0838926174496644	0.297619047619048	0.281879194630872	1	0.278523489932886	0.988095238095238	0.0805369127516778	0.285714285714286
6pxZqxG0TYtyVb8yp14ONpaxZ8msQqKr	hg19-p13-plusMT-ucsc	tmnbiAyj2fke68d_TYjq2g487US8C15r	GRCh38-primary-assembly-47-gencode	hg19-p13-plusMT-ucsc_vs_GRCh38-primary-assembly-47-gencode	0.0535331905781585	0.0271398747390397	0.0271398747390397	0	0.0838926174496644	0.128865979381443	0.0436241610738255	0.0670103092783505	0.0436241610738255	0.0670103092783505	0	0
6pxZqxG0TYtyVb8yp14ONpaxZ8msQqKr	hg19-p13-plusMT-ucsc	H9er8ocYfIN2TOfyf6zMyeXXm7trXGP7	hg18-ucsc	hg19-p13-plusMT-ucsc_vs_hg18-ucsc	0.077639751552795	0.00872093023255814	0.00872093023255814	0.00289017341040462	0.0838926174496644	0.510204081632653	0.0100671140939597	0.0612244897959184	0.0100671140939597	0.0612244897959184	0.00335570469798658	0.0204081632653061
6pxZqxG0TYtyVb8yp14ONpaxZ8msQqKr	hg19-p13-plusMT-ucsc	tmnbiAyj2fke68d_TYjq2g487US8C15r	GRCh38-primary-assembly-46-gencode	hg19-p13-plusMT-ucsc_vs_GRCh38-primary-assembly-46-gencode	0.0535331905781585	0.0271398747390397	0.0271398747390397	0	0.0838926174496644	0.128865979381443	0.0436241610738255	0.0670103092783505	0.0436241610738255	0.0670103092783505	0	0
6pxZqxG0TYtyVb8yp14ONpaxZ8msQqKr	hg19-p13-plusMT-ucsc	tkRdBlSp5hewK4OpEJC87J9pw-ac0vOa	GRCh38-p14-46-gencode	hg19-p13-plusMT-ucsc_vs_GRCh38-p14-46-gencode	0.0255362614913177	0.0795698924731183	0.0692225772097977	0	0.0838926174496644	0.0354107648725212	0.248322147651007	0.104815864022663	0.218120805369127	0.0920679886685552	0	0
6pxZqxG0TYtyVb8yp14ONpaxZ8msQqKr	hg19-p13-plusMT-ucsc	EGlYk1stOsAjmTALWkqKDqtZOSkyA_YH	GRCh38.p14-fasta-full-analysis	hg19-p13-plusMT-ucsc_vs_GRCh38.p14-fasta-full-analysis	0.0342935528120713	0.103953147877013	0.0943396226415094	0	0.0838926174496644	0.0548245614035088	0.238255033557047	0.155701754385965	0.218120805369127	0.142543859649123	0	0
6pxZqxG0TYtyVb8yp14ONpaxZ8msQqKr	hg19-p13-plusMT-ucsc	lXa-sGAmSafYXHN4iEwup0EsQh5F1krA	GRCh37-igenomes-ensembl	hg19-p13-plusMT-ucsc_vs_GRCh37-igenomes-ensembl	0	0.0838926174496644	0.0766666666666667	0	0	0	0.0838926174496644	1	0.0771812080536913	0.92	0	0
6pxZqxG0TYtyVb8yp14ONpaxZ8msQqKr	hg19-p13-plusMT-ucsc	FnbS0xDAGOePD7lp6Xt0vnbcASzkk3gk	GRCh38-igenomes-decoy-ncbi	hg19-p13-plusMT-ucsc_vs_GRCh38-igenomes-decoy-ncbi	0.0087627059235892	0.00453752181500873	0.00453752181500873	0	0.0838926174496644	0.00968992248062015	0.0436241610738255	0.00503875968992248	0.0436241610738255	0.00503875968992248	0	0
6pxZqxG0TYtyVb8yp14ONpaxZ8msQqKr	hg19-p13-plusMT-ucsc	vRjC5qM1Tc-fFjJo0TGRw4CVjFhmLG0f	GRCh38-igenomes-build36-3-ncbi	hg19-p13-plusMT-ucsc_vs_GRCh38-igenomes-build36-3-ncbi	0	0.0031055900621118	0.0031055900621118	0	0	0	0.00335570469798658	0.04	0.00335570469798658	0.04	0	0
6pxZqxG0TYtyVb8yp14ONpaxZ8msQqKr	hg19-p13-plusMT-ucsc	EiFob05aCWgVU_B_Ae0cypnQut3cxUP1	GRCh38-igenomes-ncbi	hg19-p13-plusMT-ucsc_vs_GRCh38-igenomes-ncbi	0.0534188034188034	0.0270833333333333	0.0270833333333333	0	0.0838926174496644	0.128205128205128	0.0436241610738255	0.0666666666666667	0.0436241610738255	0.0666666666666667	0	0
6pxZqxG0TYtyVb8yp14ONpaxZ8msQqKr	hg19-p13-plusMT-ucsc	wdpZbFN0pd92H2VeKZBAp3riQN4nJXkK	GRCh38-igenomes-build37-1-ncbi	hg19-p13-plusMT-ucsc_vs_GRCh38-igenomes-build37-1-ncbi	0	0.0838926174496644	0.0802675585284281	0	0	0	0.0838926174496644	1	0.0805369127516778	0.96	0	0
6pxZqxG0TYtyVb8yp14ONpaxZ8msQqKr	hg19-p13-plusMT-ucsc	GOIHeGSorDrbznRxihs5rIb6vTiTKaw7	hg19-igenomes-ucsc	hg19-p13-plusMT-ucsc_vs_hg19-igenomes-ucsc	0.0838926174496644	0.0838926174496644	0.0838926174496644	0.0838926174496644	0.0838926174496644	1	0.0838926174496644	1	0.0838926174496644	1	0.0838926174496644	1
6pxZqxG0TYtyVb8yp14ONpaxZ8msQqKr	hg19-p13-plusMT-ucsc	Dx_M8skbJqROkfXhhQRtWejcCyewRbdL	GRCh38-igenomes-build37-2-ncbi	hg19-p13-plusMT-ucsc_vs_GRCh38-igenomes-build37-2-ncbi	0	0.0838926174496644	0.0802675585284281	0	0	0	0.0838926174496644	1	0.0805369127516778	0.96	0	0
6pxZqxG0TYtyVb8yp14ONpaxZ8msQqKr	hg19-p13-plusMT-ucsc	ieWVCws5MC2QFRKgH9QcN3u5_Y_3hPG6	hg18-igenomes-ucsc	hg19-p13-plusMT-ucsc_vs_hg18-igenomes-ucsc	0.0838926174496644	0.0031055900621118	0.0031055900621118	0.0031055900621118	0.0838926174496644	1	0.00335570469798658	0.04	0.00335570469798658	0.04	0.00335570469798658	0.04
6pxZqxG0TYtyVb8yp14ONpaxZ8msQqKr	hg19-p13-plusMT-ucsc	EiFob05aCWgVU_B_Ae0cypnQut3cxUP1	hg38-refgenie	hg19-p13-plusMT-ucsc_vs_hg38-refgenie	0.0534188034188034	0.0270833333333333	0.0270833333333333	0	0.0838926174496644	0.128205128205128	0.0436241610738255	0.0666666666666667	0.0436241610738255	0.0666666666666667	0	0
6pxZqxG0TYtyVb8yp14ONpaxZ8msQqKr	hg19-p13-plusMT-ucsc	jFm0Uca8a7vK2cbuIQgBopjBilgCFheD	hg38-igenomes-ucsc	hg19-p13-plusMT-ucsc_vs_hg38-igenomes-ucsc	0.0534188034188034	0.0270833333333333	0.0270833333333333	0	0.0838926174496644	0.128205128205128	0.0436241610738255	0.0666666666666667	0.0436241610738255	0.0666666666666667	0	0
6pxZqxG0TYtyVb8yp14ONpaxZ8msQqKr	hg19-p13-plusMT-ucsc	Ba88PY52_qeifhJrgUXyin6UITdXNsg3	hg38-primary-refgenie	hg19-p13-plusMT-ucsc_vs_hg38-primary-refgenie	0.0838926174496644	0.0031055900621118	0.0031055900621118	0	0.0838926174496644	1	0.00335570469798658	0.04	0.00335570469798658	0.04	0	0
6pxZqxG0TYtyVb8yp14ONpaxZ8msQqKr	hg19-p13-plusMT-ucsc	YfZ0rklv8KY9DCtqG0iIX16zsgbuBgmM	hg18-refgenie	hg19-p13-plusMT-ucsc_vs_hg18-refgenie	0.077639751552795	0.00872093023255814	0.00872093023255814	0.00289017341040462	0.0838926174496644	0.510204081632653	0.0100671140939597	0.0612244897959184	0.0100671140939597	0.0612244897959184	0.00335570469798658	0.0204081632653061
6pxZqxG0TYtyVb8yp14ONpaxZ8msQqKr	hg19-p13-plusMT-ucsc	ThZcNYiLuWWL86NdJ8dvvJG15K9mW3Fo	hg19-refgenie	hg19-p13-plusMT-ucsc_vs_hg19-refgenie	0.312080536912752	0.312080536912752	0.312080536912752	0.312080536912752	0.312080536912752	1	0.312080536912752	1	0.312080536912752	1	0.312080536912752	1
6pxZqxG0TYtyVb8yp14ONpaxZ8msQqKr	hg19-p13-plusMT-ucsc	5SdkZCnuZL2YIptqjSBZfupo_O7HpD_B	hs37-1kg	hg19-p13-plusMT-ucsc_vs_hs37-1kg	0	0.281879194630872	0.273333333333333	0	0	0	0.281879194630872	1	0.275167785234899	0.976190476190476	0	0
6pxZqxG0TYtyVb8yp14ONpaxZ8msQqKr	hg19-p13-plusMT-ucsc	Q3xii3AkJDCTXSO6Vg13kjbOutQu0KP9	hs37d5	hg19-p13-plusMT-ucsc_vs_hs37d5	0	0.28	0.271523178807947	0	0	0	0.281879194630872	0.976744186046512	0.275167785234899	0.953488372093023	0	0
6pxZqxG0TYtyVb8yp14ONpaxZ8msQqKr	hg19-p13-plusMT-ucsc	gHcfbUVnFzHv3QSqz2sSqVHdUQbDO8N5	hs38DH	hg19-p13-plusMT-ucsc_vs_hs38DH	0.00687001923605386	0.0197606456999722	0.018060572381217	0	0.0838926174496644	0.00742721330956625	0.238255033557047	0.0210932857991681	0.218120805369127	0.0193107546048723	0	0
6pxZqxG0TYtyVb8yp14ONpaxZ8msQqKr	hg19-p13-plusMT-ucsc	EiFob05aCWgVU_B_Ae0cypnQut3cxUP1	hs38	hg19-p13-plusMT-ucsc_vs_hs38	0.0534188034188034	0.0270833333333333	0.0270833333333333	0	0.0838926174496644	0.128205128205128	0.0436241610738255	0.0666666666666667	0.0436241610738255	0.0666666666666667	0	0
6pxZqxG0TYtyVb8yp14ONpaxZ8msQqKr	hg19-p13-plusMT-ucsc	EiFob05aCWgVU_B_Ae0cypnQut3cxUP1	hg38-noALT-noHLA-noDecoy-broad	hg19-p13-plusMT-ucsc_vs_hg38-noALT-noHLA-noDecoy-broad	0.0534188034188034	0.0270833333333333	0.0270833333333333	0	0.0838926174496644	0.128205128205128	0.0436241610738255	0.0666666666666667	0.0436241610738255	0.0666666666666667	0	0
6pxZqxG0TYtyVb8yp14ONpaxZ8msQqKr	hg19-p13-plusMT-ucsc	gHcfbUVnFzHv3QSqz2sSqVHdUQbDO8N5	hg38-broad	hg19-p13-plusMT-ucsc_vs_hg38-broad	0.00687001923605386	0.0197606456999722	0.018060572381217	0	0.0838926174496644	0.00742721330956625	0.238255033557047	0.0210932857991681	0.218120805369127	0.0193107546048723	0	0
6pxZqxG0TYtyVb8yp14ONpaxZ8msQqKr	hg19-p13-plusMT-ucsc	eN7J_gZz_meakMCeXXBEvY_njignMPxl	b37-broad	hg19-p13-plusMT-ucsc_vs_b37-broad	0	0.280936454849498	0.272425249169435	0	0	0	0.281879194630872	0.988235294117647	0.275167785234899	0.964705882352941	0	0
6pxZqxG0TYtyVb8yp14ONpaxZ8msQqKr	hg19-p13-plusMT-ucsc	NTeQ1GQMt2ocCFkS8Z3_qkvetZjabWSt	hg38-ddbj	hg19-p13-plusMT-ucsc_vs_hg38-ddbj	0.0343406593406593	0.104105571847507	0.0944767441860465	0	0.0838926174496644	0.0549450549450549	0.238255033557047	0.156043956043956	0.218120805369127	0.142857142857143	0	0
6pxZqxG0TYtyVb8yp14ONpaxZ8msQqKr	hg19-p13-plusMT-ucsc	gHcfbUVnFzHv3QSqz2sSqVHdUQbDO8N5	homo-sapiens-assembly38-ddbj	hg19-p13-plusMT-ucsc_vs_homo-sapiens-assembly38-ddbj	0.00687001923605386	0.0197606456999722	0.018060572381217	0	0.0838926174496644	0.00742721330956625	0.238255033557047	0.0210932857991681	0.218120805369127	0.0193107546048723	0	0
6pxZqxG0TYtyVb8yp14ONpaxZ8msQqKr	hg19-p13-plusMT-ucsc	gHcfbUVnFzHv3QSqz2sSqVHdUQbDO8N5	GRCh38-full-decoy-hla-ddbj	hg19-p13-plusMT-ucsc_vs_GRCh38-full-decoy-hla-ddbj	0.00687001923605386	0.0197606456999722	0.018060572381217	0	0.0838926174496644	0.00742721330956625	0.238255033557047	0.0210932857991681	0.218120805369127	0.0193107546048723	0	0
6pxZqxG0TYtyVb8yp14ONpaxZ8msQqKr	hg19-p13-plusMT-ucsc	6chutju9QVJW0rdA-wgubHbtoTQ42o-6	GRCh38-ena-15	hg19-p13-plusMT-ucsc_vs_GRCh38-ena-15	0	0.0138888888888889	0.0138888888888889	0	0	0	0.0167785234899329	0.0746268656716418	0.0167785234899329	0.0746268656716418	0	0
6pxZqxG0TYtyVb8yp14ONpaxZ8msQqKr	hg19-p13-plusMT-ucsc	lWRRNMNypacEjnJCy-AYiDNUPy1brQGC	GRCh38-ena-29	hg19-p13-plusMT-ucsc_vs_GRCh38-ena-29	0	0.0138504155124654	0.0138504155124654	0	0	0	0.0167785234899329	0.0735294117647059	0.0167785234899329	0.0735294117647059	0	0
6pxZqxG0TYtyVb8yp14ONpaxZ8msQqKr	hg19-p13-plusMT-ucsc	Q3xii3AkJDCTXSO6Vg13kjbOutQu0KP9	hs37d5.fa	hg19-p13-plusMT-ucsc_vs_hs37d5.fa	0	0.28	0.271523178807947	0	0	0	0.281879194630872	0.976744186046512	0.275167785234899	0.953488372093023	0	0
6pxZqxG0TYtyVb8yp14ONpaxZ8msQqKr	hg19-p13-plusMT-ucsc	xEg2q8K9gV4027DMTCiaUGLCcrqySglR	hg38-p14-masked-ucsc	hg19-p13-plusMT-ucsc_vs_hg38-p14-masked-ucsc	0.0343406593406593	0.104105571847507	0	0	0.0838926174496644	0.0549450549450549	0.238255033557047	0.156043956043956	0	0	0	0
6pxZqxG0TYtyVb8yp14ONpaxZ8msQqKr	hg19-p13-plusMT-ucsc	jFm0Uca8a7vK2cbuIQgBopjBilgCFheD	hg38-p14-analysisSet-ucsc	hg19-p13-plusMT-ucsc_vs_hg38-p14-analysisSet-ucsc	0.0534188034188034	0.0270833333333333	0.0270833333333333	0	0.0838926174496644	0.128205128205128	0.0436241610738255	0.0666666666666667	0.0436241610738255	0.0666666666666667	0	0
oLfPx0NOBKKXMIngGeQ4YewtU4Ge_wKz	hg38-primary-sm-113-ensembl	5ryrHdbJHIgyZuE29h5uzITRL4kinZWG	hg38-toplevel-sm-113-ensembl	hg38-primary-sm-113-ensembl_vs_hg38-toplevel-sm-113-ensembl	0.274787535410765	0.274787535410765	0.274787535410765	0.274787535410765	1	0.274787535410765	1	0.274787535410765	1	0.274787535410765	1	0.274787535410765
oLfPx0NOBKKXMIngGeQ4YewtU4Ge_wKz	hg38-primary-sm-113-ensembl	tkRdBlSp5hewK4OpEJC87J9pw-ac0vOa	GRCh38-p14-47-gencode	hg38-primary-sm-113-ensembl_vs_GRCh38-p14-47-gencode	0.231190150478796	0.274787535410765	0.274787535410765	0.231190150478796	0.871134020618557	0.239376770538244	1	0.274787535410765	1	0.274787535410765	0.871134020618557	0.239376770538244
oLfPx0NOBKKXMIngGeQ4YewtU4Ge_wKz	hg38-primary-sm-113-ensembl	k4mLJvbFzZiw3o6SL8hh63V2u7AjDMrE	GRCh37-primary-assembly-46-gencode	hg38-primary-sm-113-ensembl_vs_GRCh37-primary-assembly-46-gencode	0.0451127819548872	0.0490566037735849	0.0490566037735849	0.0451127819548872	0.0618556701030928	0.142857142857143	0.0670103092783505	0.154761904761905	0.0670103092783505	0.154761904761905	0.0618556701030928	0.142857142857143
oLfPx0NOBKKXMIngGeQ4YewtU4Ge_wKz	hg38-primary-sm-113-ensembl	k4mLJvbFzZiw3o6SL8hh63V2u7AjDMrE	GRCh37-primary-assembly-47-gencode	hg38-primary-sm-113-ensembl_vs_GRCh37-primary-assembly-47-gencode	0.0451127819548872	0.0490566037735849	0.0490566037735849	0.0451127819548872	0.0618556701030928	0.142857142857143	0.0670103092783505	0.154761904761905	0.0670103092783505	0.154761904761905	0.0618556701030928	0.142857142857143
oLfPx0NOBKKXMIngGeQ4YewtU4Ge_wKz	hg38-primary-sm-113-ensembl	tmnbiAyj2fke68d_TYjq2g487US8C15r	GRCh38-primary-assembly-47-gencode	hg38-primary-sm-113-ensembl_vs_GRCh38-primary-assembly-47-gencode	0.771689497716895	1	1	0.771689497716895	0.871134020618557	0.871134020618557	1	1	1	1	0.871134020618557	0.871134020618557
oLfPx0NOBKKXMIngGeQ4YewtU4Ge_wKz	hg38-primary-sm-113-ensembl	H9er8ocYfIN2TOfyf6zMyeXXm7trXGP7	hg18-ucsc	hg38-primary-sm-113-ensembl_vs_hg18-ucsc	0	0	0	0	0	0	0	0	0	0	0	0
oLfPx0NOBKKXMIngGeQ4YewtU4Ge_wKz	hg38-primary-sm-113-ensembl	tmnbiAyj2fke68d_TYjq2g487US8C15r	GRCh38-primary-assembly-46-gencode	hg38-primary-sm-113-ensembl_vs_GRCh38-primary-assembly-46-gencode	0.771689497716895	1	1	0.771689497716895	0.871134020618557	0.871134020618557	1	1	1	1	0.871134020618557	0.871134020618557
oLfPx0NOBKKXMIngGeQ4YewtU4Ge_wKz	hg38-primary-sm-113-ensembl	tkRdBlSp5hewK4OpEJC87J9pw-ac0vOa	GRCh38-p14-46-gencode	hg38-primary-sm-113-ensembl_vs_GRCh38-p14-46-gencode	0.231190150478796	0.274787535410765	0.274787535410765	0.231190150478796	0.871134020618557	0.239376770538244	1	0.274787535410765	1	0.274787535410765	0.871134020618557	0.239376770538244
oLfPx0NOBKKXMIngGeQ4YewtU4Ge_wKz	hg38-primary-sm-113-ensembl	EGlYk1stOsAjmTALWkqKDqtZOSkyA_YH	GRCh38.p14-fasta-full-analysis	hg38-primary-sm-113-ensembl_vs_GRCh38.p14-fasta-full-analysis	0	0.425438596491228	0.371308016877637	0	0	0	1	0.425438596491228	0.907216494845361	0.385964912280702	0	0
oLfPx0NOBKKXMIngGeQ4YewtU4Ge_wKz	hg38-primary-sm-113-ensembl	lXa-sGAmSafYXHN4iEwup0EsQh5F1krA	GRCh37-igenomes-ensembl	hg38-primary-sm-113-ensembl_vs_GRCh37-igenomes-ensembl	0.128865979381443	0.00458715596330275	0.00458715596330275	0.00458715596330275	0.128865979381443	1	0.00515463917525773	0.04	0.00515463917525773	0.04	0.00515463917525773	0.04
oLfPx0NOBKKXMIngGeQ4YewtU4Ge_wKz	hg38-primary-sm-113-ensembl	FnbS0xDAGOePD7lp6Xt0vnbcASzkk3gk	GRCh38-igenomes-decoy-ncbi	hg38-primary-sm-113-ensembl_vs_GRCh38-igenomes-decoy-ncbi	0	0.0751937984496124	0.0677444187836797	0	0	0	1	0.0751937984496124	0.907216494845361	0.0682170542635659	0	0
oLfPx0NOBKKXMIngGeQ4YewtU4Ge_wKz	hg38-primary-sm-113-ensembl	vRjC5qM1Tc-fFjJo0TGRw4CVjFhmLG0f	GRCh38-igenomes-build36-3-ncbi	hg38-primary-sm-113-ensembl_vs_GRCh38-igenomes-build36-3-ncbi	0.128865979381443	0	0	0	0.128865979381443	1	0	0	0	0	0	0
oLfPx0NOBKKXMIngGeQ4YewtU4Ge_wKz	hg38-primary-sm-113-ensembl	EiFob05aCWgVU_B_Ae0cypnQut3cxUP1	GRCh38-igenomes-ncbi	hg38-primary-sm-113-ensembl_vs_GRCh38-igenomes-ncbi	0	0.994871794871795	0.826291079812207	0	0	0	1	0.994871794871795	0.907216494845361	0.902564102564103	0	0
oLfPx0NOBKKXMIngGeQ4YewtU4Ge_wKz	hg38-primary-sm-113-ensembl	wdpZbFN0pd92H2VeKZBAp3riQN4nJXkK	GRCh38-igenomes-build37-1-ncbi	hg38-primary-sm-113-ensembl_vs_GRCh38-igenomes-build37-1-ncbi	0.128865979381443	0	0	0	0.128865979381443	1	0	0	0	0	0	0
oLfPx0NOBKKXMIngGeQ4YewtU4Ge_wKz	hg38-primary-sm-113-ensembl	GOIHeGSorDrbznRxihs5rIb6vTiTKaw7	hg19-igenomes-ucsc	hg38-primary-sm-113-ensembl_vs_hg19-igenomes-ucsc	0	0	0	0	0	0	0	0	0	0	0	0
oLfPx0NOBKKXMIngGeQ4YewtU4Ge_wKz	hg38-primary-sm-113-ensembl	Dx_M8skbJqROkfXhhQRtWejcCyewRbdL	GRCh38-igenomes-build37-2-ncbi	hg38-primary-sm-113-ensembl_vs_GRCh38-igenomes-build37-2-ncbi	0.128865979381443	0.00458715596330275	0.00458715596330275	0.00458715596330275	0.128865979381443	1	0.00515463917525773	0.04	0.00515463917525773	0.04	0.00515463917525773	0.04
oLfPx0NOBKKXMIngGeQ4YewtU4Ge_wKz	hg38-primary-sm-113-ensembl	ieWVCws5MC2QFRKgH9QcN3u5_Y_3hPG6	hg18-igenomes-ucsc	hg38-primary-sm-113-ensembl_vs_hg18-igenomes-ucsc	0	0	0	0	0	0	0	0	0	0	0	0
oLfPx0NOBKKXMIngGeQ4YewtU4Ge_wKz	hg38-primary-sm-113-ensembl	EiFob05aCWgVU_B_Ae0cypnQut3cxUP1	hg38-refgenie	hg38-primary-sm-113-ensembl_vs_hg38-refgenie	0	0.994871794871795	0.826291079812207	0	0	0	1	0.994871794871795	0.907216494845361	0.902564102564103	0	0
oLfPx0NOBKKXMIngGeQ4YewtU4Ge_wKz	hg38-primary-sm-113-ensembl	jFm0Uca8a7vK2cbuIQgBopjBilgCFheD	hg38-igenomes-ucsc	hg38-primary-sm-113-ensembl_vs_hg38-igenomes-ucsc	0	0.994871794871795	0.935323383084577	0	0	0	1	0.994871794871795	0.969072164948454	0.964102564102564	0	0
oLfPx0NOBKKXMIngGeQ4YewtU4Ge_wKz	hg38-primary-sm-113-ensembl	Ba88PY52_qeifhJrgUXyin6UITdXNsg3	hg38-primary-refgenie	hg38-primary-sm-113-ensembl_vs_hg38-primary-refgenie	0	0.128865979381443	0.128865979381443	0	0	0	0.128865979381443	1	0.128865979381443	1	0	0
oLfPx0NOBKKXMIngGeQ4YewtU4Ge_wKz	hg38-primary-sm-113-ensembl	YfZ0rklv8KY9DCtqG0iIX16zsgbuBgmM	hg18-refgenie	hg38-primary-sm-113-ensembl_vs_hg18-refgenie	0	0	0	0	0	0	0	0	0	0	0	0
oLfPx0NOBKKXMIngGeQ4YewtU4Ge_wKz	hg38-primary-sm-113-ensembl	ThZcNYiLuWWL86NdJ8dvvJG15K9mW3Fo	hg19-refgenie	hg38-primary-sm-113-ensembl_vs_hg19-refgenie	0	0.0436363636363636	0.0436363636363636	0	0	0	0.0618556701030928	0.129032258064516	0.0618556701030928	0.129032258064516	0	0
oLfPx0NOBKKXMIngGeQ4YewtU4Ge_wKz	hg38-primary-sm-113-ensembl	5SdkZCnuZL2YIptqjSBZfupo_O7HpD_B	hs37-1kg	hg38-primary-sm-113-ensembl_vs_hs37-1kg	0.153526970954357	0.0490566037735849	0.0490566037735849	0.0490566037735849	0.190721649484536	0.44047619047619	0.0670103092783505	0.154761904761905	0.0670103092783505	0.154761904761905	0.0670103092783505	0.154761904761905
oLfPx0NOBKKXMIngGeQ4YewtU4Ge_wKz	hg38-primary-sm-113-ensembl	Q3xii3AkJDCTXSO6Vg13kjbOutQu0KP9	hs37d5	hg38-primary-sm-113-ensembl_vs_hs37d5	0.152263374485597	0.048689138576779	0.048689138576779	0.048689138576779	0.190721649484536	0.430232558139535	0.0670103092783505	0.151162790697674	0.0670103092783505	0.151162790697674	0.0670103092783505	0.151162790697674
oLfPx0NOBKKXMIngGeQ4YewtU4Ge_wKz	hg38-primary-sm-113-ensembl	gHcfbUVnFzHv3QSqz2sSqVHdUQbDO8N5	hs38DH	hg38-primary-sm-113-ensembl_vs_hs38DH	0	0.0576351752822341	0.0520094562647754	0	0	0	1	0.0576351752822341	0.907216494845361	0.0522875816993464	0	0
oLfPx0NOBKKXMIngGeQ4YewtU4Ge_wKz	hg38-primary-sm-113-ensembl	EiFob05aCWgVU_B_Ae0cypnQut3cxUP1	hs38	hg38-primary-sm-113-ensembl_vs_hs38	0	0.994871794871795	0.826291079812207	0	0	0	1	0.994871794871795	0.907216494845361	0.902564102564103	0	0
oLfPx0NOBKKXMIngGeQ4YewtU4Ge_wKz	hg38-primary-sm-113-ensembl	EiFob05aCWgVU_B_Ae0cypnQut3cxUP1	hg38-noALT-noHLA-noDecoy-broad	hg38-primary-sm-113-ensembl_vs_hg38-noALT-noHLA-noDecoy-broad	0	0.994871794871795	0.826291079812207	0	0	0	1	0.994871794871795	0.907216494845361	0.902564102564103	0	0
oLfPx0NOBKKXMIngGeQ4YewtU4Ge_wKz	hg38-primary-sm-113-ensembl	gHcfbUVnFzHv3QSqz2sSqVHdUQbDO8N5	hg38-broad	hg38-primary-sm-113-ensembl_vs_hg38-broad	0	0.0576351752822341	0.0520094562647754	0	0	0	1	0.0576351752822341	0.907216494845361	0.0522875816993464	0	0
oLfPx0NOBKKXMIngGeQ4YewtU4Ge_wKz	hg38-primary-sm-113-ensembl	eN7J_gZz_meakMCeXXBEvY_njignMPxl	b37-broad	hg38-primary-sm-113-ensembl_vs_b37-broad	0.152892561983471	0.0488721804511278	0.0488721804511278	0.0488721804511278	0.190721649484536	0.435294117647059	0.0670103092783505	0.152941176470588	0.0670103092783505	0.152941176470588	0.0670103092783505	0.152941176470588
oLfPx0NOBKKXMIngGeQ4YewtU4Ge_wKz	hg38-primary-sm-113-ensembl	NTeQ1GQMt2ocCFkS8Z3_qkvetZjabWSt	hg38-ddbj	hg38-primary-sm-113-ensembl_vs_hg38-ddbj	0	0.426373626373626	0.426373626373626	0	0	0	1	0.426373626373626	1	0.426373626373626	0	0
oLfPx0NOBKKXMIngGeQ4YewtU4Ge_wKz	hg38-primary-sm-113-ensembl	gHcfbUVnFzHv3QSqz2sSqVHdUQbDO8N5	homo-sapiens-assembly38-ddbj	hg38-primary-sm-113-ensembl_vs_homo-sapiens-assembly38-ddbj	0	0.0576351752822341	0.0520094562647754	0	0	0	1	0.0576351752822341	0.907216494845361	0.0522875816993464	0	0
oLfPx0NOBKKXMIngGeQ4YewtU4Ge_wKz	hg38-primary-sm-113-ensembl	gHcfbUVnFzHv3QSqz2sSqVHdUQbDO8N5	GRCh38-full-decoy-hla-ddbj	hg38-primary-sm-113-ensembl_vs_GRCh38-full-decoy-hla-ddbj	0	0.0576351752822341	0.0520094562647754	0	0	0	1	0.0576351752822341	0.907216494845361	0.0522875816993464	0	0
oLfPx0NOBKKXMIngGeQ4YewtU4Ge_wKz	hg38-primary-sm-113-ensembl	6chutju9QVJW0rdA-wgubHbtoTQ42o-6	GRCh38-ena-15	hg38-primary-sm-113-ensembl_vs_GRCh38-ena-15	0	0.345360824742268	0.248803827751196	0	0	0	0.345360824742268	1	0.268041237113402	0.776119402985075	0	0
oLfPx0NOBKKXMIngGeQ4YewtU4Ge_wKz	hg38-primary-sm-113-ensembl	lWRRNMNypacEjnJCy-AYiDNUPy1brQGC	GRCh38-ena-29	hg38-primary-sm-113-ensembl_vs_GRCh38-ena-29	0	0.343589743589744	0.247619047619048	0	0	0	0.345360824742268	0.985294117647059	0.268041237113402	0.764705882352941	0	0
oLfPx0NOBKKXMIngGeQ4YewtU4Ge_wKz	hg38-primary-sm-113-ensembl	Q3xii3AkJDCTXSO6Vg13kjbOutQu0KP9	hs37d5.fa	hg38-primary-sm-113-ensembl_vs_hs37d5.fa	0.152263374485597	0.048689138576779	0.048689138576779	0.048689138576779	0.190721649484536	0.430232558139535	0.0670103092783505	0.151162790697674	0.0670103092783505	0.151162790697674	0.0670103092783505	0.151162790697674
oLfPx0NOBKKXMIngGeQ4YewtU4Ge_wKz	hg38-primary-sm-113-ensembl	xEg2q8K9gV4027DMTCiaUGLCcrqySglR	hg38-p14-masked-ucsc	hg38-primary-sm-113-ensembl_vs_hg38-p14-masked-ucsc	0	0.426373626373626	0	0	0	0	1	0.426373626373626	0	0	0	0
oLfPx0NOBKKXMIngGeQ4YewtU4Ge_wKz	hg38-primary-sm-113-ensembl	jFm0Uca8a7vK2cbuIQgBopjBilgCFheD	hg38-p14-analysisSet-ucsc	hg38-primary-sm-113-ensembl_vs_hg38-p14-analysisSet-ucsc	0	0.994871794871795	0.935323383084577	0	0	0	1	0.994871794871795	0.969072164948454	0.964102564102564	0	0
5ryrHdbJHIgyZuE29h5uzITRL4kinZWG	hg38-toplevel-sm-113-ensembl	tkRdBlSp5hewK4OpEJC87J9pw-ac0vOa	GRCh38-p14-47-gencode	hg38-toplevel-sm-113-ensembl_vs_GRCh38-p14-47-gencode	0.135961383748994	1	1	0.135961383748994	0.239376770538244	0.239376770538244	1	1	1	1	0.239376770538244	0.239376770538244
5ryrHdbJHIgyZuE29h5uzITRL4kinZWG	hg38-toplevel-sm-113-ensembl	k4mLJvbFzZiw3o6SL8hh63V2u7AjDMrE	GRCh37-primary-assembly-46-gencode	hg38-toplevel-sm-113-ensembl_vs_GRCh37-primary-assembly-46-gencode	0.0154241645244216	0.0167310167310167	0.0167310167310167	0.0154241645244216	0.0169971671388102	0.142857142857143	0.018413597733711	0.154761904761905	0.018413597733711	0.154761904761905	0.0169971671388102	0.142857142857143
5ryrHdbJHIgyZuE29h5uzITRL4kinZWG	hg38-toplevel-sm-113-ensembl	k4mLJvbFzZiw3o6SL8hh63V2u7AjDMrE	GRCh37-primary-assembly-47-gencode	hg38-toplevel-sm-113-ensembl_vs_GRCh37-primary-assembly-47-gencode	0.0154241645244216	0.0167310167310167	0.0167310167310167	0.0154241645244216	0.0169971671388102	0.142857142857143	0.018413597733711	0.154761904761905	0.018413597733711	0.154761904761905	0.0169971671388102	0.142857142857143
5ryrHdbJHIgyZuE29h5uzITRL4kinZWG	hg38-toplevel-sm-113-ensembl	tmnbiAyj2fke68d_TYjq2g487US8C15r	GRCh38-primary-assembly-47-gencode	hg38-toplevel-sm-113-ensembl_vs_GRCh38-primary-assembly-47-gencode	0.231190150478796	0.274787535410765	0.274787535410765	0.231190150478796	0.239376770538244	0.871134020618557	0.274787535410765	1	0.274787535410765	1	0.239376770538244	0.871134020618557
5ryrHdbJHIgyZuE29h5uzITRL4kinZWG	hg38-toplevel-sm-113-ensembl	H9er8ocYfIN2TOfyf6zMyeXXm7trXGP7	hg18-ucsc	hg38-toplevel-sm-113-ensembl_vs_hg18-ucsc	0	0	0	0	0	0	0	0	0	0	0	0
5ryrHdbJHIgyZuE29h5uzITRL4kinZWG	hg38-toplevel-sm-113-ensembl	tmnbiAyj2fke68d_TYjq2g487US8C15r	GRCh38-primary-assembly-46-gencode	hg38-toplevel-sm-113-ensembl_vs_GRCh38-primary-assembly-46-gencode	0.231190150478796	0.274787535410765	0.274787535410765	0.231190150478796	0.239376770538244	0.871134020618557	0.274787535410765	1	0.274787535410765	1	0.239376770538244	0.871134020618557
5ryrHdbJHIgyZuE29h5uzITRL4kinZWG	hg38-toplevel-sm-113-ensembl	tkRdBlSp5hewK4OpEJC87J9pw-ac0vOa	GRCh38-p14-46-gencode	hg38-toplevel-sm-113-ensembl_vs_GRCh38-p14-46-gencode	0.135961383748994	1	1	0.135961383748994	0.239376770538244	0.239376770538244	1	1	1	1	0.239376770538244	0.239376770538244
5ryrHdbJHIgyZuE29h5uzITRL4kinZWG	hg38-toplevel-sm-113-ensembl	EGlYk1stOsAjmTALWkqKDqtZOSkyA_YH	GRCh38.p14-fasta-full-analysis	hg38-toplevel-sm-113-ensembl_vs_GRCh38.p14-fasta-full-analysis	0	0.643564356435644	0.602758620689655	0	0	0	0.644475920679887	0.99780701754386	0.618980169971671	0.958333333333333	0	0
5ryrHdbJHIgyZuE29h5uzITRL4kinZWG	hg38-toplevel-sm-113-ensembl	lXa-sGAmSafYXHN4iEwup0EsQh5F1krA	GRCh37-igenomes-ensembl	hg38-toplevel-sm-113-ensembl_vs_GRCh37-igenomes-ensembl	0.0354107648725212	0.00136986301369863	0.00136986301369863	0.00136986301369863	0.0354107648725212	1	0.00141643059490085	0.04	0.00141643059490085	0.04	0.00141643059490085	0.04
5ryrHdbJHIgyZuE29h5uzITRL4kinZWG	hg38-toplevel-sm-113-ensembl	FnbS0xDAGOePD7lp6Xt0vnbcASzkk3gk	GRCh38-igenomes-decoy-ncbi	hg38-toplevel-sm-113-ensembl_vs_GRCh38-igenomes-decoy-ncbi	0	0.0627425614489004	0.0565916398713826	0	0	0	0.274787535410765	0.0751937984496124	0.24929178470255	0.0682170542635659	0	0
5ryrHdbJHIgyZuE29h5uzITRL4kinZWG	hg38-toplevel-sm-113-ensembl	vRjC5qM1Tc-fFjJo0TGRw4CVjFhmLG0f	GRCh38-igenomes-build36-3-ncbi	hg38-toplevel-sm-113-ensembl_vs_GRCh38-igenomes-build36-3-ncbi	0.0354107648725212	0	0	0	0.0354107648725212	1	0	0	0	0	0	0
5ryrHdbJHIgyZuE29h5uzITRL4kinZWG	hg38-toplevel-sm-113-ensembl	EiFob05aCWgVU_B_Ae0cypnQut3cxUP1	GRCh38-igenomes-ncbi	hg38-toplevel-sm-113-ensembl_vs_GRCh38-igenomes-ncbi	0	0.274398868458274	0.242758620689655	0	0	0	0.274787535410765	0.994871794871795	0.24929178470255	0.902564102564103	0	0
5ryrHdbJHIgyZuE29h5uzITRL4kinZWG	hg38-toplevel-sm-113-ensembl	wdpZbFN0pd92H2VeKZBAp3riQN4nJXkK	GRCh38-igenomes-build37-1-ncbi	hg38-toplevel-sm-113-ensembl_vs_GRCh38-igenomes-build37-1-ncbi	0.0354107648725212	0	0	0	0.0354107648725212	1	0	0	0	0	0	0
5ryrHdbJHIgyZuE29h5uzITRL4kinZWG	hg38-toplevel-sm-113-ensembl	GOIHeGSorDrbznRxihs5rIb6vTiTKaw7	hg19-igenomes-ucsc	hg38-toplevel-sm-113-ensembl_vs_hg19-igenomes-ucsc	0	0	0	0	0	0	0	0	0	0	0	0
5ryrHdbJHIgyZuE29h5uzITRL4kinZWG	hg38-toplevel-sm-113-ensembl	Dx_M8skbJqROkfXhhQRtWejcCyewRbdL	GRCh38-igenomes-build37-2-ncbi	hg38-toplevel-sm-113-ensembl_vs_GRCh38-igenomes-build37-2-ncbi	0.0354107648725212	0.00136986301369863	0.00136986301369863	0.00136986301369863	0.0354107648725212	1	0.00141643059490085	0.04	0.00141643059490085	0.04	0.00141643059490085	0.04
5ryrHdbJHIgyZuE29h5uzITRL4kinZWG	hg38-toplevel-sm-113-ensembl	ieWVCws5MC2QFRKgH9QcN3u5_Y_3hPG6	hg18-igenomes-ucsc	hg38-toplevel-sm-113-ensembl_vs_hg18-igenomes-ucsc	0	0	0	0	0	0	0	0	0	0	0	0
5ryrHdbJHIgyZuE29h5uzITRL4kinZWG	hg38-toplevel-sm-113-ensembl	EiFob05aCWgVU_B_Ae0cypnQut3cxUP1	hg38-refgenie	hg38-toplevel-sm-113-ensembl_vs_hg38-refgenie	0	0.274398868458274	0.242758620689655	0	0	0	0.274787535410765	0.994871794871795	0.24929178470255	0.902564102564103	0	0
5ryrHdbJHIgyZuE29h5uzITRL4kinZWG	hg38-toplevel-sm-113-ensembl	jFm0Uca8a7vK2cbuIQgBopjBilgCFheD	hg38-igenomes-ucsc	hg38-toplevel-sm-113-ensembl_vs_hg38-igenomes-ucsc	0	0.274398868458274	0.26367461430575	0	0	0	0.274787535410765	0.994871794871795	0.26628895184136	0.964102564102564	0	0
5ryrHdbJHIgyZuE29h5uzITRL4kinZWG	hg38-toplevel-sm-113-ensembl	Ba88PY52_qeifhJrgUXyin6UITdXNsg3	hg38-primary-refgenie	hg38-toplevel-sm-113-ensembl_vs_hg38-primary-refgenie	0	0.0354107648725212	0.0354107648725212	0	0	0	0.0354107648725212	1	0.0354107648725212	1	0	0
5ryrHdbJHIgyZuE29h5uzITRL4kinZWG	hg38-toplevel-sm-113-ensembl	YfZ0rklv8KY9DCtqG0iIX16zsgbuBgmM	hg18-refgenie	hg38-toplevel-sm-113-ensembl_vs_hg18-refgenie	0	0	0	0	0	0	0	0	0	0	0	0
5ryrHdbJHIgyZuE29h5uzITRL4kinZWG	hg38-toplevel-sm-113-ensembl	ThZcNYiLuWWL86NdJ8dvvJG15K9mW3Fo	hg19-refgenie	hg38-toplevel-sm-113-ensembl_vs_hg19-refgenie	0	0.0152477763659466	0.0152477763659466	0	0	0	0.0169971671388102	0.129032258064516	0.0169971671388102	0.129032258064516	0	0
5ryrHdbJHIgyZuE29h5uzITRL4kinZWG	hg38-toplevel-sm-113-ensembl	5SdkZCnuZL2YIptqjSBZfupo_O7HpD_B	hs37-1kg	hg38-toplevel-sm-113-ensembl_vs_hs37-1kg	0.049136786188579	0.0167310167310167	0.0167310167310167	0.0167310167310167	0.0524079320113315	0.44047619047619	0.018413597733711	0.154761904761905	0.018413597733711	0.154761904761905	0.018413597733711	0.154761904761905
5ryrHdbJHIgyZuE29h5uzITRL4kinZWG	hg38-toplevel-sm-113-ensembl	Q3xii3AkJDCTXSO6Vg13kjbOutQu0KP9	hs37d5	hg38-toplevel-sm-113-ensembl_vs_hs37d5	0.0490066225165563	0.0166880616174583	0.0166880616174583	0.0166880616174583	0.0524079320113315	0.430232558139535	0.018413597733711	0.151162790697674	0.018413597733711	0.151162790697674	0.018413597733711	0.151162790697674
5ryrHdbJHIgyZuE29h5uzITRL4kinZWG	hg38-toplevel-sm-113-ensembl	gHcfbUVnFzHv3QSqz2sSqVHdUQbDO8N5	hs38DH	hg38-toplevel-sm-113-ensembl_vs_hs38DH	0	0.125794857616809	0.120220082530949	0	0	0	0.644475920679887	0.135175282234106	0.618980169971671	0.129827688651218	0	0
5ryrHdbJHIgyZuE29h5uzITRL4kinZWG	hg38-toplevel-sm-113-ensembl	EiFob05aCWgVU_B_Ae0cypnQut3cxUP1	hs38	hg38-toplevel-sm-113-ensembl_vs_hs38	0	0.274398868458274	0.242758620689655	0	0	0	0.274787535410765	0.994871794871795	0.24929178470255	0.902564102564103	0	0
5ryrHdbJHIgyZuE29h5uzITRL4kinZWG	hg38-toplevel-sm-113-ensembl	EiFob05aCWgVU_B_Ae0cypnQut3cxUP1	hg38-noALT-noHLA-noDecoy-broad	hg38-toplevel-sm-113-ensembl_vs_hg38-noALT-noHLA-noDecoy-broad	0	0.274398868458274	0.242758620689655	0	0	0	0.274787535410765	0.994871794871795	0.24929178470255	0.902564102564103	0	0
5ryrHdbJHIgyZuE29h5uzITRL4kinZWG	hg38-toplevel-sm-113-ensembl	gHcfbUVnFzHv3QSqz2sSqVHdUQbDO8N5	hg38-broad	hg38-toplevel-sm-113-ensembl_vs_hg38-broad	0	0.125794857616809	0.120220082530949	0	0	0	0.644475920679887	0.135175282234106	0.618980169971671	0.129827688651218	0	0
5ryrHdbJHIgyZuE29h5uzITRL4kinZWG	hg38-toplevel-sm-113-ensembl	eN7J_gZz_meakMCeXXBEvY_njignMPxl	b37-broad	hg38-toplevel-sm-113-ensembl_vs_b37-broad	0.0490716180371353	0.0167095115681234	0.0167095115681234	0.0167095115681234	0.0524079320113315	0.435294117647059	0.018413597733711	0.152941176470588	0.018413597733711	0.152941176470588	0.018413597733711	0.152941176470588
5ryrHdbJHIgyZuE29h5uzITRL4kinZWG	hg38-toplevel-sm-113-ensembl	NTeQ1GQMt2ocCFkS8Z3_qkvetZjabWSt	hg38-ddbj	hg38-toplevel-sm-113-ensembl_vs_hg38-ddbj	0	0.644475920679887	0.644475920679887	0	0	0	0.644475920679887	1	0.644475920679887	1	0	0
5ryrHdbJHIgyZuE29h5uzITRL4kinZWG	hg38-toplevel-sm-113-ensembl	gHcfbUVnFzHv3QSqz2sSqVHdUQbDO8N5	homo-sapiens-assembly38-ddbj	hg38-toplevel-sm-113-ensembl_vs_homo-sapiens-assembly38-ddbj	0	0.125794857616809	0.120220082530949	0	0	0	0.644475920679887	0.135175282234106	0.618980169971671	0.129827688651218	0	0
5ryrHdbJHIgyZuE29h5uzITRL4kinZWG	hg38-toplevel-sm-113-ensembl	gHcfbUVnFzHv3QSqz2sSqVHdUQbDO8N5	GRCh38-full-decoy-hla-ddbj	hg38-toplevel-sm-113-ensembl_vs_GRCh38-full-decoy-hla-ddbj	0	0.125794857616809	0.120220082530949	0	0	0	0.644475920679887	0.135175282234106	0.618980169971671	0.129827688651218	0	0
5ryrHdbJHIgyZuE29h5uzITRL4kinZWG	hg38-toplevel-sm-113-ensembl	6chutju9QVJW0rdA-wgubHbtoTQ42o-6	GRCh38-ena-15	hg38-toplevel-sm-113-ensembl_vs_GRCh38-ena-15	0	0.0949008498583569	0.072122052704577	0	0	0	0.0949008498583569	1	0.0736543909348442	0.776119402985075	0	0
5ryrHdbJHIgyZuE29h5uzITRL4kinZWG	hg38-toplevel-sm-113-ensembl	lWRRNMNypacEjnJCy-AYiDNUPy1brQGC	GRCh38-ena-29	hg38-toplevel-sm-113-ensembl_vs_GRCh38-ena-29	0	0.0963172804532578	0.0735090152565881	0	0	0	0.0963172804532578	1	0.075070821529745	0.779411764705882	0	0
5ryrHdbJHIgyZuE29h5uzITRL4kinZWG	hg38-toplevel-sm-113-ensembl	Q3xii3AkJDCTXSO6Vg13kjbOutQu0KP9	hs37d5.fa	hg38-toplevel-sm-113-ensembl_vs_hs37d5.fa	0.0490066225165563	0.0166880616174583	0.0166880616174583	0.0166880616174583	0.0524079320113315	0.430232558139535	0.018413597733711	0.151162790697674	0.018413597733711	0.151162790697674	0.018413597733711	0.151162790697674
5ryrHdbJHIgyZuE29h5uzITRL4kinZWG	hg38-toplevel-sm-113-ensembl	xEg2q8K9gV4027DMTCiaUGLCcrqySglR	hg38-p14-masked-ucsc	hg38-toplevel-sm-113-ensembl_vs_hg38-p14-masked-ucsc	0	0.644475920679887	0	0	0	0	0.644475920679887	1	0	0	0	0
5ryrHdbJHIgyZuE29h5uzITRL4kinZWG	hg38-toplevel-sm-113-ensembl	jFm0Uca8a7vK2cbuIQgBopjBilgCFheD	hg38-p14-analysisSet-ucsc	hg38-toplevel-sm-113-ensembl_vs_hg38-p14-analysisSet-ucsc	0	0.274398868458274	0.26367461430575	0	0	0	0.274787535410765	0.994871794871795	0.26628895184136	0.964102564102564	0	0
tkRdBlSp5hewK4OpEJC87J9pw-ac0vOa	GRCh38-p14-47-gencode	k4mLJvbFzZiw3o6SL8hh63V2u7AjDMrE	GRCh37-primary-assembly-46-gencode	GRCh38-p14-47-gencode_vs_GRCh37-primary-assembly-46-gencode	0.049136786188579	0.0167310167310167	0.0167310167310167	0.0167310167310167	0.0524079320113315	0.44047619047619	0.018413597733711	0.154761904761905	0.018413597733711	0.154761904761905	0.018413597733711	0.154761904761905
tkRdBlSp5hewK4OpEJC87J9pw-ac0vOa	GRCh38-p14-47-gencode	k4mLJvbFzZiw3o6SL8hh63V2u7AjDMrE	GRCh37-primary-assembly-47-gencode	GRCh38-p14-47-gencode_vs_GRCh37-primary-assembly-47-gencode	0.049136786188579	0.0167310167310167	0.0167310167310167	0.0167310167310167	0.0524079320113315	0.44047619047619	0.018413597733711	0.154761904761905	0.018413597733711	0.154761904761905	0.018413597733711	0.154761904761905
tkRdBlSp5hewK4OpEJC87J9pw-ac0vOa	GRCh38-p14-47-gencode	tmnbiAyj2fke68d_TYjq2g487US8C15r	GRCh38-primary-assembly-47-gencode	GRCh38-p14-47-gencode_vs_GRCh38-primary-assembly-47-gencode	0.274787535410765	0.274787535410765	0.274787535410765	0.274787535410765	0.274787535410765	1	0.274787535410765	1	0.274787535410765	1	0.274787535410765	1
tkRdBlSp5hewK4OpEJC87J9pw-ac0vOa	GRCh38-p14-47-gencode	H9er8ocYfIN2TOfyf6zMyeXXm7trXGP7	hg18-ucsc	GRCh38-p14-47-gencode_vs_hg18-ucsc	0.0342465753424658	0	0	0	0.0354107648725212	0.510204081632653	0	0	0	0	0	0
tkRdBlSp5hewK4OpEJC87J9pw-ac0vOa	GRCh38-p14-47-gencode	tmnbiAyj2fke68d_TYjq2g487US8C15r	GRCh38-primary-assembly-46-gencode	GRCh38-p14-47-gencode_vs_GRCh38-primary-assembly-46-gencode	0.274787535410765	0.274787535410765	0.274787535410765	0.274787535410765	0.274787535410765	1	0.274787535410765	1	0.274787535410765	1	0.274787535410765	1
tkRdBlSp5hewK4OpEJC87J9pw-ac0vOa	GRCh38-p14-47-gencode	tkRdBlSp5hewK4OpEJC87J9pw-ac0vOa	GRCh38-p14-46-gencode	GRCh38-p14-47-gencode_vs_GRCh38-p14-46-gencode	1	1	1	1	1	1	1	1	1	1	1	1
tkRdBlSp5hewK4OpEJC87J9pw-ac0vOa	GRCh38-p14-47-gencode	EGlYk1stOsAjmTALWkqKDqtZOSkyA_YH	GRCh38.p14-fasta-full-analysis	GRCh38-p14-47-gencode_vs_GRCh38.p14-fasta-full-analysis	0.0219876868953386	0.643564356435644	0.602758620689655	0.0219876868953386	0.0354107648725212	0.0548245614035088	0.644475920679887	0.99780701754386	0.618980169971671	0.958333333333333	0.0354107648725212	0.0548245614035088
tkRdBlSp5hewK4OpEJC87J9pw-ac0vOa	GRCh38-p14-47-gencode	lXa-sGAmSafYXHN4iEwup0EsQh5F1krA	GRCh37-igenomes-ensembl	GRCh38-p14-47-gencode_vs_GRCh37-igenomes-ensembl	0	0.00136986301369863	0.00136986301369863	0	0	0	0.00141643059490085	0.04	0.00141643059490085	0.04	0	0
tkRdBlSp5hewK4OpEJC87J9pw-ac0vOa	GRCh38-p14-47-gencode	FnbS0xDAGOePD7lp6Xt0vnbcASzkk3gk	GRCh38-igenomes-decoy-ncbi	GRCh38-p14-47-gencode_vs_GRCh38-igenomes-decoy-ncbi	0.00766636001226618	0.0627425614489004	0.0565916398713826	0.00766636001226618	0.0354107648725212	0.00968992248062015	0.274787535410765	0.0751937984496124	0.24929178470255	0.0682170542635659	0.0354107648725212	0.00968992248062015
tkRdBlSp5hewK4OpEJC87J9pw-ac0vOa	GRCh38-p14-47-gencode	vRjC5qM1Tc-fFjJo0TGRw4CVjFhmLG0f	GRCh38-igenomes-build36-3-ncbi	GRCh38-p14-47-gencode_vs_GRCh38-igenomes-build36-3-ncbi	0	0	0	0	0	0	0	0	0	0	0	0
tkRdBlSp5hewK4OpEJC87J9pw-ac0vOa	GRCh38-p14-47-gencode	EiFob05aCWgVU_B_Ae0cypnQut3cxUP1	GRCh38-igenomes-ncbi	GRCh38-p14-47-gencode_vs_GRCh38-igenomes-ncbi	0.0285388127853881	0.274398868458274	0.242758620689655	0.0285388127853881	0.0354107648725212	0.128205128205128	0.274787535410765	0.994871794871795	0.24929178470255	0.902564102564103	0.0354107648725212	0.128205128205128
tkRdBlSp5hewK4OpEJC87J9pw-ac0vOa	GRCh38-p14-47-gencode	wdpZbFN0pd92H2VeKZBAp3riQN4nJXkK	GRCh38-igenomes-build37-1-ncbi	GRCh38-p14-47-gencode_vs_GRCh38-igenomes-build37-1-ncbi	0	0	0	0	0	0	0	0	0	0	0	0
tkRdBlSp5hewK4OpEJC87J9pw-ac0vOa	GRCh38-p14-47-gencode	GOIHeGSorDrbznRxihs5rIb6vTiTKaw7	hg19-igenomes-ucsc	GRCh38-p14-47-gencode_vs_hg19-igenomes-ucsc	0.0354107648725212	0	0	0	0.0354107648725212	1	0	0	0	0	0	0
tkRdBlSp5hewK4OpEJC87J9pw-ac0vOa	GRCh38-p14-47-gencode	Dx_M8skbJqROkfXhhQRtWejcCyewRbdL	GRCh38-igenomes-build37-2-ncbi	GRCh38-p14-47-gencode_vs_GRCh38-igenomes-build37-2-ncbi	0	0.00136986301369863	0.00136986301369863	0	0	0	0.00141643059490085	0.04	0.00141643059490085	0.04	0	0
tkRdBlSp5hewK4OpEJC87J9pw-ac0vOa	GRCh38-p14-47-gencode	ieWVCws5MC2QFRKgH9QcN3u5_Y_3hPG6	hg18-igenomes-ucsc	GRCh38-p14-47-gencode_vs_hg18-igenomes-ucsc	0.0354107648725212	0	0	0	0.0354107648725212	1	0	0	0	0	0	0
tkRdBlSp5hewK4OpEJC87J9pw-ac0vOa	GRCh38-p14-47-gencode	EiFob05aCWgVU_B_Ae0cypnQut3cxUP1	hg38-refgenie	GRCh38-p14-47-gencode_vs_hg38-refgenie	0.0285388127853881	0.274398868458274	0.242758620689655	0.0285388127853881	0.0354107648725212	0.128205128205128	0.274787535410765	0.994871794871795	0.24929178470255	0.902564102564103	0.0354107648725212	0.128205128205128
tkRdBlSp5hewK4OpEJC87J9pw-ac0vOa	GRCh38-p14-47-gencode	jFm0Uca8a7vK2cbuIQgBopjBilgCFheD	hg38-igenomes-ucsc	GRCh38-p14-47-gencode_vs_hg38-igenomes-ucsc	0.0285388127853881	0.274398868458274	0.26367461430575	0.0285388127853881	0.0354107648725212	0.128205128205128	0.274787535410765	0.994871794871795	0.26628895184136	0.964102564102564	0.0354107648725212	0.128205128205128
tkRdBlSp5hewK4OpEJC87J9pw-ac0vOa	GRCh38-p14-47-gencode	Ba88PY52_qeifhJrgUXyin6UITdXNsg3	hg38-primary-refgenie	GRCh38-p14-47-gencode_vs_hg38-primary-refgenie	0.0354107648725212	0.0354107648725212	0.0354107648725212	0.0354107648725212	0.0354107648725212	1	0.0354107648725212	1	0.0354107648725212	1	0.0354107648725212	1
tkRdBlSp5hewK4OpEJC87J9pw-ac0vOa	GRCh38-p14-47-gencode	YfZ0rklv8KY9DCtqG0iIX16zsgbuBgmM	hg18-refgenie	GRCh38-p14-47-gencode_vs_hg18-refgenie	0.0342465753424658	0	0	0	0.0354107648725212	0.510204081632653	0	0	0	0	0	0
tkRdBlSp5hewK4OpEJC87J9pw-ac0vOa	GRCh38-p14-47-gencode	ThZcNYiLuWWL86NdJ8dvvJG15K9mW3Fo	hg19-refgenie	GRCh38-p14-47-gencode_vs_hg19-refgenie	0.0322997416020672	0.0152477763659466	0.0152477763659466	0	0.0354107648725212	0.268817204301075	0.0169971671388102	0.129032258064516	0.0169971671388102	0.129032258064516	0	0
tkRdBlSp5hewK4OpEJC87J9pw-ac0vOa	GRCh38-p14-47-gencode	5SdkZCnuZL2YIptqjSBZfupo_O7HpD_B	hs37-1kg	GRCh38-p14-47-gencode_vs_hs37-1kg	0.0154241645244216	0.0167310167310167	0.0167310167310167	0.0154241645244216	0.0169971671388102	0.142857142857143	0.018413597733711	0.154761904761905	0.018413597733711	0.154761904761905	0.0169971671388102	0.142857142857143
tkRdBlSp5hewK4OpEJC87J9pw-ac0vOa	GRCh38-p14-47-gencode	Q3xii3AkJDCTXSO6Vg13kjbOutQu0KP9	hs37d5	GRCh38-p14-47-gencode_vs_hs37d5	0.0153846153846154	0.0166880616174583	0.0166880616174583	0.0153846153846154	0.0169971671388102	0.13953488372093	0.018413597733711	0.151162790697674	0.018413597733711	0.151162790697674	0.0169971671388102	0.13953488372093
tkRdBlSp5hewK4OpEJC87J9pw-ac0vOa	GRCh38-p14-47-gencode	gHcfbUVnFzHv3QSqz2sSqVHdUQbDO8N5	hs38DH	GRCh38-p14-47-gencode_vs_hs38DH	0.00617741536940944	0.125794857616809	0.120220082530949	0.00617741536940944	0.0354107648725212	0.00742721330956625	0.644475920679887	0.135175282234106	0.618980169971671	0.129827688651218	0.0354107648725212	0.00742721330956625
tkRdBlSp5hewK4OpEJC87J9pw-ac0vOa	GRCh38-p14-47-gencode	EiFob05aCWgVU_B_Ae0cypnQut3cxUP1	hs38	GRCh38-p14-47-gencode_vs_hs38	0.0285388127853881	0.274398868458274	0.242758620689655	0.0285388127853881	0.0354107648725212	0.128205128205128	0.274787535410765	0.994871794871795	0.24929178470255	0.902564102564103	0.0354107648725212	0.128205128205128
tkRdBlSp5hewK4OpEJC87J9pw-ac0vOa	GRCh38-p14-47-gencode	EiFob05aCWgVU_B_Ae0cypnQut3cxUP1	hg38-noALT-noHLA-noDecoy-broad	GRCh38-p14-47-gencode_vs_hg38-noALT-noHLA-noDecoy-broad	0.0285388127853881	0.274398868458274	0.242758620689655	0.0285388127853881	0.0354107648725212	0.128205128205128	0.274787535410765	0.994871794871795	0.24929178470255	0.902564102564103	0.0354107648725212	0.128205128205128
tkRdBlSp5hewK4OpEJC87J9pw-ac0vOa	GRCh38-p14-47-gencode	gHcfbUVnFzHv3QSqz2sSqVHdUQbDO8N5	hg38-broad	GRCh38-p14-47-gencode_vs_hg38-broad	0.00617741536940944	0.125794857616809	0.120220082530949	0.00617741536940944	0.0354107648725212	0.00742721330956625	0.644475920679887	0.135175282234106	0.618980169971671	0.129827688651218	0.0354107648725212	0.00742721330956625
tkRdBlSp5hewK4OpEJC87J9pw-ac0vOa	GRCh38-p14-47-gencode	eN7J_gZz_meakMCeXXBEvY_njignMPxl	b37-broad	GRCh38-p14-47-gencode_vs_b37-broad	0.0154043645699615	0.0167095115681234	0.0167095115681234	0.0154043645699615	0.0169971671388102	0.141176470588235	0.018413597733711	0.152941176470588	0.018413597733711	0.152941176470588	0.0169971671388102	0.141176470588235
tkRdBlSp5hewK4OpEJC87J9pw-ac0vOa	GRCh38-p14-47-gencode	NTeQ1GQMt2ocCFkS8Z3_qkvetZjabWSt	hg38-ddbj	GRCh38-p14-47-gencode_vs_hg38-ddbj	0.0220070422535211	0.644475920679887	0.644475920679887	0.0220070422535211	0.0354107648725212	0.0549450549450549	0.644475920679887	1	0.644475920679887	1	0.0354107648725212	0.0549450549450549
tkRdBlSp5hewK4OpEJC87J9pw-ac0vOa	GRCh38-p14-47-gencode	gHcfbUVnFzHv3QSqz2sSqVHdUQbDO8N5	homo-sapiens-assembly38-ddbj	GRCh38-p14-47-gencode_vs_homo-sapiens-assembly38-ddbj	0.00617741536940944	0.125794857616809	0.120220082530949	0.00617741536940944	0.0354107648725212	0.00742721330956625	0.644475920679887	0.135175282234106	0.618980169971671	0.129827688651218	0.0354107648725212	0.00742721330956625
tkRdBlSp5hewK4OpEJC87J9pw-ac0vOa	GRCh38-p14-47-gencode	gHcfbUVnFzHv3QSqz2sSqVHdUQbDO8N5	GRCh38-full-decoy-hla-ddbj	GRCh38-p14-47-gencode_vs_GRCh38-full-decoy-hla-ddbj	0.00617741536940944	0.125794857616809	0.120220082530949	0.00617741536940944	0.0354107648725212	0.00742721330956625	0.644475920679887	0.135175282234106	0.618980169971671	0.129827688651218	0.0354107648725212	0.00742721330956625
tkRdBlSp5hewK4OpEJC87J9pw-ac0vOa	GRCh38-p14-47-gencode	6chutju9QVJW0rdA-wgubHbtoTQ42o-6	GRCh38-ena-15	GRCh38-p14-47-gencode_vs_GRCh38-ena-15	0	0.0949008498583569	0.072122052704577	0	0	0	0.0949008498583569	1	0.0736543909348442	0.776119402985075	0	0
tkRdBlSp5hewK4OpEJC87J9pw-ac0vOa	GRCh38-p14-47-gencode	lWRRNMNypacEjnJCy-AYiDNUPy1brQGC	GRCh38-ena-29	GRCh38-p14-47-gencode_vs_GRCh38-ena-29	0	0.0963172804532578	0.0735090152565881	0	0	0	0.0963172804532578	1	0.075070821529745	0.779411764705882	0	0
tkRdBlSp5hewK4OpEJC87J9pw-ac0vOa	GRCh38-p14-47-gencode	Q3xii3AkJDCTXSO6Vg13kjbOutQu0KP9	hs37d5.fa	GRCh38-p14-47-gencode_vs_hs37d5.fa	0.0153846153846154	0.0166880616174583	0.0166880616174583	0.0153846153846154	0.0169971671388102	0.13953488372093	0.018413597733711	0.151162790697674	0.018413597733711	0.151162790697674	0.0169971671388102	0.13953488372093
tkRdBlSp5hewK4OpEJC87J9pw-ac0vOa	GRCh38-p14-47-gencode	xEg2q8K9gV4027DMTCiaUGLCcrqySglR	hg38-p14-masked-ucsc	GRCh38-p14-47-gencode_vs_hg38-p14-masked-ucsc	0.0220070422535211	0.644475920679887	0	0.0220070422535211	0.0354107648725212	0.0549450549450549	0.644475920679887	1	0	0	0.0354107648725212	0.0549450549450549
tkRdBlSp5hewK4OpEJC87J9pw-ac0vOa	GRCh38-p14-47-gencode	jFm0Uca8a7vK2cbuIQgBopjBilgCFheD	hg38-p14-analysisSet-ucsc	GRCh38-p14-47-gencode_vs_hg38-p14-analysisSet-ucsc	0.0285388127853881	0.274398868458274	0.26367461430575	0.0285388127853881	0.0354107648725212	0.128205128205128	0.274787535410765	0.994871794871795	0.26628895184136	0.964102564102564	0.0354107648725212	0.128205128205128
k4mLJvbFzZiw3o6SL8hh63V2u7AjDMrE	GRCh37-primary-assembly-46-gencode	k4mLJvbFzZiw3o6SL8hh63V2u7AjDMrE	GRCh37-primary-assembly-47-gencode	GRCh37-primary-assembly-46-gencode_vs_GRCh37-primary-assembly-47-gencode	1	1	1	1	1	1	1	1	1	1	1	1
k4mLJvbFzZiw3o6SL8hh63V2u7AjDMrE	GRCh37-primary-assembly-46-gencode	tmnbiAyj2fke68d_TYjq2g487US8C15r	GRCh38-primary-assembly-47-gencode	GRCh37-primary-assembly-46-gencode_vs_GRCh38-primary-assembly-47-gencode	0.153526970954357	0.0490566037735849	0.0490566037735849	0.0490566037735849	0.44047619047619	0.190721649484536	0.154761904761905	0.0670103092783505	0.154761904761905	0.0670103092783505	0.154761904761905	0.0670103092783505
k4mLJvbFzZiw3o6SL8hh63V2u7AjDMrE	GRCh37-primary-assembly-46-gencode	H9er8ocYfIN2TOfyf6zMyeXXm7trXGP7	hg18-ucsc	GRCh37-primary-assembly-46-gencode_vs_hg18-ucsc	0.231481481481481	0.0152671755725191	0.0152671755725191	0	0.297619047619048	0.510204081632653	0.0238095238095238	0.0408163265306122	0.0238095238095238	0.0408163265306122	0	0
k4mLJvbFzZiw3o6SL8hh63V2u7AjDMrE	GRCh37-primary-assembly-46-gencode	tmnbiAyj2fke68d_TYjq2g487US8C15r	GRCh38-primary-assembly-46-gencode	GRCh37-primary-assembly-46-gencode_vs_GRCh38-primary-assembly-46-gencode	0.153526970954357	0.0490566037735849	0.0490566037735849	0.0490566037735849	0.44047619047619	0.190721649484536	0.154761904761905	0.0670103092783505	0.154761904761905	0.0670103092783505	0.154761904761905	0.0670103092783505
k4mLJvbFzZiw3o6SL8hh63V2u7AjDMrE	GRCh37-primary-assembly-46-gencode	tkRdBlSp5hewK4OpEJC87J9pw-ac0vOa	GRCh38-p14-46-gencode	GRCh37-primary-assembly-46-gencode_vs_GRCh38-p14-46-gencode	0.049136786188579	0.0167310167310167	0.0167310167310167	0.0167310167310167	0.44047619047619	0.0524079320113315	0.154761904761905	0.018413597733711	0.154761904761905	0.018413597733711	0.154761904761905	0.018413597733711
k4mLJvbFzZiw3o6SL8hh63V2u7AjDMrE	GRCh37-primary-assembly-46-gencode	EGlYk1stOsAjmTALWkqKDqtZOSkyA_YH	GRCh38.p14-fasta-full-analysis	GRCh37-primary-assembly-46-gencode_vs_GRCh38.p14-fasta-full-analysis	0.0485436893203883	0.0246679316888046	0.0246679316888046	0.00185528756957328	0.297619047619048	0.0548245614035088	0.154761904761905	0.0285087719298246	0.154761904761905	0.0285087719298246	0.0119047619047619	0.00219298245614035
k4mLJvbFzZiw3o6SL8hh63V2u7AjDMrE	GRCh37-primary-assembly-46-gencode	lXa-sGAmSafYXHN4iEwup0EsQh5F1krA	GRCh37-igenomes-ensembl	GRCh37-primary-assembly-46-gencode_vs_GRCh37-igenomes-ensembl	0	0.297619047619048	0.282352941176471	0	0	0	0.297619047619048	1	0.285714285714286	0.96	0	0
k4mLJvbFzZiw3o6SL8hh63V2u7AjDMrE	GRCh37-primary-assembly-46-gencode	FnbS0xDAGOePD7lp6Xt0vnbcASzkk3gk	GRCh38-igenomes-decoy-ncbi	GRCh37-primary-assembly-46-gencode_vs_GRCh38-igenomes-decoy-ncbi	0.0094732853353543	0.004903809883063	0.004903809883063	0.000375516334960571	0.297619047619048	0.00968992248062015	0.154761904761905	0.00503875968992248	0.154761904761905	0.00503875968992248	0.0119047619047619	0.000387596899224806
k4mLJvbFzZiw3o6SL8hh63V2u7AjDMrE	GRCh37-primary-assembly-46-gencode	vRjC5qM1Tc-fFjJo0TGRw4CVjFhmLG0f	GRCh38-igenomes-build36-3-ncbi	GRCh37-primary-assembly-46-gencode_vs_GRCh38-igenomes-build36-3-ncbi	0	0	0	0	0	0	0	0	0	0	0	0
k4mLJvbFzZiw3o6SL8hh63V2u7AjDMrE	GRCh37-primary-assembly-46-gencode	EiFob05aCWgVU_B_Ae0cypnQut3cxUP1	GRCh38-igenomes-ncbi	GRCh37-primary-assembly-46-gencode_vs_GRCh38-igenomes-ncbi	0.0984251968503937	0.0488721804511278	0.0488721804511278	0.00359712230215827	0.297619047619048	0.128205128205128	0.154761904761905	0.0666666666666667	0.154761904761905	0.0666666666666667	0.0119047619047619	0.00512820512820513
k4mLJvbFzZiw3o6SL8hh63V2u7AjDMrE	GRCh37-primary-assembly-46-gencode	wdpZbFN0pd92H2VeKZBAp3riQN4nJXkK	GRCh38-igenomes-build37-1-ncbi	GRCh37-primary-assembly-46-gencode_vs_GRCh38-igenomes-build37-1-ncbi	0	0.282352941176471	0.252873563218391	0	0	0	0.285714285714286	0.96	0.261904761904762	0.88	0	0
k4mLJvbFzZiw3o6SL8hh63V2u7AjDMrE	GRCh37-primary-assembly-46-gencode	GOIHeGSorDrbznRxihs5rIb6vTiTKaw7	hg19-igenomes-ucsc	GRCh37-primary-assembly-46-gencode_vs_hg19-igenomes-ucsc	0.297619047619048	0.282352941176471	0.267441860465116	0.282352941176471	0.297619047619048	1	0.285714285714286	0.96	0.273809523809524	0.92	0.285714285714286	0.96
k4mLJvbFzZiw3o6SL8hh63V2u7AjDMrE	GRCh37-primary-assembly-46-gencode	Dx_M8skbJqROkfXhhQRtWejcCyewRbdL	GRCh38-igenomes-build37-2-ncbi	GRCh37-primary-assembly-46-gencode_vs_GRCh38-igenomes-build37-2-ncbi	0	0.297619047619048	0.267441860465116	0	0	0	0.297619047619048	1	0.273809523809524	0.92	0	0
k4mLJvbFzZiw3o6SL8hh63V2u7AjDMrE	GRCh37-primary-assembly-46-gencode	ieWVCws5MC2QFRKgH9QcN3u5_Y_3hPG6	hg18-igenomes-ucsc	GRCh37-primary-assembly-46-gencode_vs_hg18-igenomes-ucsc	0.297619047619048	0	0	0	0.297619047619048	1	0	0	0	0	0	0
k4mLJvbFzZiw3o6SL8hh63V2u7AjDMrE	GRCh37-primary-assembly-46-gencode	EiFob05aCWgVU_B_Ae0cypnQut3cxUP1	hg38-refgenie	GRCh37-primary-assembly-46-gencode_vs_hg38-refgenie	0.0984251968503937	0.0488721804511278	0.0488721804511278	0.00359712230215827	0.297619047619048	0.128205128205128	0.154761904761905	0.0666666666666667	0.154761904761905	0.0666666666666667	0.0119047619047619	0.00512820512820513
k4mLJvbFzZiw3o6SL8hh63V2u7AjDMrE	GRCh37-primary-assembly-46-gencode	jFm0Uca8a7vK2cbuIQgBopjBilgCFheD	hg38-igenomes-ucsc	GRCh37-primary-assembly-46-gencode_vs_hg38-igenomes-ucsc	0.0984251968503937	0.0488721804511278	0.0488721804511278	0.00359712230215827	0.297619047619048	0.128205128205128	0.154761904761905	0.0666666666666667	0.154761904761905	0.0666666666666667	0.0119047619047619	0.00512820512820513
k4mLJvbFzZiw3o6SL8hh63V2u7AjDMrE	GRCh37-primary-assembly-46-gencode	Ba88PY52_qeifhJrgUXyin6UITdXNsg3	hg38-primary-refgenie	GRCh37-primary-assembly-46-gencode_vs_hg38-primary-refgenie	0.297619047619048	0.00925925925925926	0.00925925925925926	0.00925925925925926	0.297619047619048	1	0.0119047619047619	0.04	0.0119047619047619	0.04	0.0119047619047619	0.04
k4mLJvbFzZiw3o6SL8hh63V2u7AjDMrE	GRCh37-primary-assembly-46-gencode	YfZ0rklv8KY9DCtqG0iIX16zsgbuBgmM	hg18-refgenie	GRCh37-primary-assembly-46-gencode_vs_hg18-refgenie	0.231481481481481	0.0152671755725191	0.0152671755725191	0	0.297619047619048	0.510204081632653	0.0238095238095238	0.0408163265306122	0.0238095238095238	0.0408163265306122	0	0
k4mLJvbFzZiw3o6SL8hh63V2u7AjDMrE	GRCh37-primary-assembly-46-gencode	ThZcNYiLuWWL86NdJ8dvvJG15K9mW3Fo	hg19-refgenie	GRCh37-primary-assembly-46-gencode_vs_hg19-refgenie	0.164473684210526	0.882978723404255	0.863157894736842	0.156862745098039	0.297619047619048	0.268817204301075	0.988095238095238	0.89247311827957	0.976190476190476	0.881720430107527	0.285714285714286	0.258064516129032
k4mLJvbFzZiw3o6SL8hh63V2u7AjDMrE	GRCh37-primary-assembly-46-gencode	5SdkZCnuZL2YIptqjSBZfupo_O7HpD_B	hs37-1kg	GRCh37-primary-assembly-46-gencode_vs_hs37-1kg	0.541284403669725	1	0.976470588235294	0.541284403669725	0.702380952380952	0.702380952380952	1	1	0.988095238095238	0.988095238095238	0.702380952380952	0.702380952380952
k4mLJvbFzZiw3o6SL8hh63V2u7AjDMrE	GRCh37-primary-assembly-46-gencode	Q3xii3AkJDCTXSO6Vg13kjbOutQu0KP9	hs37d5	GRCh37-primary-assembly-46-gencode_vs_hs37d5	0.531531531531532	0.976744186046512	0.954022988505747	0.531531531531532	0.702380952380952	0.686046511627907	1	0.976744186046512	0.988095238095238	0.965116279069767	0.702380952380952	0.686046511627907
k4mLJvbFzZiw3o6SL8hh63V2u7AjDMrE	GRCh37-primary-assembly-46-gencode	gHcfbUVnFzHv3QSqz2sSqVHdUQbDO8N5	hs38DH	GRCh37-primary-assembly-46-gencode_vs_hs38DH	0.0072992700729927	0.00378236834448647	0.00378236834448647	0.000289939112786315	0.297619047619048	0.00742721330956625	0.154761904761905	0.00386215092097445	0.154761904761905	0.00386215092097445	0.0119047619047619	0.00029708853238265
k4mLJvbFzZiw3o6SL8hh63V2u7AjDMrE	GRCh37-primary-assembly-46-gencode	EiFob05aCWgVU_B_Ae0cypnQut3cxUP1	hs38	GRCh37-primary-assembly-46-gencode_vs_hs38	0.0984251968503937	0.0488721804511278	0.0488721804511278	0.00359712230215827	0.297619047619048	0.128205128205128	0.154761904761905	0.0666666666666667	0.154761904761905	0.0666666666666667	0.0119047619047619	0.00512820512820513
k4mLJvbFzZiw3o6SL8hh63V2u7AjDMrE	GRCh37-primary-assembly-46-gencode	EiFob05aCWgVU_B_Ae0cypnQut3cxUP1	hg38-noALT-noHLA-noDecoy-broad	GRCh37-primary-assembly-46-gencode_vs_hg38-noALT-noHLA-noDecoy-broad	0.0984251968503937	0.0488721804511278	0.0488721804511278	0.00359712230215827	0.297619047619048	0.128205128205128	0.154761904761905	0.0666666666666667	0.154761904761905	0.0666666666666667	0.0119047619047619	0.00512820512820513
k4mLJvbFzZiw3o6SL8hh63V2u7AjDMrE	GRCh37-primary-assembly-46-gencode	gHcfbUVnFzHv3QSqz2sSqVHdUQbDO8N5	hg38-broad	GRCh37-primary-assembly-46-gencode_vs_hg38-broad	0.0072992700729927	0.00378236834448647	0.00378236834448647	0.000289939112786315	0.297619047619048	0.00742721330956625	0.154761904761905	0.00386215092097445	0.154761904761905	0.00386215092097445	0.0119047619047619	0.00029708853238265
k4mLJvbFzZiw3o6SL8hh63V2u7AjDMrE	GRCh37-primary-assembly-46-gencode	eN7J_gZz_meakMCeXXBEvY_njignMPxl	b37-broad	GRCh37-primary-assembly-46-gencode_vs_b37-broad	0.536363636363636	0.988235294117647	0.965116279069767	0.536363636363636	0.702380952380952	0.694117647058823	1	0.988235294117647	0.988095238095238	0.976470588235294	0.702380952380952	0.694117647058823
k4mLJvbFzZiw3o6SL8hh63V2u7AjDMrE	GRCh37-primary-assembly-46-gencode	NTeQ1GQMt2ocCFkS8Z3_qkvetZjabWSt	hg38-ddbj	GRCh37-primary-assembly-46-gencode_vs_hg38-ddbj	0.0486381322957198	0.0247148288973384	0.0247148288973384	0.00185873605947955	0.297619047619048	0.0549450549450549	0.154761904761905	0.0285714285714286	0.154761904761905	0.0285714285714286	0.0119047619047619	0.0021978021978022
k4mLJvbFzZiw3o6SL8hh63V2u7AjDMrE	GRCh37-primary-assembly-46-gencode	gHcfbUVnFzHv3QSqz2sSqVHdUQbDO8N5	homo-sapiens-assembly38-ddbj	GRCh37-primary-assembly-46-gencode_vs_homo-sapiens-assembly38-ddbj	0.0072992700729927	0.00378236834448647	0.00378236834448647	0.000289939112786315	0.297619047619048	0.00742721330956625	0.154761904761905	0.00386215092097445	0.154761904761905	0.00386215092097445	0.0119047619047619	0.00029708853238265
k4mLJvbFzZiw3o6SL8hh63V2u7AjDMrE	GRCh37-primary-assembly-46-gencode	gHcfbUVnFzHv3QSqz2sSqVHdUQbDO8N5	GRCh38-full-decoy-hla-ddbj	GRCh37-primary-assembly-46-gencode_vs_GRCh38-full-decoy-hla-ddbj	0.0072992700729927	0.00378236834448647	0.00378236834448647	0.000289939112786315	0.297619047619048	0.00742721330956625	0.154761904761905	0.00386215092097445	0.154761904761905	0.00386215092097445	0.0119047619047619	0.00029708853238265
k4mLJvbFzZiw3o6SL8hh63V2u7AjDMrE	GRCh37-primary-assembly-46-gencode	6chutju9QVJW0rdA-wgubHbtoTQ42o-6	GRCh38-ena-15	GRCh37-primary-assembly-46-gencode_vs_GRCh38-ena-15	0	0.0342465753424658	0.0342465753424658	0	0	0	0.0595238095238095	0.0746268656716418	0.0595238095238095	0.0746268656716418	0	0
k4mLJvbFzZiw3o6SL8hh63V2u7AjDMrE	GRCh37-primary-assembly-46-gencode	lWRRNMNypacEjnJCy-AYiDNUPy1brQGC	GRCh38-ena-29	GRCh37-primary-assembly-46-gencode_vs_GRCh38-ena-29	0	0.0340136054421769	0.0340136054421769	0	0	0	0.0595238095238095	0.0735294117647059	0.0595238095238095	0.0735294117647059	0	0
k4mLJvbFzZiw3o6SL8hh63V2u7AjDMrE	GRCh37-primary-assembly-46-gencode	Q3xii3AkJDCTXSO6Vg13kjbOutQu0KP9	hs37d5.fa	GRCh37-primary-assembly-46-gencode_vs_hs37d5.fa	0.531531531531532	0.976744186046512	0.954022988505747	0.531531531531532	0.702380952380952	0.686046511627907	1	0.976744186046512	0.988095238095238	0.965116279069767	0.702380952380952	0.686046511627907
k4mLJvbFzZiw3o6SL8hh63V2u7AjDMrE	GRCh37-primary-assembly-46-gencode	xEg2q8K9gV4027DMTCiaUGLCcrqySglR	hg38-p14-masked-ucsc	GRCh37-primary-assembly-46-gencode_vs_hg38-p14-masked-ucsc	0.0486381322957198	0.0247148288973384	0	0.00185873605947955	0.297619047619048	0.0549450549450549	0.154761904761905	0.0285714285714286	0	0	0.0119047619047619	0.0021978021978022
k4mLJvbFzZiw3o6SL8hh63V2u7AjDMrE	GRCh37-primary-assembly-46-gencode	jFm0Uca8a7vK2cbuIQgBopjBilgCFheD	hg38-p14-analysisSet-ucsc	GRCh37-primary-assembly-46-gencode_vs_hg38-p14-analysisSet-ucsc	0.0984251968503937	0.0488721804511278	0.0488721804511278	0.00359712230215827	0.297619047619048	0.128205128205128	0.154761904761905	0.0666666666666667	0.154761904761905	0.0666666666666667	0.0119047619047619	0.00512820512820513
k4mLJvbFzZiw3o6SL8hh63V2u7AjDMrE	GRCh37-primary-assembly-47-gencode	tmnbiAyj2fke68d_TYjq2g487US8C15r	GRCh38-primary-assembly-47-gencode	GRCh37-primary-assembly-47-gencode_vs_GRCh38-primary-assembly-47-gencode	0.153526970954357	0.0490566037735849	0.0490566037735849	0.0490566037735849	0.44047619047619	0.190721649484536	0.154761904761905	0.0670103092783505	0.154761904761905	0.0670103092783505	0.154761904761905	0.0670103092783505
k4mLJvbFzZiw3o6SL8hh63V2u7AjDMrE	GRCh37-primary-assembly-47-gencode	H9er8ocYfIN2TOfyf6zMyeXXm7trXGP7	hg18-ucsc	GRCh37-primary-assembly-47-gencode_vs_hg18-ucsc	0.231481481481481	0.0152671755725191	0.0152671755725191	0	0.297619047619048	0.510204081632653	0.0238095238095238	0.0408163265306122	0.0238095238095238	0.0408163265306122	0	0
k4mLJvbFzZiw3o6SL8hh63V2u7AjDMrE	GRCh37-primary-assembly-47-gencode	tmnbiAyj2fke68d_TYjq2g487US8C15r	GRCh38-primary-assembly-46-gencode	GRCh37-primary-assembly-47-gencode_vs_GRCh38-primary-assembly-46-gencode	0.153526970954357	0.0490566037735849	0.0490566037735849	0.0490566037735849	0.44047619047619	0.190721649484536	0.154761904761905	0.0670103092783505	0.154761904761905	0.0670103092783505	0.154761904761905	0.0670103092783505
k4mLJvbFzZiw3o6SL8hh63V2u7AjDMrE	GRCh37-primary-assembly-47-gencode	tkRdBlSp5hewK4OpEJC87J9pw-ac0vOa	GRCh38-p14-46-gencode	GRCh37-primary-assembly-47-gencode_vs_GRCh38-p14-46-gencode	0.049136786188579	0.0167310167310167	0.0167310167310167	0.0167310167310167	0.44047619047619	0.0524079320113315	0.154761904761905	0.018413597733711	0.154761904761905	0.018413597733711	0.154761904761905	0.018413597733711
k4mLJvbFzZiw3o6SL8hh63V2u7AjDMrE	GRCh37-primary-assembly-47-gencode	EGlYk1stOsAjmTALWkqKDqtZOSkyA_YH	GRCh38.p14-fasta-full-analysis	GRCh37-primary-assembly-47-gencode_vs_GRCh38.p14-fasta-full-analysis	0.0485436893203883	0.0246679316888046	0.0246679316888046	0.00185528756957328	0.297619047619048	0.0548245614035088	0.154761904761905	0.0285087719298246	0.154761904761905	0.0285087719298246	0.0119047619047619	0.00219298245614035
k4mLJvbFzZiw3o6SL8hh63V2u7AjDMrE	GRCh37-primary-assembly-47-gencode	lXa-sGAmSafYXHN4iEwup0EsQh5F1krA	GRCh37-igenomes-ensembl	GRCh37-primary-assembly-47-gencode_vs_GRCh37-igenomes-ensembl	0	0.297619047619048	0.282352941176471	0	0	0	0.297619047619048	1	0.285714285714286	0.96	0	0
k4mLJvbFzZiw3o6SL8hh63V2u7AjDMrE	GRCh37-primary-assembly-47-gencode	FnbS0xDAGOePD7lp6Xt0vnbcASzkk3gk	GRCh38-igenomes-decoy-ncbi	GRCh37-primary-assembly-47-gencode_vs_GRCh38-igenomes-decoy-ncbi	0.0094732853353543	0.004903809883063	0.004903809883063	0.000375516334960571	0.297619047619048	0.00968992248062015	0.154761904761905	0.00503875968992248	0.154761904761905	0.00503875968992248	0.0119047619047619	0.000387596899224806
k4mLJvbFzZiw3o6SL8hh63V2u7AjDMrE	GRCh37-primary-assembly-47-gencode	vRjC5qM1Tc-fFjJo0TGRw4CVjFhmLG0f	GRCh38-igenomes-build36-3-ncbi	GRCh37-primary-assembly-47-gencode_vs_GRCh38-igenomes-build36-3-ncbi	0	0	0	0	0	0	0	0	0	0	0	0
k4mLJvbFzZiw3o6SL8hh63V2u7AjDMrE	GRCh37-primary-assembly-47-gencode	EiFob05aCWgVU_B_Ae0cypnQut3cxUP1	GRCh38-igenomes-ncbi	GRCh37-primary-assembly-47-gencode_vs_GRCh38-igenomes-ncbi	0.0984251968503937	0.0488721804511278	0.0488721804511278	0.00359712230215827	0.297619047619048	0.128205128205128	0.154761904761905	0.0666666666666667	0.154761904761905	0.0666666666666667	0.0119047619047619	0.00512820512820513
k4mLJvbFzZiw3o6SL8hh63V2u7AjDMrE	GRCh37-primary-assembly-47-gencode	wdpZbFN0pd92H2VeKZBAp3riQN4nJXkK	GRCh38-igenomes-build37-1-ncbi	GRCh37-primary-assembly-47-gencode_vs_GRCh38-igenomes-build37-1-ncbi	0	0.282352941176471	0.252873563218391	0	0	0	0.285714285714286	0.96	0.261904761904762	0.88	0	0
k4mLJvbFzZiw3o6SL8hh63V2u7AjDMrE	GRCh37-primary-assembly-47-gencode	GOIHeGSorDrbznRxihs5rIb6vTiTKaw7	hg19-igenomes-ucsc	GRCh37-primary-assembly-47-gencode_vs_hg19-igenomes-ucsc	0.297619047619048	0.282352941176471	0.267441860465116	0.282352941176471	0.297619047619048	1	0.285714285714286	0.96	0.273809523809524	0.92	0.285714285714286	0.96
k4mLJvbFzZiw3o6SL8hh63V2u7AjDMrE	GRCh37-primary-assembly-47-gencode	Dx_M8skbJqROkfXhhQRtWejcCyewRbdL	GRCh38-igenomes-build37-2-ncbi	GRCh37-primary-assembly-47-gencode_vs_GRCh38-igenomes-build37-2-ncbi	0	0.297619047619048	0.267441860465116	0	0	0	0.297619047619048	1	0.273809523809524	0.92	0	0
k4mLJvbFzZiw3o6SL8hh63V2u7AjDMrE	GRCh37-primary-assembly-47-gencode	ieWVCws5MC2QFRKgH9QcN3u5_Y_3hPG6	hg18-igenomes-ucsc	GRCh37-primary-assembly-47-gencode_vs_hg18-igenomes-ucsc	0.297619047619048	0	0	0	0.297619047619048	1	0	0	0	0	0	0
k4mLJvbFzZiw3o6SL8hh63V2u7AjDMrE	GRCh37-primary-assembly-47-gencode	EiFob05aCWgVU_B_Ae0cypnQut3cxUP1	hg38-refgenie	GRCh37-primary-assembly-47-gencode_vs_hg38-refgenie	0.0984251968503937	0.0488721804511278	0.0488721804511278	0.00359712230215827	0.297619047619048	0.128205128205128	0.154761904761905	0.0666666666666667	0.154761904761905	0.0666666666666667	0.0119047619047619	0.00512820512820513
k4mLJvbFzZiw3o6SL8hh63V2u7AjDMrE	GRCh37-primary-assembly-47-gencode	jFm0Uca8a7vK2cbuIQgBopjBilgCFheD	hg38-igenomes-ucsc	GRCh37-primary-assembly-47-gencode_vs_hg38-igenomes-ucsc	0.0984251968503937	0.0488721804511278	0.0488721804511278	0.00359712230215827	0.297619047619048	0.128205128205128	0.154761904761905	0.0666666666666667	0.154761904761905	0.0666666666666667	0.0119047619047619	0.00512820512820513
k4mLJvbFzZiw3o6SL8hh63V2u7AjDMrE	GRCh37-primary-assembly-47-gencode	Ba88PY52_qeifhJrgUXyin6UITdXNsg3	hg38-primary-refgenie	GRCh37-primary-assembly-47-gencode_vs_hg38-primary-refgenie	0.297619047619048	0.00925925925925926	0.00925925925925926	0.00925925925925926	0.297619047619048	1	0.0119047619047619	0.04	0.0119047619047619	0.04	0.0119047619047619	0.04
k4mLJvbFzZiw3o6SL8hh63V2u7AjDMrE	GRCh37-primary-assembly-47-gencode	YfZ0rklv8KY9DCtqG0iIX16zsgbuBgmM	hg18-refgenie	GRCh37-primary-assembly-47-gencode_vs_hg18-refgenie	0.231481481481481	0.0152671755725191	0.0152671755725191	0	0.297619047619048	0.510204081632653	0.0238095238095238	0.0408163265306122	0.0238095238095238	0.0408163265306122	0	0
k4mLJvbFzZiw3o6SL8hh63V2u7AjDMrE	GRCh37-primary-assembly-47-gencode	ThZcNYiLuWWL86NdJ8dvvJG15K9mW3Fo	hg19-refgenie	GRCh37-primary-assembly-47-gencode_vs_hg19-refgenie	0.164473684210526	0.882978723404255	0.863157894736842	0.156862745098039	0.297619047619048	0.268817204301075	0.988095238095238	0.89247311827957	0.976190476190476	0.881720430107527	0.285714285714286	0.258064516129032
k4mLJvbFzZiw3o6SL8hh63V2u7AjDMrE	GRCh37-primary-assembly-47-gencode	5SdkZCnuZL2YIptqjSBZfupo_O7HpD_B	hs37-1kg	GRCh37-primary-assembly-47-gencode_vs_hs37-1kg	0.541284403669725	1	0.976470588235294	0.541284403669725	0.702380952380952	0.702380952380952	1	1	0.988095238095238	0.988095238095238	0.702380952380952	0.702380952380952
k4mLJvbFzZiw3o6SL8hh63V2u7AjDMrE	GRCh37-primary-assembly-47-gencode	Q3xii3AkJDCTXSO6Vg13kjbOutQu0KP9	hs37d5	GRCh37-primary-assembly-47-gencode_vs_hs37d5	0.531531531531532	0.976744186046512	0.954022988505747	0.531531531531532	0.702380952380952	0.686046511627907	1	0.976744186046512	0.988095238095238	0.965116279069767	0.702380952380952	0.686046511627907
k4mLJvbFzZiw3o6SL8hh63V2u7AjDMrE	GRCh37-primary-assembly-47-gencode	gHcfbUVnFzHv3QSqz2sSqVHdUQbDO8N5	hs38DH	GRCh37-primary-assembly-47-gencode_vs_hs38DH	0.0072992700729927	0.00378236834448647	0.00378236834448647	0.000289939112786315	0.297619047619048	0.00742721330956625	0.154761904761905	0.00386215092097445	0.154761904761905	0.00386215092097445	0.0119047619047619	0.00029708853238265
k4mLJvbFzZiw3o6SL8hh63V2u7AjDMrE	GRCh37-primary-assembly-47-gencode	EiFob05aCWgVU_B_Ae0cypnQut3cxUP1	hs38	GRCh37-primary-assembly-47-gencode_vs_hs38	0.0984251968503937	0.0488721804511278	0.0488721804511278	0.00359712230215827	0.297619047619048	0.128205128205128	0.154761904761905	0.0666666666666667	0.154761904761905	0.0666666666666667	0.0119047619047619	0.00512820512820513
k4mLJvbFzZiw3o6SL8hh63V2u7AjDMrE	GRCh37-primary-assembly-47-gencode	EiFob05aCWgVU_B_Ae0cypnQut3cxUP1	hg38-noALT-noHLA-noDecoy-broad	GRCh37-primary-assembly-47-gencode_vs_hg38-noALT-noHLA-noDecoy-broad	0.0984251968503937	0.0488721804511278	0.0488721804511278	0.00359712230215827	0.297619047619048	0.128205128205128	0.154761904761905	0.0666666666666667	0.154761904761905	0.0666666666666667	0.0119047619047619	0.00512820512820513
k4mLJvbFzZiw3o6SL8hh63V2u7AjDMrE	GRCh37-primary-assembly-47-gencode	gHcfbUVnFzHv3QSqz2sSqVHdUQbDO8N5	hg38-broad	GRCh37-primary-assembly-47-gencode_vs_hg38-broad	0.0072992700729927	0.00378236834448647	0.00378236834448647	0.000289939112786315	0.297619047619048	0.00742721330956625	0.154761904761905	0.00386215092097445	0.154761904761905	0.00386215092097445	0.0119047619047619	0.00029708853238265
k4mLJvbFzZiw3o6SL8hh63V2u7AjDMrE	GRCh37-primary-assembly-47-gencode	eN7J_gZz_meakMCeXXBEvY_njignMPxl	b37-broad	GRCh37-primary-assembly-47-gencode_vs_b37-broad	0.536363636363636	0.988235294117647	0.965116279069767	0.536363636363636	0.702380952380952	0.694117647058823	1	0.988235294117647	0.988095238095238	0.976470588235294	0.702380952380952	0.694117647058823
k4mLJvbFzZiw3o6SL8hh63V2u7AjDMrE	GRCh37-primary-assembly-47-gencode	NTeQ1GQMt2ocCFkS8Z3_qkvetZjabWSt	hg38-ddbj	GRCh37-primary-assembly-47-gencode_vs_hg38-ddbj	0.0486381322957198	0.0247148288973384	0.0247148288973384	0.00185873605947955	0.297619047619048	0.0549450549450549	0.154761904761905	0.0285714285714286	0.154761904761905	0.0285714285714286	0.0119047619047619	0.0021978021978022
k4mLJvbFzZiw3o6SL8hh63V2u7AjDMrE	GRCh37-primary-assembly-47-gencode	gHcfbUVnFzHv3QSqz2sSqVHdUQbDO8N5	homo-sapiens-assembly38-ddbj	GRCh37-primary-assembly-47-gencode_vs_homo-sapiens-assembly38-ddbj	0.0072992700729927	0.00378236834448647	0.00378236834448647	0.000289939112786315	0.297619047619048	0.00742721330956625	0.154761904761905	0.00386215092097445	0.154761904761905	0.00386215092097445	0.0119047619047619	0.00029708853238265
k4mLJvbFzZiw3o6SL8hh63V2u7AjDMrE	GRCh37-primary-assembly-47-gencode	gHcfbUVnFzHv3QSqz2sSqVHdUQbDO8N5	GRCh38-full-decoy-hla-ddbj	GRCh37-primary-assembly-47-gencode_vs_GRCh38-full-decoy-hla-ddbj	0.0072992700729927	0.00378236834448647	0.00378236834448647	0.000289939112786315	0.297619047619048	0.00742721330956625	0.154761904761905	0.00386215092097445	0.154761904761905	0.00386215092097445	0.0119047619047619	0.00029708853238265
k4mLJvbFzZiw3o6SL8hh63V2u7AjDMrE	GRCh37-primary-assembly-47-gencode	6chutju9QVJW0rdA-wgubHbtoTQ42o-6	GRCh38-ena-15	GRCh37-primary-assembly-47-gencode_vs_GRCh38-ena-15	0	0.0342465753424658	0.0342465753424658	0	0	0	0.0595238095238095	0.0746268656716418	0.0595238095238095	0.0746268656716418	0	0
k4mLJvbFzZiw3o6SL8hh63V2u7AjDMrE	GRCh37-primary-assembly-47-gencode	lWRRNMNypacEjnJCy-AYiDNUPy1brQGC	GRCh38-ena-29	GRCh37-primary-assembly-47-gencode_vs_GRCh38-ena-29	0	0.0340136054421769	0.0340136054421769	0	0	0	0.0595238095238095	0.0735294117647059	0.0595238095238095	0.0735294117647059	0	0
k4mLJvbFzZiw3o6SL8hh63V2u7AjDMrE	GRCh37-primary-assembly-47-gencode	Q3xii3AkJDCTXSO6Vg13kjbOutQu0KP9	hs37d5.fa	GRCh37-primary-assembly-47-gencode_vs_hs37d5.fa	0.531531531531532	0.976744186046512	0.954022988505747	0.531531531531532	0.702380952380952	0.686046511627907	1	0.976744186046512	0.988095238095238	0.965116279069767	0.702380952380952	0.686046511627907
k4mLJvbFzZiw3o6SL8hh63V2u7AjDMrE	GRCh37-primary-assembly-47-gencode	xEg2q8K9gV4027DMTCiaUGLCcrqySglR	hg38-p14-masked-ucsc	GRCh37-primary-assembly-47-gencode_vs_hg38-p14-masked-ucsc	0.0486381322957198	0.0247148288973384	0	0.00185873605947955	0.297619047619048	0.0549450549450549	0.154761904761905	0.0285714285714286	0	0	0.0119047619047619	0.0021978021978022
k4mLJvbFzZiw3o6SL8hh63V2u7AjDMrE	GRCh37-primary-assembly-47-gencode	jFm0Uca8a7vK2cbuIQgBopjBilgCFheD	hg38-p14-analysisSet-ucsc	GRCh37-primary-assembly-47-gencode_vs_hg38-p14-analysisSet-ucsc	0.0984251968503937	0.0488721804511278	0.0488721804511278	0.00359712230215827	0.297619047619048	0.128205128205128	0.154761904761905	0.0666666666666667	0.154761904761905	0.0666666666666667	0.0119047619047619	0.00512820512820513
tmnbiAyj2fke68d_TYjq2g487US8C15r	GRCh38-primary-assembly-47-gencode	H9er8ocYfIN2TOfyf6zMyeXXm7trXGP7	hg18-ucsc	GRCh38-primary-assembly-47-gencode_vs_hg18-ucsc	0.114678899082569	0	0	0	0.128865979381443	0.510204081632653	0	0	0	0	0	0
tmnbiAyj2fke68d_TYjq2g487US8C15r	GRCh38-primary-assembly-47-gencode	tmnbiAyj2fke68d_TYjq2g487US8C15r	GRCh38-primary-assembly-46-gencode	GRCh38-primary-assembly-47-gencode_vs_GRCh38-primary-assembly-46-gencode	1	1	1	1	1	1	1	1	1	1	1	1
tmnbiAyj2fke68d_TYjq2g487US8C15r	GRCh38-primary-assembly-47-gencode	tkRdBlSp5hewK4OpEJC87J9pw-ac0vOa	GRCh38-p14-46-gencode	GRCh38-primary-assembly-47-gencode_vs_GRCh38-p14-46-gencode	0.274787535410765	0.274787535410765	0.274787535410765	0.274787535410765	1	0.274787535410765	1	0.274787535410765	1	0.274787535410765	1	0.274787535410765
tmnbiAyj2fke68d_TYjq2g487US8C15r	GRCh38-primary-assembly-47-gencode	EGlYk1stOsAjmTALWkqKDqtZOSkyA_YH	GRCh38.p14-fasta-full-analysis	GRCh38-primary-assembly-47-gencode_vs_GRCh38.p14-fasta-full-analysis	0.04	0.425438596491228	0.371308016877637	0.04	0.128865979381443	0.0548245614035088	1	0.425438596491228	0.907216494845361	0.385964912280702	0.128865979381443	0.0548245614035088
tmnbiAyj2fke68d_TYjq2g487US8C15r	GRCh38-primary-assembly-47-gencode	lXa-sGAmSafYXHN4iEwup0EsQh5F1krA	GRCh37-igenomes-ensembl	GRCh38-primary-assembly-47-gencode_vs_GRCh37-igenomes-ensembl	0	0.00458715596330275	0.00458715596330275	0	0	0	0.00515463917525773	0.04	0.00515463917525773	0.04	0	0
tmnbiAyj2fke68d_TYjq2g487US8C15r	GRCh38-primary-assembly-47-gencode	FnbS0xDAGOePD7lp6Xt0vnbcASzkk3gk	GRCh38-igenomes-decoy-ncbi	GRCh38-primary-assembly-47-gencode_vs_GRCh38-igenomes-decoy-ncbi	0.00909421607857403	0.0751937984496124	0.0677444187836797	0.00909421607857403	0.128865979381443	0.00968992248062015	1	0.0751937984496124	0.907216494845361	0.0682170542635659	0.128865979381443	0.00968992248062015
tmnbiAyj2fke68d_TYjq2g487US8C15r	GRCh38-primary-assembly-47-gencode	vRjC5qM1Tc-fFjJo0TGRw4CVjFhmLG0f	GRCh38-igenomes-build36-3-ncbi	GRCh38-primary-assembly-47-gencode_vs_GRCh38-igenomes-build36-3-ncbi	0	0	0	0	0	0	0	0	0	0	0	0
tmnbiAyj2fke68d_TYjq2g487US8C15r	GRCh38-primary-assembly-47-gencode	EiFob05aCWgVU_B_Ae0cypnQut3cxUP1	GRCh38-igenomes-ncbi	GRCh38-primary-assembly-47-gencode_vs_GRCh38-igenomes-ncbi	0.0686813186813187	0.994871794871795	0.826291079812207	0.0686813186813187	0.128865979381443	0.128205128205128	1	0.994871794871795	0.907216494845361	0.902564102564103	0.128865979381443	0.128205128205128
tmnbiAyj2fke68d_TYjq2g487US8C15r	GRCh38-primary-assembly-47-gencode	wdpZbFN0pd92H2VeKZBAp3riQN4nJXkK	GRCh38-igenomes-build37-1-ncbi	GRCh38-primary-assembly-47-gencode_vs_GRCh38-igenomes-build37-1-ncbi	0	0	0	0	0	0	0	0	0	0	0	0
tmnbiAyj2fke68d_TYjq2g487US8C15r	GRCh38-primary-assembly-47-gencode	GOIHeGSorDrbznRxihs5rIb6vTiTKaw7	hg19-igenomes-ucsc	GRCh38-primary-assembly-47-gencode_vs_hg19-igenomes-ucsc	0.128865979381443	0	0	0	0.128865979381443	1	0	0	0	0	0	0
tmnbiAyj2fke68d_TYjq2g487US8C15r	GRCh38-primary-assembly-47-gencode	Dx_M8skbJqROkfXhhQRtWejcCyewRbdL	GRCh38-igenomes-build37-2-ncbi	GRCh38-primary-assembly-47-gencode_vs_GRCh38-igenomes-build37-2-ncbi	0	0.00458715596330275	0.00458715596330275	0	0	0	0.00515463917525773	0.04	0.00515463917525773	0.04	0	0
tmnbiAyj2fke68d_TYjq2g487US8C15r	GRCh38-primary-assembly-47-gencode	ieWVCws5MC2QFRKgH9QcN3u5_Y_3hPG6	hg18-igenomes-ucsc	GRCh38-primary-assembly-47-gencode_vs_hg18-igenomes-ucsc	0.128865979381443	0	0	0	0.128865979381443	1	0	0	0	0	0	0
tmnbiAyj2fke68d_TYjq2g487US8C15r	GRCh38-primary-assembly-47-gencode	EiFob05aCWgVU_B_Ae0cypnQut3cxUP1	hg38-refgenie	GRCh38-primary-assembly-47-gencode_vs_hg38-refgenie	0.0686813186813187	0.994871794871795	0.826291079812207	0.0686813186813187	0.128865979381443	0.128205128205128	1	0.994871794871795	0.907216494845361	0.902564102564103	0.128865979381443	0.128205128205128
tmnbiAyj2fke68d_TYjq2g487US8C15r	GRCh38-primary-assembly-47-gencode	jFm0Uca8a7vK2cbuIQgBopjBilgCFheD	hg38-igenomes-ucsc	GRCh38-primary-assembly-47-gencode_vs_hg38-igenomes-ucsc	0.0686813186813187	0.994871794871795	0.935323383084577	0.0686813186813187	0.128865979381443	0.128205128205128	1	0.994871794871795	0.969072164948454	0.964102564102564	0.128865979381443	0.128205128205128
tmnbiAyj2fke68d_TYjq2g487US8C15r	GRCh38-primary-assembly-47-gencode	Ba88PY52_qeifhJrgUXyin6UITdXNsg3	hg38-primary-refgenie	GRCh38-primary-assembly-47-gencode_vs_hg38-primary-refgenie	0.128865979381443	0.128865979381443	0.128865979381443	0.128865979381443	0.128865979381443	1	0.128865979381443	1	0.128865979381443	1	0.128865979381443	1
tmnbiAyj2fke68d_TYjq2g487US8C15r	GRCh38-primary-assembly-47-gencode	YfZ0rklv8KY9DCtqG0iIX16zsgbuBgmM	hg18-refgenie	GRCh38-primary-assembly-47-gencode_vs_hg18-refgenie	0.114678899082569	0	0	0	0.128865979381443	0.510204081632653	0	0	0	0	0	0
tmnbiAyj2fke68d_TYjq2g487US8C15r	GRCh38-primary-assembly-47-gencode	ThZcNYiLuWWL86NdJ8dvvJG15K9mW3Fo	hg19-refgenie	GRCh38-primary-assembly-47-gencode_vs_hg19-refgenie	0.0954198473282443	0.0436363636363636	0.0436363636363636	0	0.128865979381443	0.268817204301075	0.0618556701030928	0.129032258064516	0.0618556701030928	0.129032258064516	0	0
tmnbiAyj2fke68d_TYjq2g487US8C15r	GRCh38-primary-assembly-47-gencode	5SdkZCnuZL2YIptqjSBZfupo_O7HpD_B	hs37-1kg	GRCh38-primary-assembly-47-gencode_vs_hs37-1kg	0.0451127819548872	0.0490566037735849	0.0490566037735849	0.0451127819548872	0.0618556701030928	0.142857142857143	0.0670103092783505	0.154761904761905	0.0670103092783505	0.154761904761905	0.0618556701030928	0.142857142857143
tmnbiAyj2fke68d_TYjq2g487US8C15r	GRCh38-primary-assembly-47-gencode	Q3xii3AkJDCTXSO6Vg13kjbOutQu0KP9	hs37d5	GRCh38-primary-assembly-47-gencode_vs_hs37d5	0.0447761194029851	0.048689138576779	0.048689138576779	0.0447761194029851	0.0618556701030928	0.13953488372093	0.0670103092783505	0.151162790697674	0.0670103092783505	0.151162790697674	0.0618556701030928	0.13953488372093
tmnbiAyj2fke68d_TYjq2g487US8C15r	GRCh38-primary-assembly-47-gencode	gHcfbUVnFzHv3QSqz2sSqVHdUQbDO8N5	hs38DH	GRCh38-primary-assembly-47-gencode_vs_hs38DH	0.00707213578500707	0.0576351752822341	0.0520094562647754	0.00707213578500707	0.128865979381443	0.00742721330956625	1	0.0576351752822341	0.907216494845361	0.0522875816993464	0.128865979381443	0.00742721330956625
tmnbiAyj2fke68d_TYjq2g487US8C15r	GRCh38-primary-assembly-47-gencode	EiFob05aCWgVU_B_Ae0cypnQut3cxUP1	hs38	GRCh38-primary-assembly-47-gencode_vs_hs38	0.0686813186813187	0.994871794871795	0.826291079812207	0.0686813186813187	0.128865979381443	0.128205128205128	1	0.994871794871795	0.907216494845361	0.902564102564103	0.128865979381443	0.128205128205128
tmnbiAyj2fke68d_TYjq2g487US8C15r	GRCh38-primary-assembly-47-gencode	EiFob05aCWgVU_B_Ae0cypnQut3cxUP1	hg38-noALT-noHLA-noDecoy-broad	GRCh38-primary-assembly-47-gencode_vs_hg38-noALT-noHLA-noDecoy-broad	0.0686813186813187	0.994871794871795	0.826291079812207	0.0686813186813187	0.128865979381443	0.128205128205128	1	0.994871794871795	0.907216494845361	0.902564102564103	0.128865979381443	0.128205128205128
tmnbiAyj2fke68d_TYjq2g487US8C15r	GRCh38-primary-assembly-47-gencode	gHcfbUVnFzHv3QSqz2sSqVHdUQbDO8N5	hg38-broad	GRCh38-primary-assembly-47-gencode_vs_hg38-broad	0.00707213578500707	0.0576351752822341	0.0520094562647754	0.00707213578500707	0.128865979381443	0.00742721330956625	1	0.0576351752822341	0.907216494845361	0.0522875816993464	0.128865979381443	0.00742721330956625
tmnbiAyj2fke68d_TYjq2g487US8C15r	GRCh38-primary-assembly-47-gencode	eN7J_gZz_meakMCeXXBEvY_njignMPxl	b37-broad	GRCh38-primary-assembly-47-gencode_vs_b37-broad	0.0449438202247191	0.0488721804511278	0.0488721804511278	0.0449438202247191	0.0618556701030928	0.141176470588235	0.0670103092783505	0.152941176470588	0.0670103092783505	0.152941176470588	0.0618556701030928	0.141176470588235
tmnbiAyj2fke68d_TYjq2g487US8C15r	GRCh38-primary-assembly-47-gencode	NTeQ1GQMt2ocCFkS8Z3_qkvetZjabWSt	hg38-ddbj	GRCh38-primary-assembly-47-gencode_vs_hg38-ddbj	0.0400641025641026	0.426373626373626	0.426373626373626	0.0400641025641026	0.128865979381443	0.0549450549450549	1	0.426373626373626	1	0.426373626373626	0.128865979381443	0.0549450549450549
tmnbiAyj2fke68d_TYjq2g487US8C15r	GRCh38-primary-assembly-47-gencode	gHcfbUVnFzHv3QSqz2sSqVHdUQbDO8N5	homo-sapiens-assembly38-ddbj	GRCh38-primary-assembly-47-gencode_vs_homo-sapiens-assembly38-ddbj	0.00707213578500707	0.0576351752822341	0.0520094562647754	0.00707213578500707	0.128865979381443	0.00742721330956625	1	0.0576351752822341	0.907216494845361	0.0522875816993464	0.128865979381443	0.00742721330956625
tmnbiAyj2fke68d_TYjq2g487US8C15r	GRCh38-primary-assembly-47-gencode	gHcfbUVnFzHv3QSqz2sSqVHdUQbDO8N5	GRCh38-full-decoy-hla-ddbj	GRCh38-primary-assembly-47-gencode_vs_GRCh38-full-decoy-hla-ddbj	0.00707213578500707	0.0576351752822341	0.0520094562647754	0.00707213578500707	0.128865979381443	0.00742721330956625	1	0.0576351752822341	0.907216494845361	0.0522875816993464	0.128865979381443	0.00742721330956625
tmnbiAyj2fke68d_TYjq2g487US8C15r	GRCh38-primary-assembly-47-gencode	6chutju9QVJW0rdA-wgubHbtoTQ42o-6	GRCh38-ena-15	GRCh38-primary-assembly-47-gencode_vs_GRCh38-ena-15	0	0.345360824742268	0.248803827751196	0	0	0	0.345360824742268	1	0.268041237113402	0.776119402985075	0	0
tmnbiAyj2fke68d_TYjq2g487US8C15r	GRCh38-primary-assembly-47-gencode	lWRRNMNypacEjnJCy-AYiDNUPy1brQGC	GRCh38-ena-29	GRCh38-primary-assembly-47-gencode_vs_GRCh38-ena-29	0	0.343589743589744	0.247619047619048	0	0	0	0.345360824742268	0.985294117647059	0.268041237113402	0.764705882352941	0	0
tmnbiAyj2fke68d_TYjq2g487US8C15r	GRCh38-primary-assembly-47-gencode	Q3xii3AkJDCTXSO6Vg13kjbOutQu0KP9	hs37d5.fa	GRCh38-primary-assembly-47-gencode_vs_hs37d5.fa	0.0447761194029851	0.048689138576779	0.048689138576779	0.0447761194029851	0.0618556701030928	0.13953488372093	0.0670103092783505	0.151162790697674	0.0670103092783505	0.151162790697674	0.0618556701030928	0.13953488372093
tmnbiAyj2fke68d_TYjq2g487US8C15r	GRCh38-primary-assembly-47-gencode	xEg2q8K9gV4027DMTCiaUGLCcrqySglR	hg38-p14-masked-ucsc	GRCh38-primary-assembly-47-gencode_vs_hg38-p14-masked-ucsc	0.0400641025641026	0.426373626373626	0	0.0400641025641026	0.128865979381443	0.0549450549450549	1	0.426373626373626	0	0	0.128865979381443	0.0549450549450549
tmnbiAyj2fke68d_TYjq2g487US8C15r	GRCh38-primary-assembly-47-gencode	jFm0Uca8a7vK2cbuIQgBopjBilgCFheD	hg38-p14-analysisSet-ucsc	GRCh38-primary-assembly-47-gencode_vs_hg38-p14-analysisSet-ucsc	0.0686813186813187	0.994871794871795	0.935323383084577	0.0686813186813187	0.128865979381443	0.128205128205128	1	0.994871794871795	0.969072164948454	0.964102564102564	0.128865979381443	0.128205128205128
H9er8ocYfIN2TOfyf6zMyeXXm7trXGP7	hg18-ucsc	tmnbiAyj2fke68d_TYjq2g487US8C15r	GRCh38-primary-assembly-46-gencode	hg18-ucsc_vs_GRCh38-primary-assembly-46-gencode	0.114678899082569	0	0	0	0.510204081632653	0.128865979381443	0	0	0	0	0	0
H9er8ocYfIN2TOfyf6zMyeXXm7trXGP7	hg18-ucsc	tkRdBlSp5hewK4OpEJC87J9pw-ac0vOa	GRCh38-p14-46-gencode	hg18-ucsc_vs_GRCh38-p14-46-gencode	0.0342465753424658	0	0	0	0.510204081632653	0.0354107648725212	0	0	0	0	0	0
H9er8ocYfIN2TOfyf6zMyeXXm7trXGP7	hg18-ucsc	EGlYk1stOsAjmTALWkqKDqtZOSkyA_YH	GRCh38.p14-fasta-full-analysis	hg18-ucsc_vs_GRCh38.p14-fasta-full-analysis	0.0520833333333333	0	0	0	0.510204081632653	0.0548245614035088	0	0	0	0	0	0
H9er8ocYfIN2TOfyf6zMyeXXm7trXGP7	hg18-ucsc	lXa-sGAmSafYXHN4iEwup0EsQh5F1krA	GRCh37-igenomes-ensembl	hg18-ucsc_vs_GRCh37-igenomes-ensembl	0	0	0	0	0	0	0	0	0	0	0	0
H9er8ocYfIN2TOfyf6zMyeXXm7trXGP7	hg18-ucsc	FnbS0xDAGOePD7lp6Xt0vnbcASzkk3gk	GRCh38-igenomes-decoy-ncbi	hg18-ucsc_vs_GRCh38-igenomes-decoy-ncbi	0.00960061443932412	0	0	0	0.510204081632653	0.00968992248062015	0	0	0	0	0	0
H9er8ocYfIN2TOfyf6zMyeXXm7trXGP7	hg18-ucsc	vRjC5qM1Tc-fFjJo0TGRw4CVjFhmLG0f	GRCh38-igenomes-build36-3-ncbi	hg18-ucsc_vs_GRCh38-igenomes-build36-3-ncbi	0	0.510204081632653	0.48	0	0	0	0.510204081632653	1	0.489795918367347	0.96	0	0
H9er8ocYfIN2TOfyf6zMyeXXm7trXGP7	hg18-ucsc	EiFob05aCWgVU_B_Ae0cypnQut3cxUP1	GRCh38-igenomes-ncbi	hg18-ucsc_vs_GRCh38-igenomes-ncbi	0.114155251141553	0	0	0	0.510204081632653	0.128205128205128	0	0	0	0	0	0
H9er8ocYfIN2TOfyf6zMyeXXm7trXGP7	hg18-ucsc	wdpZbFN0pd92H2VeKZBAp3riQN4nJXkK	GRCh38-igenomes-build37-1-ncbi	hg18-ucsc_vs_GRCh38-igenomes-build37-1-ncbi	0	0.0136986301369863	0.0136986301369863	0	0	0	0.0204081632653061	0.04	0.0204081632653061	0.04	0	0
H9er8ocYfIN2TOfyf6zMyeXXm7trXGP7	hg18-ucsc	GOIHeGSorDrbznRxihs5rIb6vTiTKaw7	hg19-igenomes-ucsc	hg18-ucsc_vs_hg19-igenomes-ucsc	0.510204081632653	0.0136986301369863	0.0136986301369863	0.0136986301369863	0.510204081632653	1	0.0204081632653061	0.04	0.0204081632653061	0.04	0.0204081632653061	0.04
H9er8ocYfIN2TOfyf6zMyeXXm7trXGP7	hg18-ucsc	Dx_M8skbJqROkfXhhQRtWejcCyewRbdL	GRCh38-igenomes-build37-2-ncbi	hg18-ucsc_vs_GRCh38-igenomes-build37-2-ncbi	0	0	0	0	0	0	0	0	0	0	0	0
H9er8ocYfIN2TOfyf6zMyeXXm7trXGP7	hg18-ucsc	ieWVCws5MC2QFRKgH9QcN3u5_Y_3hPG6	hg18-igenomes-ucsc	hg18-ucsc_vs_hg18-igenomes-ucsc	0.510204081632653	0.510204081632653	0.48	0.510204081632653	0.510204081632653	1	0.510204081632653	1	0.489795918367347	0.96	0.510204081632653	1
H9er8ocYfIN2TOfyf6zMyeXXm7trXGP7	hg18-ucsc	EiFob05aCWgVU_B_Ae0cypnQut3cxUP1	hg38-refgenie	hg18-ucsc_vs_hg38-refgenie	0.114155251141553	0	0	0	0.510204081632653	0.128205128205128	0	0	0	0	0	0
H9er8ocYfIN2TOfyf6zMyeXXm7trXGP7	hg18-ucsc	jFm0Uca8a7vK2cbuIQgBopjBilgCFheD	hg38-igenomes-ucsc	hg18-ucsc_vs_hg38-igenomes-ucsc	0.114155251141553	0	0	0	0.510204081632653	0.128205128205128	0	0	0	0	0	0
H9er8ocYfIN2TOfyf6zMyeXXm7trXGP7	hg18-ucsc	Ba88PY52_qeifhJrgUXyin6UITdXNsg3	hg38-primary-refgenie	hg18-ucsc_vs_hg38-primary-refgenie	0.510204081632653	0	0	0	0.510204081632653	1	0	0	0	0	0	0
H9er8ocYfIN2TOfyf6zMyeXXm7trXGP7	hg18-ucsc	YfZ0rklv8KY9DCtqG0iIX16zsgbuBgmM	hg18-refgenie	hg18-ucsc_vs_hg18-refgenie	1	1	0.92156862745098	1	1	1	1	1	0.959183673469388	0.959183673469388	1	1
H9er8ocYfIN2TOfyf6zMyeXXm7trXGP7	hg18-ucsc	ThZcNYiLuWWL86NdJ8dvvJG15K9mW3Fo	hg19-refgenie	hg18-ucsc_vs_hg19-refgenie	0.213675213675214	0.0215827338129496	0.0215827338129496	0.00709219858156028	0.510204081632653	0.268817204301075	0.0612244897959184	0.032258064516129	0.0612244897959184	0.032258064516129	0.0204081632653061	0.010752688172043
H9er8ocYfIN2TOfyf6zMyeXXm7trXGP7	hg18-ucsc	5SdkZCnuZL2YIptqjSBZfupo_O7HpD_B	hs37-1kg	hg18-ucsc_vs_hs37-1kg	0	0.0152671755725191	0.0152671755725191	0	0	0	0.0408163265306122	0.0238095238095238	0.0408163265306122	0.0238095238095238	0	0
H9er8ocYfIN2TOfyf6zMyeXXm7trXGP7	hg18-ucsc	Q3xii3AkJDCTXSO6Vg13kjbOutQu0KP9	hs37d5	hg18-ucsc_vs_hs37d5	0	0.0150375939849624	0.0150375939849624	0	0	0	0.0408163265306122	0.0232558139534884	0.0408163265306122	0.0232558139534884	0	0
H9er8ocYfIN2TOfyf6zMyeXXm7trXGP7	hg18-ucsc	gHcfbUVnFzHv3QSqz2sSqVHdUQbDO8N5	hs38DH	hg18-ucsc_vs_hs38DH	0.00737463126843658	0	0	0	0.510204081632653	0.00742721330956625	0	0	0	0	0	0
H9er8ocYfIN2TOfyf6zMyeXXm7trXGP7	hg18-ucsc	EiFob05aCWgVU_B_Ae0cypnQut3cxUP1	hs38	hg18-ucsc_vs_hs38	0.114155251141553	0	0	0	0.510204081632653	0.128205128205128	0	0	0	0	0	0
H9er8ocYfIN2TOfyf6zMyeXXm7trXGP7	hg18-ucsc	EiFob05aCWgVU_B_Ae0cypnQut3cxUP1	hg38-noALT-noHLA-noDecoy-broad	hg18-ucsc_vs_hg38-noALT-noHLA-noDecoy-broad	0.114155251141553	0	0	0	0.510204081632653	0.128205128205128	0	0	0	0	0	0
H9er8ocYfIN2TOfyf6zMyeXXm7trXGP7	hg18-ucsc	gHcfbUVnFzHv3QSqz2sSqVHdUQbDO8N5	hg38-broad	hg18-ucsc_vs_hg38-broad	0.00737463126843658	0	0	0	0.510204081632653	0.00742721330956625	0	0	0	0	0	0
H9er8ocYfIN2TOfyf6zMyeXXm7trXGP7	hg18-ucsc	eN7J_gZz_meakMCeXXBEvY_njignMPxl	b37-broad	hg18-ucsc_vs_b37-broad	0	0.0151515151515152	0.0151515151515152	0	0	0	0.0408163265306122	0.0235294117647059	0.0408163265306122	0.0235294117647059	0	0
H9er8ocYfIN2TOfyf6zMyeXXm7trXGP7	hg18-ucsc	NTeQ1GQMt2ocCFkS8Z3_qkvetZjabWSt	hg38-ddbj	hg18-ucsc_vs_hg38-ddbj	0.0521920668058455	0	0	0	0.510204081632653	0.0549450549450549	0	0	0	0	0	0
H9er8ocYfIN2TOfyf6zMyeXXm7trXGP7	hg18-ucsc	gHcfbUVnFzHv3QSqz2sSqVHdUQbDO8N5	homo-sapiens-assembly38-ddbj	hg18-ucsc_vs_homo-sapiens-assembly38-ddbj	0.00737463126843658	0	0	0	0.510204081632653	0.00742721330956625	0	0	0	0	0	0
H9er8ocYfIN2TOfyf6zMyeXXm7trXGP7	hg18-ucsc	gHcfbUVnFzHv3QSqz2sSqVHdUQbDO8N5	GRCh38-full-decoy-hla-ddbj	hg18-ucsc_vs_GRCh38-full-decoy-hla-ddbj	0.00737463126843658	0	0	0	0.510204081632653	0.00742721330956625	0	0	0	0	0	0
H9er8ocYfIN2TOfyf6zMyeXXm7trXGP7	hg18-ucsc	6chutju9QVJW0rdA-wgubHbtoTQ42o-6	GRCh38-ena-15	hg18-ucsc_vs_GRCh38-ena-15	0	0	0	0	0	0	0	0	0	0	0	0
H9er8ocYfIN2TOfyf6zMyeXXm7trXGP7	hg18-ucsc	lWRRNMNypacEjnJCy-AYiDNUPy1brQGC	GRCh38-ena-29	hg18-ucsc_vs_GRCh38-ena-29	0	0	0	0	0	0	0	0	0	0	0	0
H9er8ocYfIN2TOfyf6zMyeXXm7trXGP7	hg18-ucsc	Q3xii3AkJDCTXSO6Vg13kjbOutQu0KP9	hs37d5.fa	hg18-ucsc_vs_hs37d5.fa	0	0.0150375939849624	0.0150375939849624	0	0	0	0.0408163265306122	0.0232558139534884	0.0408163265306122	0.0232558139534884	0	0
H9er8ocYfIN2TOfyf6zMyeXXm7trXGP7	hg18-ucsc	xEg2q8K9gV4027DMTCiaUGLCcrqySglR	hg38-p14-masked-ucsc	hg18-ucsc_vs_hg38-p14-masked-ucsc	0.0521920668058455	0	0	0	0.510204081632653	0.0549450549450549	0	0	0	0	0	0
H9er8ocYfIN2TOfyf6zMyeXXm7trXGP7	hg18-ucsc	jFm0Uca8a7vK2cbuIQgBopjBilgCFheD	hg38-p14-analysisSet-ucsc	hg18-ucsc_vs_hg38-p14-analysisSet-ucsc	0.114155251141553	0	0	0	0.510204081632653	0.128205128205128	0	0	0	0	0	0
tmnbiAyj2fke68d_TYjq2g487US8C15r	GRCh38-primary-assembly-46-gencode	tkRdBlSp5hewK4OpEJC87J9pw-ac0vOa	GRCh38-p14-46-gencode	GRCh38-primary-assembly-46-gencode_vs_GRCh38-p14-46-gencode	0.274787535410765	0.274787535410765	0.274787535410765	0.274787535410765	1	0.274787535410765	1	0.274787535410765	1	0.274787535410765	1	0.274787535410765
tmnbiAyj2fke68d_TYjq2g487US8C15r	GRCh38-primary-assembly-46-gencode	EGlYk1stOsAjmTALWkqKDqtZOSkyA_YH	GRCh38.p14-fasta-full-analysis	GRCh38-primary-assembly-46-gencode_vs_GRCh38.p14-fasta-full-analysis	0.04	0.425438596491228	0.371308016877637	0.04	0.128865979381443	0.0548245614035088	1	0.425438596491228	0.907216494845361	0.385964912280702	0.128865979381443	0.0548245614035088
tmnbiAyj2fke68d_TYjq2g487US8C15r	GRCh38-primary-assembly-46-gencode	lXa-sGAmSafYXHN4iEwup0EsQh5F1krA	GRCh37-igenomes-ensembl	GRCh38-primary-assembly-46-gencode_vs_GRCh37-igenomes-ensembl	0	0.00458715596330275	0.00458715596330275	0	0	0	0.00515463917525773	0.04	0.00515463917525773	0.04	0	0
tmnbiAyj2fke68d_TYjq2g487US8C15r	GRCh38-primary-assembly-46-gencode	FnbS0xDAGOePD7lp6Xt0vnbcASzkk3gk	GRCh38-igenomes-decoy-ncbi	GRCh38-primary-assembly-46-gencode_vs_GRCh38-igenomes-decoy-ncbi	0.00909421607857403	0.0751937984496124	0.0677444187836797	0.00909421607857403	0.128865979381443	0.00968992248062015	1	0.0751937984496124	0.907216494845361	0.0682170542635659	0.128865979381443	0.00968992248062015
tmnbiAyj2fke68d_TYjq2g487US8C15r	GRCh38-primary-assembly-46-gencode	vRjC5qM1Tc-fFjJo0TGRw4CVjFhmLG0f	GRCh38-igenomes-build36-3-ncbi	GRCh38-primary-assembly-46-gencode_vs_GRCh38-igenomes-build36-3-ncbi	0	0	0	0	0	0	0	0	0	0	0	0
tmnbiAyj2fke68d_TYjq2g487US8C15r	GRCh38-primary-assembly-46-gencode	EiFob05aCWgVU_B_Ae0cypnQut3cxUP1	GRCh38-igenomes-ncbi	GRCh38-primary-assembly-46-gencode_vs_GRCh38-igenomes-ncbi	0.0686813186813187	0.994871794871795	0.826291079812207	0.0686813186813187	0.128865979381443	0.128205128205128	1	0.994871794871795	0.907216494845361	0.902564102564103	0.128865979381443	0.128205128205128
tmnbiAyj2fke68d_TYjq2g487US8C15r	GRCh38-primary-assembly-46-gencode	wdpZbFN0pd92H2VeKZBAp3riQN4nJXkK	GRCh38-igenomes-build37-1-ncbi	GRCh38-primary-assembly-46-gencode_vs_GRCh38-igenomes-build37-1-ncbi	0	0	0	0	0	0	0	0	0	0	0	0
tmnbiAyj2fke68d_TYjq2g487US8C15r	GRCh38-primary-assembly-46-gencode	GOIHeGSorDrbznRxihs5rIb6vTiTKaw7	hg19-igenomes-ucsc	GRCh38-primary-assembly-46-gencode_vs_hg19-igenomes-ucsc	0.128865979381443	0	0	0	0.128865979381443	1	0	0	0	0	0	0
tmnbiAyj2fke68d_TYjq2g487US8C15r	GRCh38-primary-assembly-46-gencode	Dx_M8skbJqROkfXhhQRtWejcCyewRbdL	GRCh38-igenomes-build37-2-ncbi	GRCh38-primary-assembly-46-gencode_vs_GRCh38-igenomes-build37-2-ncbi	0	0.00458715596330275	0.00458715596330275	0	0	0	0.00515463917525773	0.04	0.00515463917525773	0.04	0	0
tmnbiAyj2fke68d_TYjq2g487US8C15r	GRCh38-primary-assembly-46-gencode	ieWVCws5MC2QFRKgH9QcN3u5_Y_3hPG6	hg18-igenomes-ucsc	GRCh38-primary-assembly-46-gencode_vs_hg18-igenomes-ucsc	0.128865979381443	0	0	0	0.128865979381443	1	0	0	0	0	0	0
tmnbiAyj2fke68d_TYjq2g487US8C15r	GRCh38-primary-assembly-46-gencode	EiFob05aCWgVU_B_Ae0cypnQut3cxUP1	hg38-refgenie	GRCh38-primary-assembly-46-gencode_vs_hg38-refgenie	0.0686813186813187	0.994871794871795	0.826291079812207	0.0686813186813187	0.128865979381443	0.128205128205128	1	0.994871794871795	0.907216494845361	0.902564102564103	0.128865979381443	0.128205128205128
tmnbiAyj2fke68d_TYjq2g487US8C15r	GRCh38-primary-assembly-46-gencode	jFm0Uca8a7vK2cbuIQgBopjBilgCFheD	hg38-igenomes-ucsc	GRCh38-primary-assembly-46-gencode_vs_hg38-igenomes-ucsc	0.0686813186813187	0.994871794871795	0.935323383084577	0.0686813186813187	0.128865979381443	0.128205128205128	1	0.994871794871795	0.969072164948454	0.964102564102564	0.128865979381443	0.128205128205128
tmnbiAyj2fke68d_TYjq2g487US8C15r	GRCh38-primary-assembly-46-gencode	Ba88PY52_qeifhJrgUXyin6UITdXNsg3	hg38-primary-refgenie	GRCh38-primary-assembly-46-gencode_vs_hg38-primary-refgenie	0.128865979381443	0.128865979381443	0.128865979381443	0.128865979381443	0.128865979381443	1	0.128865979381443	1	0.128865979381443	1	0.128865979381443	1
tmnbiAyj2fke68d_TYjq2g487US8C15r	GRCh38-primary-assembly-46-gencode	YfZ0rklv8KY9DCtqG0iIX16zsgbuBgmM	hg18-refgenie	GRCh38-primary-assembly-46-gencode_vs_hg18-refgenie	0.114678899082569	0	0	0	0.128865979381443	0.510204081632653	0	0	0	0	0	0
tmnbiAyj2fke68d_TYjq2g487US8C15r	GRCh38-primary-assembly-46-gencode	ThZcNYiLuWWL86NdJ8dvvJG15K9mW3Fo	hg19-refgenie	GRCh38-primary-assembly-46-gencode_vs_hg19-refgenie	0.0954198473282443	0.0436363636363636	0.0436363636363636	0	0.128865979381443	0.268817204301075	0.0618556701030928	0.129032258064516	0.0618556701030928	0.129032258064516	0	0
tmnbiAyj2fke68d_TYjq2g487US8C15r	GRCh38-primary-assembly-46-gencode	5SdkZCnuZL2YIptqjSBZfupo_O7HpD_B	hs37-1kg	GRCh38-primary-assembly-46-gencode_vs_hs37-1kg	0.0451127819548872	0.0490566037735849	0.0490566037735849	0.0451127819548872	0.0618556701030928	0.142857142857143	0.0670103092783505	0.154761904761905	0.0670103092783505	0.154761904761905	0.0618556701030928	0.142857142857143
tmnbiAyj2fke68d_TYjq2g487US8C15r	GRCh38-primary-assembly-46-gencode	Q3xii3AkJDCTXSO6Vg13kjbOutQu0KP9	hs37d5	GRCh38-primary-assembly-46-gencode_vs_hs37d5	0.0447761194029851	0.048689138576779	0.048689138576779	0.0447761194029851	0.0618556701030928	0.13953488372093	0.0670103092783505	0.151162790697674	0.0670103092783505	0.151162790697674	0.0618556701030928	0.13953488372093
tmnbiAyj2fke68d_TYjq2g487US8C15r	GRCh38-primary-assembly-46-gencode	gHcfbUVnFzHv3QSqz2sSqVHdUQbDO8N5	hs38DH	GRCh38-primary-assembly-46-gencode_vs_hs38DH	0.00707213578500707	0.0576351752822341	0.0520094562647754	0.00707213578500707	0.128865979381443	0.00742721330956625	1	0.0576351752822341	0.907216494845361	0.0522875816993464	0.128865979381443	0.00742721330956625
tmnbiAyj2fke68d_TYjq2g487US8C15r	GRCh38-primary-assembly-46-gencode	EiFob05aCWgVU_B_Ae0cypnQut3cxUP1	hs38	GRCh38-primary-assembly-46-gencode_vs_hs38	0.0686813186813187	0.994871794871795	0.826291079812207	0.0686813186813187	0.128865979381443	0.128205128205128	1	0.994871794871795	0.907216494845361	0.902564102564103	0.128865979381443	0.128205128205128
tmnbiAyj2fke68d_TYjq2g487US8C15r	GRCh38-primary-assembly-46-gencode	EiFob05aCWgVU_B_Ae0cypnQut3cxUP1	hg38-noALT-noHLA-noDecoy-broad	GRCh38-primary-assembly-46-gencode_vs_hg38-noALT-noHLA-noDecoy-broad	0.0686813186813187	0.994871794871795	0.826291079812207	0.0686813186813187	0.128865979381443	0.128205128205128	1	0.994871794871795	0.907216494845361	0.902564102564103	0.128865979381443	0.128205128205128
tmnbiAyj2fke68d_TYjq2g487US8C15r	GRCh38-primary-assembly-46-gencode	gHcfbUVnFzHv3QSqz2sSqVHdUQbDO8N5	hg38-broad	GRCh38-primary-assembly-46-gencode_vs_hg38-broad	0.00707213578500707	0.0576351752822341	0.0520094562647754	0.00707213578500707	0.128865979381443	0.00742721330956625	1	0.0576351752822341	0.907216494845361	0.0522875816993464	0.128865979381443	0.00742721330956625
tmnbiAyj2fke68d_TYjq2g487US8C15r	GRCh38-primary-assembly-46-gencode	eN7J_gZz_meakMCeXXBEvY_njignMPxl	b37-broad	GRCh38-primary-assembly-46-gencode_vs_b37-broad	0.0449438202247191	0.0488721804511278	0.0488721804511278	0.0449438202247191	0.0618556701030928	0.141176470588235	0.0670103092783505	0.152941176470588	0.0670103092783505	0.152941176470588	0.0618556701030928	0.141176470588235
tmnbiAyj2fke68d_TYjq2g487US8C15r	GRCh38-primary-assembly-46-gencode	NTeQ1GQMt2ocCFkS8Z3_qkvetZjabWSt	hg38-ddbj	GRCh38-primary-assembly-46-gencode_vs_hg38-ddbj	0.0400641025641026	0.426373626373626	0.426373626373626	0.0400641025641026	0.128865979381443	0.0549450549450549	1	0.426373626373626	1	0.426373626373626	0.128865979381443	0.0549450549450549
tmnbiAyj2fke68d_TYjq2g487US8C15r	GRCh38-primary-assembly-46-gencode	gHcfbUVnFzHv3QSqz2sSqVHdUQbDO8N5	homo-sapiens-assembly38-ddbj	GRCh38-primary-assembly-46-gencode_vs_homo-sapiens-assembly38-ddbj	0.00707213578500707	0.0576351752822341	0.0520094562647754	0.00707213578500707	0.128865979381443	0.00742721330956625	1	0.0576351752822341	0.907216494845361	0.0522875816993464	0.128865979381443	0.00742721330956625
tmnbiAyj2fke68d_TYjq2g487US8C15r	GRCh38-primary-assembly-46-gencode	gHcfbUVnFzHv3QSqz2sSqVHdUQbDO8N5	GRCh38-full-decoy-hla-ddbj	GRCh38-primary-assembly-46-gencode_vs_GRCh38-full-decoy-hla-ddbj	0.00707213578500707	0.0576351752822341	0.0520094562647754	0.00707213578500707	0.128865979381443	0.00742721330956625	1	0.0576351752822341	0.907216494845361	0.0522875816993464	0.128865979381443	0.00742721330956625
tmnbiAyj2fke68d_TYjq2g487US8C15r	GRCh38-primary-assembly-46-gencode	6chutju9QVJW0rdA-wgubHbtoTQ42o-6	GRCh38-ena-15	GRCh38-primary-assembly-46-gencode_vs_GRCh38-ena-15	0	0.345360824742268	0.248803827751196	0	0	0	0.345360824742268	1	0.268041237113402	0.776119402985075	0	0
tmnbiAyj2fke68d_TYjq2g487US8C15r	GRCh38-primary-assembly-46-gencode	lWRRNMNypacEjnJCy-AYiDNUPy1brQGC	GRCh38-ena-29	GRCh38-primary-assembly-46-gencode_vs_GRCh38-ena-29	0	0.343589743589744	0.247619047619048	0	0	0	0.345360824742268	0.985294117647059	0.268041237113402	0.764705882352941	0	0
tmnbiAyj2fke68d_TYjq2g487US8C15r	GRCh38-primary-assembly-46-gencode	Q3xii3AkJDCTXSO6Vg13kjbOutQu0KP9	hs37d5.fa	GRCh38-primary-assembly-46-gencode_vs_hs37d5.fa	0.0447761194029851	0.048689138576779	0.048689138576779	0.0447761194029851	0.0618556701030928	0.13953488372093	0.0670103092783505	0.151162790697674	0.0670103092783505	0.151162790697674	0.0618556701030928	0.13953488372093
tmnbiAyj2fke68d_TYjq2g487US8C15r	GRCh38-primary-assembly-46-gencode	xEg2q8K9gV4027DMTCiaUGLCcrqySglR	hg38-p14-masked-ucsc	GRCh38-primary-assembly-46-gencode_vs_hg38-p14-masked-ucsc	0.0400641025641026	0.426373626373626	0	0.0400641025641026	0.128865979381443	0.0549450549450549	1	0.426373626373626	0	0	0.128865979381443	0.0549450549450549
tmnbiAyj2fke68d_TYjq2g487US8C15r	GRCh38-primary-assembly-46-gencode	jFm0Uca8a7vK2cbuIQgBopjBilgCFheD	hg38-p14-analysisSet-ucsc	GRCh38-primary-assembly-46-gencode_vs_hg38-p14-analysisSet-ucsc	0.0686813186813187	0.994871794871795	0.935323383084577	0.0686813186813187	0.128865979381443	0.128205128205128	1	0.994871794871795	0.969072164948454	0.964102564102564	0.128865979381443	0.128205128205128
tkRdBlSp5hewK4OpEJC87J9pw-ac0vOa	GRCh38-p14-46-gencode	EGlYk1stOsAjmTALWkqKDqtZOSkyA_YH	GRCh38.p14-fasta-full-analysis	GRCh38-p14-46-gencode_vs_GRCh38.p14-fasta-full-analysis	0.0219876868953386	0.643564356435644	0.602758620689655	0.0219876868953386	0.0354107648725212	0.0548245614035088	0.644475920679887	0.99780701754386	0.618980169971671	0.958333333333333	0.0354107648725212	0.0548245614035088
tkRdBlSp5hewK4OpEJC87J9pw-ac0vOa	GRCh38-p14-46-gencode	lXa-sGAmSafYXHN4iEwup0EsQh5F1krA	GRCh37-igenomes-ensembl	GRCh38-p14-46-gencode_vs_GRCh37-igenomes-ensembl	0	0.00136986301369863	0.00136986301369863	0	0	0	0.00141643059490085	0.04	0.00141643059490085	0.04	0	0
tkRdBlSp5hewK4OpEJC87J9pw-ac0vOa	GRCh38-p14-46-gencode	FnbS0xDAGOePD7lp6Xt0vnbcASzkk3gk	GRCh38-igenomes-decoy-ncbi	GRCh38-p14-46-gencode_vs_GRCh38-igenomes-decoy-ncbi	0.00766636001226618	0.0627425614489004	0.0565916398713826	0.00766636001226618	0.0354107648725212	0.00968992248062015	0.274787535410765	0.0751937984496124	0.24929178470255	0.0682170542635659	0.0354107648725212	0.00968992248062015
tkRdBlSp5hewK4OpEJC87J9pw-ac0vOa	GRCh38-p14-46-gencode	vRjC5qM1Tc-fFjJo0TGRw4CVjFhmLG0f	GRCh38-igenomes-build36-3-ncbi	GRCh38-p14-46-gencode_vs_GRCh38-igenomes-build36-3-ncbi	0	0	0	0	0	0	0	0	0	0	0	0
tkRdBlSp5hewK4OpEJC87J9pw-ac0vOa	GRCh38-p14-46-gencode	EiFob05aCWgVU_B_Ae0cypnQut3cxUP1	GRCh38-igenomes-ncbi	GRCh38-p14-46-gencode_vs_GRCh38-igenomes-ncbi	0.0285388127853881	0.274398868458274	0.242758620689655	0.0285388127853881	0.0354107648725212	0.128205128205128	0.274787535410765	0.994871794871795	0.24929178470255	0.902564102564103	0.0354107648725212	0.128205128205128
tkRdBlSp5hewK4OpEJC87J9pw-ac0vOa	GRCh38-p14-46-gencode	wdpZbFN0pd92H2VeKZBAp3riQN4nJXkK	GRCh38-igenomes-build37-1-ncbi	GRCh38-p14-46-gencode_vs_GRCh38-igenomes-build37-1-ncbi	0	0	0	0	0	0	0	0	0	0	0	0
tkRdBlSp5hewK4OpEJC87J9pw-ac0vOa	GRCh38-p14-46-gencode	GOIHeGSorDrbznRxihs5rIb6vTiTKaw7	hg19-igenomes-ucsc	GRCh38-p14-46-gencode_vs_hg19-igenomes-ucsc	0.0354107648725212	0	0	0	0.0354107648725212	1	0	0	0	0	0	0
tkRdBlSp5hewK4OpEJC87J9pw-ac0vOa	GRCh38-p14-46-gencode	Dx_M8skbJqROkfXhhQRtWejcCyewRbdL	GRCh38-igenomes-build37-2-ncbi	GRCh38-p14-46-gencode_vs_GRCh38-igenomes-build37-2-ncbi	0	0.00136986301369863	0.00136986301369863	0	0	0	0.00141643059490085	0.04	0.00141643059490085	0.04	0	0
tkRdBlSp5hewK4OpEJC87J9pw-ac0vOa	GRCh38-p14-46-gencode	ieWVCws5MC2QFRKgH9QcN3u5_Y_3hPG6	hg18-igenomes-ucsc	GRCh38-p14-46-gencode_vs_hg18-igenomes-ucsc	0.0354107648725212	0	0	0	0.0354107648725212	1	0	0	0	0	0	0
tkRdBlSp5hewK4OpEJC87J9pw-ac0vOa	GRCh38-p14-46-gencode	EiFob05aCWgVU_B_Ae0cypnQut3cxUP1	hg38-refgenie	GRCh38-p14-46-gencode_vs_hg38-refgenie	0.0285388127853881	0.274398868458274	0.242758620689655	0.0285388127853881	0.0354107648725212	0.128205128205128	0.274787535410765	0.994871794871795	0.24929178470255	0.902564102564103	0.0354107648725212	0.128205128205128
tkRdBlSp5hewK4OpEJC87J9pw-ac0vOa	GRCh38-p14-46-gencode	jFm0Uca8a7vK2cbuIQgBopjBilgCFheD	hg38-igenomes-ucsc	GRCh38-p14-46-gencode_vs_hg38-igenomes-ucsc	0.0285388127853881	0.274398868458274	0.26367461430575	0.0285388127853881	0.0354107648725212	0.128205128205128	0.274787535410765	0.994871794871795	0.26628895184136	0.964102564102564	0.0354107648725212	0.128205128205128
tkRdBlSp5hewK4OpEJC87J9pw-ac0vOa	GRCh38-p14-46-gencode	Ba88PY52_qeifhJrgUXyin6UITdXNsg3	hg38-primary-refgenie	GRCh38-p14-46-gencode_vs_hg38-primary-refgenie	0.0354107648725212	0.0354107648725212	0.0354107648725212	0.0354107648725212	0.0354107648725212	1	0.0354107648725212	1	0.0354107648725212	1	0.0354107648725212	1
tkRdBlSp5hewK4OpEJC87J9pw-ac0vOa	GRCh38-p14-46-gencode	YfZ0rklv8KY9DCtqG0iIX16zsgbuBgmM	hg18-refgenie	GRCh38-p14-46-gencode_vs_hg18-refgenie	0.0342465753424658	0	0	0	0.0354107648725212	0.510204081632653	0	0	0	0	0	0
tkRdBlSp5hewK4OpEJC87J9pw-ac0vOa	GRCh38-p14-46-gencode	ThZcNYiLuWWL86NdJ8dvvJG15K9mW3Fo	hg19-refgenie	GRCh38-p14-46-gencode_vs_hg19-refgenie	0.0322997416020672	0.0152477763659466	0.0152477763659466	0	0.0354107648725212	0.268817204301075	0.0169971671388102	0.129032258064516	0.0169971671388102	0.129032258064516	0	0
tkRdBlSp5hewK4OpEJC87J9pw-ac0vOa	GRCh38-p14-46-gencode	5SdkZCnuZL2YIptqjSBZfupo_O7HpD_B	hs37-1kg	GRCh38-p14-46-gencode_vs_hs37-1kg	0.0154241645244216	0.0167310167310167	0.0167310167310167	0.0154241645244216	0.0169971671388102	0.142857142857143	0.018413597733711	0.154761904761905	0.018413597733711	0.154761904761905	0.0169971671388102	0.142857142857143
tkRdBlSp5hewK4OpEJC87J9pw-ac0vOa	GRCh38-p14-46-gencode	Q3xii3AkJDCTXSO6Vg13kjbOutQu0KP9	hs37d5	GRCh38-p14-46-gencode_vs_hs37d5	0.0153846153846154	0.0166880616174583	0.0166880616174583	0.0153846153846154	0.0169971671388102	0.13953488372093	0.018413597733711	0.151162790697674	0.018413597733711	0.151162790697674	0.0169971671388102	0.13953488372093
tkRdBlSp5hewK4OpEJC87J9pw-ac0vOa	GRCh38-p14-46-gencode	gHcfbUVnFzHv3QSqz2sSqVHdUQbDO8N5	hs38DH	GRCh38-p14-46-gencode_vs_hs38DH	0.00617741536940944	0.125794857616809	0.120220082530949	0.00617741536940944	0.0354107648725212	0.00742721330956625	0.644475920679887	0.135175282234106	0.618980169971671	0.129827688651218	0.0354107648725212	0.00742721330956625
tkRdBlSp5hewK4OpEJC87J9pw-ac0vOa	GRCh38-p14-46-gencode	EiFob05aCWgVU_B_Ae0cypnQut3cxUP1	hs38	GRCh38-p14-46-gencode_vs_hs38	0.0285388127853881	0.274398868458274	0.242758620689655	0.0285388127853881	0.0354107648725212	0.128205128205128	0.274787535410765	0.994871794871795	0.24929178470255	0.902564102564103	0.0354107648725212	0.128205128205128
tkRdBlSp5hewK4OpEJC87J9pw-ac0vOa	GRCh38-p14-46-gencode	EiFob05aCWgVU_B_Ae0cypnQut3cxUP1	hg38-noALT-noHLA-noDecoy-broad	GRCh38-p14-46-gencode_vs_hg38-noALT-noHLA-noDecoy-broad	0.0285388127853881	0.274398868458274	0.242758620689655	0.0285388127853881	0.0354107648725212	0.128205128205128	0.274787535410765	0.994871794871795	0.24929178470255	0.902564102564103	0.0354107648725212	0.128205128205128
tkRdBlSp5hewK4OpEJC87J9pw-ac0vOa	GRCh38-p14-46-gencode	gHcfbUVnFzHv3QSqz2sSqVHdUQbDO8N5	hg38-broad	GRCh38-p14-46-gencode_vs_hg38-broad	0.00617741536940944	0.125794857616809	0.120220082530949	0.00617741536940944	0.0354107648725212	0.00742721330956625	0.644475920679887	0.135175282234106	0.618980169971671	0.129827688651218	0.0354107648725212	0.00742721330956625
[truncated: 451 more rows]
